# Supplementary material for: The Piezo-Hyperthermophilic Archaeon Thermococcus piezophilus Regulates Its Energy Efficiency System to Cope With Large Hydrostatic Pressure Variations
Source: Front Microbiol. 2021 Nov 3;12:730231. doi: 10.3389/fmicb.2021.730231 (PMC8595942; doi:10.3389/fmicb.2021.730231)
Supplement: Supplementary file 5 [file Table_1.xlsx]

## Sheet: TPM
	Supplementary Table 1: Normalization of reads counts to Transcripts Per Kilobase Million (TPM)
Geneid	Chr	Start	End	Strand	Length	Tpiez_01_A	Tpiez_01_B	Tpiez_01_C	Tpiez_50_A	Tpiez_50_B	Tpiez_50_C	Tpiez_90_A	Tpiez_90_B	Tpiez_90_C	locus_tag	locus_tag_correct	bin
28494529	CP015520	440	1153	+	714	223.755	234.811	249.958	17.2899	19.0458	12.6726	48.9914	39.5552	24.1491	A7C91_RS00005	A7C91_00005
28494530	CP015520	1158	3491	+	2334	78.125	83.4955	68.9167	8.78386	5.23183	6.81767	22.915	15.3543	9.93494	A7C91_RS00010	A7C91_00010
28494531	CP015520	3515	4045	+	531	42.5287	40.6392	39.939	5.397	2.09058	1.17517	20.5264	10.7268	5.59857	A7C91_RS00015	A7C91_00015
28494532	CP015520	4042	4914	+	873	67.1467	66.9305	55.6866	7.32297	6.04006	8.22016	40.0686	17.6707	11.5781	A7C91_RS00020	A7C91_00020
28494533	CP015520	4914	5783	+	870	60.7508	70.9773	52.5034	9.88209	8.29385	7.53124	43.703	16.6404	10.2512	A7C91_RS00025	A7C91_00025
28494534	CP015520	5780	6973	+	1194	56.5394	57.0001	38.8028	7.93903	6.04325	6.27153	39.911	20.2745	7.63544	A7C91_RS00030	A7C91_00030
28494535	CP015520	6970	8268	+	1299	54.0036	42.4253	36.9221	14.7643	6.1957	7.20574	51.3199	21.1935	13.4262	A7C91_RS00035	A7C91_00035
28494536	CP015520	8597	9241	-	645	44.3237	53.0156	51.0905	23.5827	36.573	31.4427	52.2674	67.7037	66.6777	A7C91_RS00040	A7C91_00040
28494537	CP015520	9303	10760	-	1458	115.672	127.058	102.491	73.6334	67.7633	65.4833	177.156	130.874	126.825	A7C91_RS00045	A7C91_00045
28494538	CP015520	10887	12161	-	1275	1070.07	1209.49	1095.5	552.067	541.772	441.217	3348.48	3001.35	1515.72	A7C91_RS00050	A7C91_00050
28494539	CP015520	12265	12999	-	735	12.7475	14.454	11.5416	5.09876	7.92928	7.21653	22.4164	10.3328	10.7858	A7C91_RS00055	A7C91_00055
28494540	CP015520	13099	13944	+	846	13.9147	14.1273	16.1979	4.1692	3.93652	7.37609	19.4752	17.1125	14.056	A7C91_RS00060	A7C91_00060
28494541	CP015520	14075	15826	+	1752	39.0805	43.3938	34.8246	10.5694	8.87066	11.7537	29.3698	33.0529	19.2307	A7C91_RS00065	A7C91_00065
28494542	CP015520	16007	17603	+	1597	24.0693	25.7776	20.8389	11.7332	11.1218	11.1362	39.5215	49.7845	42.5667	A7C91_RS00070	A7C91_00070
28494543	CP015520	17678	17905	+	228	2.10739	2.9122	1.43101	0	0	4.10538	2.22348	10.4093	6.95401	A7C91_RS00075	A7C91_00075
28494544	CP015520	17921	18912	+	992	5.08577	5.02002	3.61793	1.55557	1.11905	2.20167	8.17668	6.9381	6.99257	A7C91_RS00080	A7C91_00080
28494545	CP015520	18959	19195	+	237	1.01368	0	1.37667	0	2.34198	1.31649	3.20857	3.00419	4.18121	A7C91_RS00085	A7C91_00085
28494546	CP015520	19198	19854	+	657	6.21631	6.06376	5.46268	6.7107	4.22412	3.32429	16.9756	16.978	10.558	A7C91_RS00090	A7C91_00090
28494547	CP015520	19921	20694	+	774	3.1039	4.71821	2.95077	1.42407	0.717118	1.61245	7.20478	4.29281	3.32876	A7C91_RS00095	A7C91_00095
28494548	CP015520	20701	20895	+	195	1.23201	0	3.34637	1.13049	2.84641	1.60004	3.89965	6.08541	4.06542	A7C91_RS00100	A7C91_00100
28494549	CP015520	21054	21378	+	325	4.43524	5.10755	3.01173	2.71319	3.41569	0.960027	3.89965	8.03274	9.75702	A7C91_RS00105	A7C91_00105
28494550	CP015520	21375	22394	-	1020	32.2678	39.3832	30.0681	36.9572	44.3496	39.154	144.134	142.864	133.681	A7C91_RS00110	A7C91_00110
28494551	CP015520	22530	23450	+	921	53.2132	46.8608	54.2014	20.8239	37.3649	33.8772	47.3378	62.8759	50.5695	A7C91_RS00115	A7C91_00115
28494552	CP015520	23440	24948	-	1509	168.918	173.806	147.244	34.915	33.2883	35.9771	127.83	138.561	84.7132	A7C91_RS00120	A7C91_00120
28494553	CP015520	25054	25497	-	444	262.426	257.966	221.923	105.755	120.636	108.922	244.343	265.661	214.259	A7C91_RS00125	A7C91_00125
28494554	CP015520	25649	26536	-	888	466.686	443.776	353.093	179.733	218.457	260.359	422.177	515.019	444.587	A7C91_RS00130	A7C91_00130
28494555	CP015520	26536	27405	-	870	396.261	387.704	336.397	172.05	228.081	237.772	442.274	504.396	487.273	A7C91_RS00135	A7C91_00135
28494556	CP015520	27477	27875	+	399	25.8907	38.2746	29.438	48.0673	70.9462	75.0697	113.08	122.532	125.669	A7C91_RS00140	A7C91_00140
28494557	CP015520	28323	28583	-	261	6.44327	5.08798	10.0006	23.6494	34.026	43.0357	14.5677	38.1912	50.1169	A7C91_RS00145	A7C91_00145
28494558	CP015520	28899	29657	-	759	0.633049	1.74962	0	2.32355	1.82823	1.64431	3.33962	3.43958	5.74462	A7C91_RS00150	A7C91_00150
28494559	CP015520	29645	30460	-	816	3.23856	5.69592	4.7981	4.05233	5.10156	4.58836	10.2509	18.0325	12.3868	A7C91_RS00155	A7C91_00155
28494560	CP015520	30642	31190	+	549	2307.46	2407.39	2023.59	730.806	905.873	841.684	1637.68	1462.46	1510.43	A7C91_RS00160	A7C91_00160
28494561	CP015520	31227	31445	+	219	446.477	459.33	391.823	140.925	181.215	166.69	309.034	248.168	247.963	A7C91_RS00165	A7C91_00165
28494562	CP015520	31510	31923	+	414	491.51	490.769	412.961	226.304	309.031	321.806	381.44	502.178	574.941	A7C91_RS00170	A7C91_00170
28494563	CP015520	32393	33152	+	760	89.1424	92.1711	87.578	52.7911	85.0833	84.5708	63.7028	120.851	201.579	A7C91_RS00175	A7C91_00175
28494564	CP015520	33281	33508	-	228	24.2349	24.7537	38.6374	11.6024	18.2582	15.053	17.7879	38.5142	45.2011	A7C91_RS00180	A7C91_00180
28494565	CP015520	33805	34242	-	438	50.4618	46.9941	49.909	32.7147	48.155	42.0286	86.8073	98.0751	85.0676	A7C91_RS00185	A7C91_00185
28494566	CP015520	34297	34854	+	558	55.1093	74.3707	62.5645	32.0003	40.2859	46.4099	90.3978	72.3051	88.4394	A7C91_RS00190	A7C91_00190
28494567	CP015520	34947	35405	-	459	55.4807	79.562	74.6372	45.1459	48.975	37.3867	92.2237	114.27	110.537	A7C91_RS00195	A7C91_00195
28494568	CP015520	35512	35868	+	357	47.1063	48.3572	41.1266	37.6673	41.2012	41.0768	85.2024	56.5074	55.5152	A7C91_RS00200	A7C91_00200
28494569	CP015520	37345	38691	-	1347	5.52895	6.40813	5.57107	6.38264	5.76889	7.41223	23.3342	15.3287	15.0077	A7C91_RS00205	A7C91_00205
28494570	CP015520	38882	39157	+	276	1055.85	945.452	852.324	821.882	686.773	660.192	799.923	1114.42	881.081	A7C91_RS00210	A7C91_00210
28494571	CP015520	39438	39680	+	243	18.7844	24.5919	20.1402	17.2366	36.5465	57.7794	16.6899	42.9735	66.8787	A7C91_RS00215	A7C91_00215
28494572	CP015520	39703	40248	+	546	439.124	423.197	348.381	261.225	283.116	210.292	468.422	667.656	625.785	A7C91_RS00220	A7C91_00220
28494573	CP015520	40234	40761	-	528	35.4903	38.9838	28.4251	22.1282	23.1271	26.0007	37.4455	57.0853	74.321	A7C91_RS00225	A7C91_00225
28494574	CP015520	40818	41888	+	1071	69.7621	74.3957	70.3722	53.1048	62.4496	62.3435	69.1086	100.605	130.091	A7C91_RS00230	A7C91_00230
28494575	CP015520	41840	42120	-	281	3.41981	8.27023	8.12775	12.5521	7.90106	9.99316	19.8452	15.2027	16.2219	A7C91_RS00235	A7C91_00235
28494576	CP015520	42320	42514	-	195	6.16005	5.10755	15.0587	1.13049	0	1.60004	2.59977	0	6.09814	A7C91_RS00240	A7C91_00240
28494577	CP015520	42514	42738	-	225	1.06774	0	1.45009	4.89881	1.23344	0	3.3797	2.10961	1.76168	A7C91_RS00245	A7C91_00245
28494578	CP015520	42789	42998	-	210	1.14401	1.58091	0	0	1.32155	4.45727	3.6211	0	0.943759	A7C91_RS00250	A7C91_00250
28494579	CP015520	42985	44068	-	1084	0.443251	0.612529	1.50494	0.813456	0.256019	0.575662	1.16918	1.97046	1.64548	A7C91_RS00255	A7C91_00255
28494580	CP015520	44568	44945	-	378	2.54224	2.63485	0.863151	1.16638	0.734193	0.82542	0	1.88358	2.09724	A7C91_RS00260	A7C91_00260
28494581	CP015520	45512	46729	+	1218	0.788972	1.09028	1.0715	1.9909	0.227853	1.53699	1.24866	1.36397	0.650868	A7C91_RS00265	A7C91_00265
28494582	CP015520	46756	47889	+	1134	35.1677	30.7399	31.6489	14.5798	9.54451	11.2807	71.975	44.3687	16.2536	A7C91_RS00270	A7C91_00270
28494583	CP015520	47919	50696	+	2778	13.2315	13.8628	10.8052	6.18964	6.29376	4.71719	47.8121	27.3383	17.1935	A7C91_RS00275	A7C91_00275
28494584	CP015520	50777	51829	-	1053	51.1056	71.5687	54.2236	31.612	36.8979	27.8526	149.727	122.384	101.636	A7C91_RS00280	A7C91_00280
28494585	CP015520	51970	52686	+	717	25.1299	27.3186	21.8424	26.7487	35.9969	27.8501	68.2303	73.4832	60.8113	A7C91_RS00285	A7C91_00285
28494586	CP015520	52686	52949	+	264	10.0101	7.54524	7.41525	6.6802	6.30738	3.54555	48.0071	22.4745	18.0172	A7C91_RS00290	A7C91_00290
28494587	CP015520	52942	53700	+	759	5.06439	6.56108	7.30778	4.35665	9.50678	4.93294	35.7339	22.5136	22.7174	A7C91_RS00295	A7C91_00295
28494588	CP015520	53704	53997	+	294	5.72005	10.163	12.2074	5.24873	12.2715	12.735	33.6245	33.9044	23.594	A7C91_RS00300	A7C91_00300
28494589	CP015520	54025	55605	-	1581	48.018	43.8874	37.353	9.48157	9.65456	9.86745	51.1444	38.5794	27.3278	A7C91_RS00305	A7C91_00305
28494590	CP015520	55705	56414	+	710	28.423	22.912	31.2485	14.2825	11.3355	18.0174	22.8487	20.7247	24.2852	A7C91_RS00310	A7C91_00310
28494591	CP015520	56530	57434	-	905	17.2549	19.8094	19.8286	11.205	6.74646	10.3428	11.2034	14.9479	13.5776	A7C91_RS00315	A7C91_00315
28494592	CP015520	57509	58721	+	1213	4.75334	4.6528	4.57264	2.36258	3.20309	3.60109	4.80625	4.8914	4.41147	A7C91_RS00320	A7C91_00320
28494593	CP015520	58857	60116	+	1260	19.6388	18.7074	19.6798	9.97258	10.3521	7.92403	17.3008	16.9522	16.5158	A7C91_RS00325	A7C91_00325
28494594	CP015520	60121	61914	-	1794	111.818	123.988	105.847	63.5289	55.5359	45.9143	136.912	149.754	102.63	A7C91_RS00330	A7C91_00330
28494595	CP015520	62033	62278	+	246	1.95319	2.69911	1.32631	2.68837	1.12815	1.26833	1.0304	0.96476	2.41694	A7C91_RS00335	A7C91_00335
28494596	CP015520	62462	62974	-	513	50.5773	57.5968	45.7924	28.3615	28.6722	27.9774	68.1869	59.6797	38.2471	A7C91_RS00340	A7C91_00340
28494597	CP015520	63055	64191	-	1137	6.33884	11.6795	9.46961	5.62265	9.03115	11.7998	12.7073	12.1066	11.1558	A7C91_RS00345	A7C91_00345
28494598	CP015520	64316	64522	-	207	113.738	139.532	129.247	148.029	123.344	131.134	221.64	314.148	166.594	A7C91_RS00350	A7C91_00350
28494599	CP015520	64528	64740	-	213	159.033	104.429	148.584	93.1464	88.5995	80.5656	202.306	249.587	152.597	A7C91_RS00355	A7C91_00355
28494600	CP015520	64819	65190	-	372	304.823	284.691	275.401	231.706	201.429	197.941	653.453	606.087	415.026	A7C91_RS00360	A7C91_00360
28494601	CP015520	65337	65942	-	606	36.0759	43.8272	38.7649	35.6498	28.3936	33.9811	127.575	100.259	73.2581	A7C91_RS00365	A7C91_00365
28494602	CP015520	65994	67814	-	1821	9.76272	10.5741	8.24188	4.96338	2.89565	5.31151	19.6267	12.9027	8.598	A7C91_RS00370	A7C91_00370
28494603	CP015520	67811	68581	-	771	73.5371	69.7568	50.7815	14.868	18.3577	19.4247	88.7663	53.8689	27.7619	A7C91_RS00375	A7C91_00375
28494604	CP015520	68704	69651	-	948	37.2527	33.6193	29.9426	8.13885	8.78243	8.88632	48.9307	32.7957	23.6238	A7C91_RS00380	A7C91_00380
28494605	CP015520	69603	71495	-	1893	12.1834	10.5227	13.2715	8.38465	7.6235	5.10949	42.9827	28.4596	25.7552	A7C91_RS00385	A7C91_00385
28494606	CP015520	71611	72512	+	902	1.86441	2.20836	1.08516	0.97759	1.23071	2.07545	2.81017	2.89428	1.75778	A7C91_RS00390	A7C91_00390
28494607	CP015520	72586	72998	+	413	8.72549	6.43081	7.90003	0.533769	6.04776	3.02188	6.13746	5.74651	11.0372	A7C91_RS00395	A7C91_00395
28494608	CP015520	72979	74241	-	1263	14.0759	14.7201	17.5665	2.61813	4.83416	1.9763	11.4396	16.5361	12.7105	A7C91_RS00400	A7C91_00400
28494609	CP015520	74483	75775	+	1293	81.1955	94.7444	78.729	36.1444	47.22	42.4699	287.196	155.1	118.791	A7C91_RS00405	A7C91_00405
28494610	CP015520	75803	76039	-	237	7.09575	4.20241	11.0134	11.1618	8.19694	3.94948	27.8076	11.0154	15.0524	A7C91_RS00410	A7C91_00410
28494611	CP015520	76448	76524	-	77	3.12003	8.62313	8.47457	8.58883	21.6253	8.10412	32.9191	24.6578	18.0172	A7C91_RS00415	A7C91_00415
28494612	CP015520	76588	77730	-	1143	13.6621	13.0705	17.4125	9.06473	14.811	12.8298	84.4924	72.8811	47.1632	A7C91_RS00420	A7C91_00420
28494613	CP015520	77831	78748	-	918	98.3998	126.214	113.733	55.4718	55.6259	49.6223	135.298	158.738	135.149	A7C91_RS00425	A7C91_00425
28494614	CP015520	78787	79302	-	516	28.4007	28.3093	32.88	17.5161	20.9757	16.9307	72.2115	54.2733	48.7792	A7C91_RS00430	A7C91_00430
28494615	CP015520	79299	79811	-	513	48.2357	34.2992	41.9764	17.6185	17.8525	27.3692	105.245	76.3345	64.5178	A7C91_RS00435	A7C91_00435
28494616	CP015520	79882	82317	-	2436	34.6161	45.9281	46.2083	26.3341	27.4563	25.1041	81.787	84.6636	64.68	A7C91_RS00440	A7C91_00440
28494617	CP015520	82687	83277	+	591	19.512	27.5255	24.2909	11.5632	15.9659	20.5894	26.5915	26.504	29.1751	A7C91_RS00445	A7C91_00445
28494618	CP015520	83404	84435	+	1032	135.951	129.322	106.544	44.4311	77.9866	77.6998	56.2464	56.1131	83.1551	A7C91_RS00450	A7C91_00450
28494619	CP015520	84443	84958	-	516	82.8742	72.06	55.6431	29.0511	31.1947	32.0474	52.5621	50.1339	52.6201	A7C91_RS00455	A7C91_00455
28494620	CP015520	85007	85798	+	792	32.4569	26.8275	27.1893	18.6489	23.8279	21.6673	44.8066	39.5552	43.0411	A7C91_RS00460	A7C91_00460
28494621	CP015520	85795	86556	+	762	21.1236	16.556	18.4116	8.679	12.0188	12.6933	20.6241	24.9166	30.1706	A7C91_RS00465	A7C91_00465
28494622	CP015520	86553	87182	-	630	54.5311	55.8587	46.0923	18.5455	30.8361	31.2009	72.8244	71.576	69.209	A7C91_RS00470	A7C91_00470
28494623	CP015520	87249	87641	-	393	20.7843	24.498	27.3968	16.828	12.7111	10.3209	16.7695	21.1363	23.1977	A7C91_RS00475	A7C91_00475
28494624	CP015520	87734	88525	+	792	11.5268	7.54524	10.299	4.73181	12.2644	9.45481	16.3224	8.39049	12.2617	A7C91_RS00480	A7C91_00480
28494625	CP015520	88601	91141	-	2541	54.9314	47.1659	38.3924	16.6571	11.0311	12.7701	62.7458	35.7724	19.5772	A7C91_RS00485	A7C91_00485
28494626	CP015520	91147	91611	-	465	33.5822	34.27	26.663	10.4297	12.5334	21.4716	52.3308	50.5285	26.8515	A7C91_RS00490	A7C91_00490
28494627	CP015520	91637	92764	-	1128	102.231	107.426	80.1215	43.5812	39.3652	37.8947	147.862	143.913	106.123	A7C91_RS00495	A7C91_00495
28494628	CP015520	92888	93946	+	1059	467.099	521.655	407.3	149.879	127.625	135.822	389.91	296.496	185.838	A7C91_RS00500	A7C91_00500
28494629	CP015520	94040	95437	+	1398	177.862	170.27	158.001	91.4585	91.3172	85.9251	222.654	184.195	136.805	A7C91_RS00505	A7C91_00505
28494630	CP015520	95573	97414	+	1842	12.7816	14.0582	6.73089	8.01841	7.38258	9.99376	26.8339	22.8054	20.7658	A7C91_RS00510	A7C91_00510
28494631	CP015520	97425	98489	+	1065	22.3324	20.8858	18.3815	10.9706	14.0717	13.1835	54.0275	30.5299	22.7034	A7C91_RS00515	A7C91_00515
28494632	CP015520	98524	99123	+	600	18.0181	13.8329	18.4887	13.2268	9.71337	8.32023	29.5723	26.502	21.8008	A7C91_RS00520	A7C91_00520
28494633	CP015520	99191	101191	+	2001	169.646	172.881	168.924	70.9483	65.7405	59.4079	288.313	205.544	142.823	A7C91_RS00525	A7C91_00525
28494634	CP015520	101281	101904	+	624	112.421	108.003	104.574	102.451	103.182	78.5022	206.763	234.669	189.932	A7C91_RS00530	A7C91_00530
28494635	CP015520	101906	104022	-	2117	8.9651	10.1934	9.24717	5.6231	8.38998	8.4008	9.21953	9.417	15.6342	A7C91_RS00535	A7C91_00535
28494636	CP015520	104164	105399	+	1236	23.5188	30.3519	24.0216	34.2441	28.2914	22.9715	141.504	121.162	100.217	A7C91_RS00540	A7C91_00540
28494637	CP015520	105405	106172	-	768	93.8445	114.122	99.4107	18.0835	24.2112	21.5318	69.9703	93.0164	77.6758	A7C91_RS00545	A7C91_00545
28494638	CP015520	106177	107163	-	987	82.2713	119.745	106.774	13.6244	12.6531	15.4898	44.686	46.4082	47.188	A7C91_RS00550	A7C91_00550
28494639	CP015520	107165	107620	-	456	48.9967	74.2611	59.3871	2.41718	4.86886	6.15806	31.6847	16.6548	19.1235	A7C91_RS00555	A7C91_00555
28494640	CP015520	107716	108147	+	432	4.44893	5.37948	5.2868	4.08234	10.2787	7.22242	17.6026	20.327	13.7632	A7C91_RS00560	A7C91_00560
28494641	CP015520	108113	108853	+	741	77.4869	82.4376	66.4871	69.6147	77.5272	56.0015	115.621	158.861	190.166	A7C91_RS00565	A7C91_00565
28494642	CP015520	108889	109464	-	576	72.5731	77.8103	79.302	59.7043	64.0813	47.668	127.179	121.138	120.428	A7C91_RS00570	A7C91_00570
28494643	CP015520	109457	110065	-	609	71.7964	87.7676	71.7904	59.3649	62.8874	69.1645	119.871	113.015	97.9557	A7C91_RS00575	A7C91_00575
28494644	CP015520	110175	111353	+	1179	4.89042	6.75808	7.19512	4.30048	9.88638	8.20379	11.8246	12.0779	17.1462	A7C91_RS00580	A7C91_00580
28494645	CP015520	111355	112110	+	756	0.953341	2.19571	0.863151	1.16638	1.83548	2.47626	5.02931	1.88358	7.07819	A7C91_RS00585	A7C91_00585
28494646	CP015520	112214	113632	+	1419	278.335	290.814	216.364	87.3086	106.199	112.138	311.711	239.171	161.876	A7C91_RS00590	A7C91_00590
28494647	CP015520	113663	114391	+	729	397.767	377.076	316.872	136.683	113.446	107.855	496.871	392.947	202.811	A7C91_RS00595	A7C91_00595
28494648	CP015520	114428	114757	-	330	13.8321	15.0905	11.8644	9.35228	21.8656	19.8551	76.8113	68.3225	58.2557	A7C91_RS00600	A7C91_00600
28494649	CP015520	114754	115575	-	822	88.2641	84.8151	66.2862	131.678	128.634	108.178	1623.24	1057.6	612.651	A7C91_RS00605	A7C91_00605
28494650	CP015520	116524	116853	+	330	19.6562	28.1689	13.8418	10.6883	19.3426	24.5825	14.5941	21.5755	51.6494	A7C91_RS00610	A7C91_00610
28494651	CP015520	117183	117707	-	525	14.6433	17.7062	14.9152	10.0776	14.8013	13.0746	43.9361	31.6441	43.0354	A7C91_RS00615	A7C91_00615
28494652	CP015520	117806	118354	-	549	16.1912	23.584	26.1492	8.43238	13.1433	14.208	22.1619	31.1254	34.6561	A7C91_RS00620	A7C91_00620
28494653	CP015520	118372	119514	-	1143	209.345	225.974	191.823	75.218	80.3681	93.6299	265.896	280.104	204.952	A7C91_RS00625	A7C91_00625
28494654	CP015520	119520	119846	-	327	71.2644	116.755	97.7815	35.7299	34.7967	57.2493	123.25	120.48	95.7612	A7C91_RS00630	A7C91_00630
28494655	CP015520	119890	120490	-	601	1.59895	3.86678	7.05744	1.1004	4.15595	2.0766	1.26528	8.29276	3.29766	A7C91_RS00635	A7C91_00635
28494656	CP015520	120587	121300	+	714	155.114	124.148	115.154	37.6673	33.8161	25.3452	142.714	134.953	76.3335	A7C91_RS00640	A7C91_00640
28494657	CP015520	121397	122772	+	1376	12.2216	9.65089	13.9898	4.80625	6.45407	6.57576	19.1582	15.0057	15.1235	A7C91_RS00645	A7C91_00645
28494658	CP015520	122777	123625	-	849	28.297	26.9816	25.3638	11.9441	14.056	10.6575	26.5718	22.9224	22.877	A7C91_RS00650	A7C91_00650
28494659	CP015520	123627	124517	-	891	70.9132	72.6579	81.2931	33.401	38.623	34.6676	94.7339	72.4512	60.5023	A7C91_RS00655	A7C91_00655
28494660	CP015520	124567	125283	-	717	19.0987	12.0387	10.9212	4.61185	6.58009	3.91643	25.1003	16.5503	12.9915	A7C91_RS00660	A7C91_00660
28494661	CP015520	125481	126527	+	1047	140.657	148.397	149.58	93.4845	86.1467	103.705	127.344	114.019	85.7496	A7C91_RS00665	A7C91_00665
28494662	CP015520	126619	127323	+	705	36.803	42.3818	31.0073	23.4518	27.5557	27.4391	35.2351	42.7532	41.0435	A7C91_RS00670	A7C91_00670
28494663	CP015520	127327	127647	-	321	26.943	28.9587	25.4105	17.8555	19.885	16.5238	22.1102	21.4411	23.4617	A7C91_RS00675	A7C91_00675
28494664	CP015520	127697	129646	+	1950	12.8129	18.8979	12.7162	5.76552	8.39691	8.48023	43.4161	30.0619	20.632	A7C91_RS00680	A7C91_00680
28494665	CP015520	130160	130247	-	88	5.46004	0	3.70763	35.071	47.3054	35.4555	72.0106	29.6664	47.2952	A7C91_RS00685	A7C91_00685
28494666	CP015520	130359	130436	+	78	12.3201	25.5377	8.36592	39.5673	32.0221	36.001	32.4971	39.5552	88.9311	A7C91_RS00690	A7C91_00690
28494667	CP015520	130479	131726	+	1248	29.8377	39.9027	34.248	57.2313	67.8246	67.5019	38.1841	69.6019	97.0302	A7C91_RS00695	A7C91_00695
28494668	CP015520	131723	132904	-	1182	45.1216	37.6368	38.3686	12.8687	30.7578	20.0615	38.815	34.7362	42.7566	A7C91_RS00700	A7C91_00700
28494669	CP015520	133032	133139	-	108	60.0605	70.7017	72.5047	61.2351	82.2296	95.336	131.433	167.011	110.105	A7C91_RS00705	A7C91_00705
28494670	CP015520	133188	133799	-	612	12.9542	27.1234	17.0599	8.28475	12.6972	8.66691	29.8209	21.3288	29.1455	A7C91_RS00710	A7C91_00710
28494671	CP015520	133789	134552	-	764	54.0859	62.5742	44.8409	23.6605	24.7012	20.8278	64.3646	66.1669	54.7356	A7C91_RS00715	A7C91_00715
28494672	CP015520	134555	135367	-	813	56.1451	68.6032	52.9739	40.9439	44.3767	41.0639	68.2798	87.2841	73.6202	A7C91_RS00720	A7C91_00720
28494673	CP015520	135440	136480	+	1041	175.624	234.084	187.112	63.3175	86.6432	76.1289	235.459	261.725	173.059	A7C91_RS00725	A7C91_00725
28494674	CP015520	136508	136942	+	435	627.39	692.22	555.036	227.541	212.45	241	709.154	806.925	492.968	A7C91_RS00730	A7C91_00730
28494675	CP015520	136950	137945	-	996	31.1157	39.3322	38.9822	18.8132	21.4552	22.5548	44.5367	62.907	66.4611	A7C91_RS00735	A7C91_00735
28494676	CP015520	137938	138624	-	687	30.7734	33.344	28.9702	15.0815	25.0459	18.1664	37.6342	54.5827	49.908	A7C91_RS00740	A7C91_00740
28494677	CP015520	138629	139396	-	768	22.5227	18.1557	13.1698	8.61119	9.39537	13.0004	29.3743	30.9025	36.6444	A7C91_RS00745	A7C91_00745
28494678	CP015520	139456	139947	+	492	3524.53	4929.93	5047.92	3526.25	4161.74	4787.3	3513.65	3471.69	3315.24	A7C91_RS00750	A7C91_00750
28494679	CP015520	140069	140434	-	366	73.5167	105.221	105.191	51.7989	76.5847	60.5263	49.1718	85.5948	93.1382	A7C91_RS00755	A7C91_00755
28494680	CP015520	140462	140794	-	333	10.1003	8.97272	7.83834	1.986	4.16704	0	6.85074	9.97788	7.14196	A7C91_RS00760	A7C91_00760
28494681	CP015520	140791	141619	-	829	14.7797	18.4217	15.3493	9.57307	6.02587	8.65645	16.8169	19.7537	13.8661	A7C91_RS00765	A7C91_00765
28494682	CP015520	141592	141900	-	309	23.3245	17.1905	22.1738	13.555	22.4535	10.0974	41.836	39.1711	30.7867	A7C91_RS00770	A7C91_00770
28494683	CP015520	141992	143341	+	1350	159.272	192.801	171.836	37.5576	39.2646	38.5966	250.661	211.84	115.243	A7C91_RS00775	A7C91_00775
28494684	CP015520	143345	144151	+	807	199.755	238.194	205.385	69.931	60.182	58.7674	370.95	302.913	150.054	A7C91_RS00780	A7C91_00780
28494685	CP015520	144322	145099	+	778	236.536	205.681	205.073	65.1706	65.279	90.6349	237.839	232.145	156.921	A7C91_RS00785	A7C91_00785
28494686	CP015520	145096	145347	+	252	67.6872	59.284	63.4416	19.2453	16.5193	34.6676	67.3928	56.5074	50.3338	A7C91_RS00790	A7C91_00790
28494687	CP015520	145438	145686	+	249	368.564	567.984	622.405	46.9224	45.6969	57.6401	112.996	93.4073	62.8794	A7C91_RS00795	A7C91_00795
28494688	CP015520	145816	147327	+	1512	152.058	196.077	149.541	42.8646	41.6654	49.3188	178.038	116.154	95.8178	A7C91_RS00800	A7C91_00800
28494689	CP015520	149058	149450	-	393	119.815	109.819	106.266	17.3889	21.1851	25.4053	36.7639	35.0259	40.3439	A7C91_RS00805	A7C91_00805
28494690	CP015520	149511	149960	+	450	111.045	115.828	116.733	13.7167	17.8849	13.867	20.8415	23.2057	16.736	A7C91_RS00810	A7C91_00810
28494691	CP015520	149950	150711	+	762	52.0209	58.3816	50.0967	8.1004	11.6546	13.5122	21.6221	20.5562	22.1077	A7C91_RS00815	A7C91_00815
28494692	CP015520	151318	151638	+	321	21.7041	24.8217	29.4762	3.43375	1.72913	2.91597	7.10684	14.0476	17.905	A7C91_RS00820	A7C91_00820
28494693	CP015520	152154	152507	+	354	40.0403	65.6479	42.3968	15.5683	10.1916	8.8138	32.2217	50.9524	68.8624	A7C91_RS00825	A7C91_00825
28494694	CP015520	152552	152791	-	240	343.346	379.023	290.925	124.92	95.9773	97.5027	308.397	415.329	402.985	A7C91_RS00830	A7C91_00830
28494695	CP015520	152944	153786	+	843	127.673	101.606	78.5682	42.3634	39.1761	47.7451	78.178	59.9662	37.8511	A7C91_RS00835	A7C91_00835
28494696	CP015520	154212	156580	-	2369	24.5414	22.0019	15.8384	5.58328	7.14606	6.32183	44.618	24.8451	18.4888	A7C91_RS00840	A7C91_00840
28494697	CP015520	156630	157064	+	435	5.5228	3.05279	4.50029	1.52032	1.91396	6.45535	4.66165	7.09265	9.56776	A7C91_RS00845	A7C91_00845
28494698	CP015520	157459	158580	+	1122	1.71296	2.95892	1.74477	3.3401	0.989393	2.50274	9.48845	6.34575	6.18238	A7C91_RS00850	A7C91_00850
28494699	CP015520	158564	161728	+	3165	5.2375	6.18877	6.08215	1.60198	2.63057	2.76027	10.2512	5.99889	5.44786	A7C91_RS00855	A7C91_00855
28494700	CP015520	161852	162514	-	663	114.142	114.169	85.1356	23.6074	27.6269	22.5889	81.8162	76.6045	49.6221	A7C91_RS00860	A7C91_00860
28494701	CP015520	162520	166086	-	3567	81.4277	90.9321	79.0295	24.8443	25.1305	27.3784	96.2176	72.7895	57.1732	A7C91_RS00865	A7C91_00865
28494702	CP015520	166170	166595	-	426	15.2266	16.3657	15.3179	13.972	16.9381	16.8455	12.4954	21.1704	23.7269	A7C91_RS00870	A7C91_00870
28494703	CP015520	166784	167188	-	405	16.6093	14.7551	12.0841	5.44312	10.2787	4.62235	56.9541	24.6121	14.1913	A7C91_RS00875	A7C91_00875
28494704	CP015520	167185	168144	-	960	14.2644	22.4785	15.9737	8.26674	8.38356	8.77524	50.1674	38.5663	22.0899	A7C91_RS00880	A7C91_00880
28494705	CP015520	168193	168627	-	435	11.5979	7.63197	6.00039	3.54742	8.93183	0	15.1504	9.82059	11.3902	A7C91_RS00885	A7C91_00885
28494706	CP015520	168748	169392	+	645	56.6152	58.6774	50.0788	19.8231	25.386	21.2843	185.097	126.576	94.0247	A7C91_RS00890	A7C91_00890
28494707	CP015520	169387	169941	-	555	41.9882	40.0782	38.2119	16.6824	13.5012	17.9897	63.9402	50.4595	50.7079	A7C91_RS00895	A7C91_00895
28494708	CP015520	170362	172170	-	1809	159.63	155.626	123.186	50.816	47.2513	44.6712	428.067	374.954	218.019	A7C91_RS00900	A7C91_00900
28494709	CP015520	172282	173022	+	741	28.855	37.6346	27.7396	22.3124	21.3481	24.0007	117.674	87.758	54.5623	A7C91_RS00905	A7C91_00905
28494710	CP015520	173019	173762	+	744	13.885	21.865	13.5946	12.4446	11.9366	13.8391	59.281	44.978	29.0358	A7C91_RS00910	A7C91_00910
28494711	CP015520	173884	175338	+	1455	11.558	13.234	9.86662	9.69662	7.62955	8.14868	43.9012	30.9917	25.0631	A7C91_RS00915	A7C91_00915
28494712	CP015520	175461	176681	+	1221	97.5921	123.443	86.0436	19.86	20.4564	21.2094	31.1397	32.8492	18.1795	A7C91_RS00920	A7C91_00920
28494713	CP015520	176721	177758	+	1038	40.0403	43.8177	38.6622	30.5822	27.2712	35.7698	53.4793	58.7611	44.2967	A7C91_RS00925	A7C91_00925
28494714	CP015520	177792	178811	+	1020	26.8506	25.713	21.1117	15.7771	20.6783	20.4947	44.2343	45.6048	37.5005	A7C91_RS00930	A7C91_00930
28494715	CP015520	178898	180067	+	1170	94.2488	91.3684	75.5722	65.3803	73.295	68.2686	68.0272	77.0818	98.7559	A7C91_RS00935	A7C91_00935
28494716	CP015520	180088	180507	-	420	616.049	775.435	564.76	234.093	278.186	246.635	675.336	819.357	571.918	A7C91_RS00940	A7C91_00940
28494717	CP015520	180589	181293	+	705	50.7745	61.689	53.2215	65.6649	90.1464	86.3003	58.6054	81.8034	82.9303	A7C91_RS00945	A7C91_00945
28494718	CP015520	181748	183115	-	1368	97.8178	85.1818	88.9613	66.7141	62.2808	60.2122	237.913	212.349	171.387	A7C91_RS00950	A7C91_00950
28494719	CP015520	183260	184462	-	1203	223.467	242.577	195.274	117.278	120.192	115.415	272.441	341.299	268.865	A7C91_RS00955	A7C91_00955
28494720	CP015520	184808	185572	+	765	131.898	162.741	107.051	32.5627	27.5711	24.8791	155.731	132.781	74.6125	A7C91_RS00960	A7C91_00960
28494721	CP015520	185569	188082	+	2514	237.662	232.948	205.963	49.2804	39.4099	36.8602	268.904	226.38	112.812	A7C91_RS00965	A7C91_00965
28494722	CP015520	188160	188468	+	309	34.9867	45.1249	24.2855	27.1099	32.333	37.3603	73.8283	57.6046	53.2353	A7C91_RS00970	A7C91_00970
28494723	CP015520	188481	189179	-	699	20.9653	19.9479	21.0046	11.6688	14.6902	19.1937	28.6476	31.9157	34.8745	A7C91_RS00975	A7C91_00975
28494724	CP015520	189341	190729	-	1389	138.714	138.15	98.1867	91.4163	87.1136	92.9961	487.428	322.251	208.891	A7C91_RS00980	A7C91_00980
28494725	CP015520	190939	191364	+	426	50.1914	53.7731	29.8699	15.5244	13.0293	10.9862	112.458	69.6393	38.6144	A7C91_RS00985	A7C91_00985
28494726	CP015520	191364	192389	+	1026	159.459	156.612	114.481	32.0142	37.0574	38.3168	309.311	247.74	108.753	A7C91_RS00990	A7C91_00990
28494727	CP015520	192415	193314	-	900	83.0169	88.8997	76.855	44.0893	40.7036	51.6548	149.552	126.84	106.362	tfb	A7C91_00995
28494728	CP015520	193353	193634	-	282	73.2653	72.9909	57.8495	46.9035	40.3494	59.7463	105.166	97.6255	80.1191	A7C91_RS01000	A7C91_01000
28494729	CP015520	193652	193990	-	339	121.184	162.568	135.706	132.658	148.177	126.092	204.128	210.727	222.159	A7C91_RS01005	A7C91_01005
28494730	CP015520	194066	194518	-	453	158.04	189.081	139.728	194.655	205.846	221.781	271.942	329.015	298.815	A7C91_RS01010	A7C91_01010
28494731	CP015520	194522	194938	-	417	48.3941	58.9144	43.8158	48.107	43.2593	33.67	82.061	76.8337	96.956	A7C91_RS01015	A7C91_01015
28494732	CP015520	195014	195616	+	603	13.9444	23.1237	23.8075	9.50516	10.1253	7.24398	17.2348	23.2214	28.2658	A7C91_RS01020	A7C91_01020
28494733	CP015520	195624	195857	-	234	224.842	261.052	197.994	140.37	116.228	112.003	327.137	327.598	237.997	A7C91_RS01025	A7C91_01025
28494734	CP015520	195872	196558	-	687	208.07	253.221	195.193	102.683	93.7202	84.9281	267.498	306.077	211.748	A7C91_RS01030	A7C91_01030
28494735	CP015520	196596	196871	-	276	313.359	282.673	248.25	194.089	182	141.308	394.91	460.903	337.496	A7C91_RS01035	A7C91_01035
28494736	CP015520	196882	197037	-	156	263.342	317.094	303.265	156.856	140.541	148.004	422.462	521.824	360.806	rpl39e	A7C91_01040
28494737	CP015520	197083	198939	-	1857	6.46855	10.0116	6.14943	2.01809	1.94282	1.34414	6.55192	6.00676	3.41522	A7C91_RS01045	A7C91_01045
28494738	CP015520	198951	200030	-	1080	4.67137	7.99237	4.53154	1.42882	0.770902	4.33345	5.39813	5.27402	2.56912	A7C91_RS01050	A7C91_01050
28494739	CP015520	200124	201812	-	1689	57.7491	63.2925	54.2819	17.7506	14.4596	14.7784	30.3152	48.1969	28.5139	A7C91_RS01055	A7C91_01055
28494740	CP015520	201939	202321	-	383	1.25453	6.93453	0.851883	1.15116	2.89843	2.44393	2.64728	1.85899	0.517466	A7C91_RS01060	A7C91_01060
28494741	CP015520	202395	203252	+	858	10.9201	9.28645	6.08431	9.2495	12.6148	11.273	12.408	19.6393	23.561	A7C91_RS01065	A7C91_01065
28494742	CP015520	203294	203638	+	345	20.1943	26.9442	26.48	17.8913	28.9591	36.1749	17.6332	28.2045	28.7231	A7C91_RS01070	A7C91_01070
28494743	CP015520	203888	204379	+	492	363.781	468.296	526.543	60.4884	62.6123	59.6114	201.442	131.207	93.858	A7C91_RS01075	A7C91_01075
28494744	CP015520	204531	206924	+	2394	207.026	301.343	327.225	33.334	36.0527	32.5824	130.974	83.7697	53.728	A7C91_RS01080	A7C91_01080
28494745	CP015520	207016	207522	+	507	45.9635	113.938	106.826	15.653	27.3693	41.2319	35.9968	54.7687	49.6451	A7C91_RS01085	A7C91_01085
28494746	CP015520	207943	208389	+	447	19.8858	25.9948	15.3282	17.2609	13.0381	18.1482	24.9508	31.3256	29.2629	A7C91_RS01090	A7C91_01090
28494747	CP015520	208433	209167	-	735	23.5339	23.0361	32.4052	6.5984	10.1948	5.94302	25.865	23.8945	24.5377	A7C91_RS01095	A7C91_01095
28494748	CP015520	209177	209395	-	219	35.1038	39.4144	23.8372	30.1982	25.3447	19.9458	67.131	67.1896	53.3935	A7C91_RS01100	A7C91_01100
28494749	CP015520	209457	210284	+	828	89.0752	98.234	87.8725	42.5984	39.2155	38.059	129.8	124.685	83.297	A7C91_RS01105	A7C91_01105
28494750	CP015520	210300	210637	-	338	7.81853	7.85777	7.72239	3.91325	6.56864	5.53861	10.4991	10.5324	9.38175	A7C91_RS01110	A7C91_01110
28494751	CP015520	210701	211411	-	711	12.8399	14.008	7.80114	4.03067	8.9776	5.26597	12.4778	13.0182	8.64117	A7C91_RS01115	A7C91_01115
28494752	CP015520	211444	211905	-	462	6.24005	10.0603	4.9435	6.20304	3.00352	7.42878	22.4947	14.3837	15.0143	A7C91_RS01120	A7C91_01120
28494753	CP015520	211968	212627	+	660	6.91606	7.04223	11.3701	15.0304	10.5123	20.8006	67.978	74.4356	57.0545	A7C91_RS01125	A7C91_01125
28494754	CP015520	212671	213232	+	562	6.83963	7.6795	10.45	9.41409	4.93816	9.43798	13.9818	12.2466	22.9223	A7C91_RS01130	A7C91_01130
28494755	CP015520	213229	214000	-	772	1.55597	1.72016	3.38105	1.14221	2.15693	3.63741	3.94006	7.68559	4.87772	A7C91_RS01135	A7C91_01135
28494756	CP015520	214514	215179	+	666	2.52507	0.996969	1.95959	0.993002	0.416704	1.40544	3.42537	1.78176	2.38065	A7C91_RS01140	A7C91_01140
28494757	CP015520	215160	215602	+	443	2.16923	2.99766	3.68252	1.49287	3.13233	0	4.57747	2.67868	3.13166	A7C91_RS01145	A7C91_01145
28494758	CP015520	215717	216535	+	819	1.46668	2.43217	1.19513	0.269165	1.01657	0.761926	3.09496	1.73869	1.69393	A7C91_RS01150	A7C91_01150
28494759	CP015520	216542	216823	+	282	0.851922	0	0	1.56345	3.93652	0	1.79771	1.6832	0	A7C91_RS01155	A7C91_01155
28494760	CP015520	216938	218006	+	1069	1.79788	1.24225	3.05211	0.412435	1.81728	3.50244	0.237116	1.33207	2.59556	A7C91_RS01160	A7C91_01160
28494761	CP015520	218221	219313	+	1093	1.099	3.34117	4.17914	1.00845	1.52347	1.14184	3.94246	2.17137	1.63193	A7C91_RS01165	A7C91_01165
28494762	CP015520	219337	219591	+	255	0.942125	1.30192	2.55899	0	2.17667	1.22356	5.96417	0	3.10885	A7C91_RS01170	A7C91_01170
28494763	CP015520	219708	220000	+	293	0.819938	3.39922	4.45421	0	2.84155	3.19463	0.86511	2.43001	4.05849	A7C91_RS01175	A7C91_01175
28494764	CP015520	220247	220693	-	447	2.68727	5.19896	7.29913	3.45218	4.34603	4.18804	14.1766	9.55695	8.86754	A7C91_RS01180	A7C91_01180
28494765	CP015520	220839	221591	+	753	430.075	442.654	378.266	191.756	164.377	162.012	473.292	561.652	396.905	A7C91_RS01185	A7C91_01185
28494766	CP015520	221604	222276	-	673	4.64063	11.8392	5.33281	4.25825	5.77318	5.5633	7.15612	9.1688	12.3684	A7C91_RS01190	A7C91_01190
28494767	CP015520	222513	223280	+	768	205.832	185.016	142.744	18.3705	18.4294	17.8755	111.886	62.732	48.2571	A7C91_RS01195	A7C91_01195
28494768	CP015520	223527	224400	+	874	33.5349	39.8845	45.5436	16.647	25.4027	28.2022	46.1131	41.2749	39.4565	A7C91_RS01200	A7C91_01200
28494769	CP015520	224378	224560	-	183	9.18958	18.1416	17.829	4.8185	9.09918	6.81986	2.77024	15.5627	7.58102	A7C91_RS01205	A7C91_01205
28494770	CP015520	225357	225891	+	535	8.98101	10.5492	10.9773	5.76869	9.33728	11.6639	6.63305	11.0902	12.2248	A7C91_RS01210	A7C91_01210
28494771	CP015520	226754	227134	+	381	8.19723	4.35683	6.85084	4.6288	1.45682	4.91352	3.32647	6.85207	10.4036	A7C91_RS01215	A7C91_01215
28494772	CP015520	227579	227974	+	396	4.85337	6.70688	5.76742	1.67005	4.20492	0.787901	1.92028	9.58913	2.00191	A7C91_RS01220	A7C91_01220
28494773	CP015520	227977	228186	-	210	2.28802	3.16182	0	0	1.32155	0	0	0	1.88752	A7C91_RS01225	A7C91_01225
28494774	CP015520	228190	228630	-	441	0.544766	0	2.21953	1.49964	0	0	0.574778	1.07633	0.898818	A7C91_RS01230	A7C91_01230
28494775	CP015520	229038	229406	+	369	0.651062	1.79941	0	0.597416	0.7521	0.845552	0	2.57269	0.537099	A7C91_RS01235	A7C91_01235
28494776	CP015520	229384	230127	-	744	0.968718	0.446224	2.63122	0.296299	0	0.838733	1.02209	2.23295	1.5983	A7C91_RS01240	A7C91_01240
28494777	CP015520	230147	230749	-	603	0.398411	0	0	0.731166	0.92048	1.03485	0.84072	0.393584	0.986017	A7C91_RS01245	A7C91_01245
28494778	CP015520	230752	231462	-	711	2.02736	0.93387	0.917781	1.24021	1.17099	1.31649	2.13905	2.33659	2.22998	A7C91_RS01250	A7C91_01250
28494779	CP015520	231925	232539	-	615	2.73446	3.77876	3.18313	1.4338	2.2563	4.56598	2.88511	2.70133	6.76744	A7C91_RS01255	A7C91_01255
28494780	CP015520	232988	233551	-	564	14.9086	14.1273	13.3054	7.81725	7.87305	8.2981	21.5725	24.4064	20.7326	A7C91_RS01260	A7C91_01260
28494781	CP015520	233564	234337	-	774	12.726	11.5811	16.44	11.1078	17.2108	10.884	34.059	32.8093	30.9831	A7C91_RS01265	A7C91_01265
28494782	CP015520	234386	235990	+	1605	142.05	142.311	113.839	64.6918	66.0526	72.8992	214.153	192.526	161.886	A7C91_RS01270	A7C91_01270
28494783	CP015520	235987	236529	+	543	105.299	138.788	82.9197	51.1533	59.7982	44.2443	205.863	166.088	130.301	A7C91_RS01275	A7C91_01275
28494784	CP015520	236532	237095	+	564	208.721	187.775	165.45	64.8832	83.6511	64.7252	252.578	201.142	170.077	A7C91_RS01280	A7C91_01280
28494785	CP015520	237218	237928	-	711	23.6525	23.8137	26.1568	11.1618	18.3455	15.7979	40.2854	38.7207	42.6484	A7C91_RS01285	A7C91_01285
28494786	CP015520	238080	238367	+	288	244.413	213.258	190.325	58.1734	64.5631	40.0844	220.032	234.035	139.696	A7C91_RS01290	A7C91_01290
28494787	CP015520	238348	238917	-	570	18.1235	25.0449	22.3238	14.6964	18.5017	9.30552	39.1333	41.637	37.5517	A7C91_RS01295	A7C91_01295
28494788	CP015520	238921	239256	-	336	15.7301	17.7852	17.4788	13.1218	16.5193	18.5719	37.7198	41.6742	35.9808	A7C91_RS01300	A7C91_01300
28494789	CP015520	239527	240657	+	1131	305.878	301.463	267.71	83.2278	81.2208	90.7611	231.29	294.828	275.468	A7C91_RS01305	A7C91_01305
28494790	CP015520	240842	241465	-	624	34.2653	45.7551	50.1955	22.9632	34.2459	39.0011	50.7767	52.867	75.2739	A7C91_RS01310	A7C91_01310
28494791	CP015520	241504	242166	-	663	13.0448	13.0192	11.8107	7.31497	7.11602	5.64721	22.5568	12.1708	12.8539	A7C91_RS01315	A7C91_01315
28494792	CP015520	242216	244150	-	1935	14.4021	10.1227	13.8265	16.0635	11.6173	10.1584	59.3412	23.3038	14.2369	A7C91_RS01320	A7C91_01320
28494793	CP015520	244147	245877	-	1731	4.85758	4.79478	3.76974	6.62231	4.48914	3.4247	33.3869	15.2188	8.24358	A7C91_RS01325	A7C91_01325
28494794	CP015520	245891	247531	-	1641	13.0296	10.3178	12.5259	22.2999	9.97804	7.9856	97.6219	32.2515	14.8551	A7C91_RS01330	A7C91_01330
28494795	CP015520	247533	248231	-	699	8.24865	11.8738	4.20092	11.9842	5.95547	4.91001	51.1306	19.0136	9.64011	A7C91_RS01335	A7C91_01335
28494796	CP015520	248287	248766	-	480	21.5217	22.8244	24.4703	32.6077	19.0798	21.4506	189.052	63.7827	23.535	A7C91_RS01340	A7C91_01340
28494797	CP015520	248766	249242	-	477	30.2191	29.9279	26.6763	26.8048	18.0362	15.6985	143.478	60.701	22.4365	A7C91_RS01345	A7C91_01345
28494798	CP015520	249275	250606	-	1332	412.127	385.578	302.021	276.055	192.309	173.807	1444.36	741.392	282.703	A7C91_RS01350	A7C91_01350
28494799	CP015520	250610	251086	-	477	274.49	311.807	249.662	179.777	132.653	123.626	1280.67	613.478	216.471	A7C91_RS01355	A7C91_01355
28494800	CP015520	251100	251897	-	798	267.638	304.117	238.775	201.109	135.285	118.86	1240.7	555.259	200.176	A7C91_RS01360	A7C91_01360
28494801	CP015520	251908	252572	-	665	254.331	261.599	209.5	197.242	130.207	129.026	1405.37	543.898	234.251	A7C91_RS01365	A7C91_01365
28494802	CP015520	252627	253268	-	642	1104.66	1068.89	853.793	860.497	561.534	528.762	3671.87	1650.6	693.046	A7C91_RS01370	A7C91_01370
28494803	CP015520	253283	253939	-	657	999.363	984.35	763.286	796.896	474.791	415.062	4003.94	1677.93	558.973	A7C91_RS01375	A7C91_01375
28494804	CP015520	254154	255107	-	954	290.607	328.511	257.87	120.853	169.599	175.955	305.554	336.592	307.464	A7C91_RS01380	A7C91_01380
28494805	CP015520	255117	255446	-	330	206.754	221.327	178.955	88.8466	110.169	111.567	278.057	278.324	242.632	A7C91_RS01385	A7C91_01385
28494806	CP015520	255443	255628	-	186	142.079	149.931	131.561	73.4822	76.0955	70.4536	148.543	188.844	187.534	A7C91_RS01390	A7C91_01390
28494807	CP015520	255792	256877	+	1086	13.4943	18.6477	16.8243	12.5853	15.844	13.2158	49.4817	40.8664	43.0688	A7C91_RS01395	A7C91_01395
28494808	CP015520	256874	257314	-	441	22.3354	20.326	15.5367	27.9932	20.7672	17.6876	137.947	68.8852	36.8515	A7C91_RS01400	A7C91_01400
28494809	CP015520	257319	258179	-	861	29.0188	30.0758	25.3893	41.7338	33.1998	24.2794	218.444	124.316	86.0892	A7C91_RS01405	A7C91_01405
28494810	CP015520	258792	259655	+	864	22.8007	21.5179	13.9723	20.4117	19.915	22.3895	134.953	81.3078	51.1531	A7C91_RS01410	A7C91_01410
28494811	CP015520	259630	259992	+	363	15.8838	8.23117	7.19055	15.7896	4.58719	10.3143	90.777	53.6119	37.6724	A7C91_RS01415	A7C91_01415
28494812	CP015520	260005	261117	+	1113	15.1096	11.6331	14.6573	9.70519	8.2285	14.0166	93.3744	48.4044	26.5321	A7C91_RS01420	A7C91_01420
28494813	CP015520	261089	263410	+	2322	19.4511	18.158	15.4564	14.7154	11.7129	12.8996	134.271	64.2899	28.6786	A7C91_RS01425	A7C91_01425
28494814	CP015520	263376	264023	+	648	14.0883	9.73429	13.5946	8.50488	9.42214	6.74093	122.827	44.6827	19.5743	A7C91_RS01430	A7C91_01430
28494815	CP015520	264020	264682	+	663	12.3201	11.0163	7.3817	10.64	11.7205	8.00022	77.993	39.3762	16.4411	A7C91_RS01435	A7C91_01435
28494816	CP015520	264720	265208	+	489	6.87809	4.75242	3.33611	6.76216	3.40521	5.74249	41.4687	20.3842	12.9695	A7C91_RS01440	A7C91_01440
28494817	CP015520	265244	267487	+	2244	54.6004	59.7702	48.8534	34.8746	25.1059	28.7815	373.212	178.421	58.9092	A7C91_RS01445	A7C91_01445
28494818	CP015520	267527	268276	+	750	8.32839	13.2796	10.0056	14.1086	6.29056	7.0722	76.3811	46.2004	21.933	A7C91_RS01450	A7C91_01450
28494819	CP015520	268296	269321	+	1026	18.7323	21.3561	18.7622	17.6185	27.0492	23.4159	69.9162	52.0463	40.9514	A7C91_RS01455	A7C91_01455
28494820	CP015520	269328	270608	-	1281	25.3182	28.7673	25.9794	21.6833	24.2645	27.0359	35.2217	29.2727	33.1089	A7C91_RS01460	A7C91_01460
28494821	CP015520	270678	271424	+	747	169.166	227.549	186.503	148.145	154.18	158.719	136.749	184.591	195.802	A7C91_RS01465	A7C91_01465
28494822	CP015520	271389	272465	-	1077	109.079	110.047	121.178	152.491	228.565	236.976	197.698	229.618	334.916	A7C91_RS01470	A7C91_01470
RF00001	CP015520	272540	272661	-	244	33519.7	39829.4	66528.5	161737	60974.7	110076	78291.2	47770.6	92863.1	rrf	A7C91_01475
28494824	CP015520	272718	274253	+	1536	32.0635	29.8273	32.0748	11.4816	12.8283	11.7816	48.1871	39.4006	30.1929	A7C91_RS01480	A7C91_01480
28494825	CP015520	274258	274644	+	387	8.69092	7.72071	5.05847	2.27852	7.17118	2.41867	4.58486	10.4254	6.65753	A7C91_RS01485	A7C91_01485
28494826	CP015520	274678	275823	-	1146	207.748	205.684	150.609	59.4398	47.7072	37.0272	85.8195	86.7728	47.3856	A7C91_RS01490	A7C91_01490
28494827	CP015520	276053	276622	-	570	21.0739	19.803	21.7514	11.2157	14.6066	14.232	45.8038	31.6441	27.1207	A7C91_RS01495	A7C91_01495
28494828	CP015520	276677	277942	+	1266	34.7269	36.1886	34.5342	15.1492	12.9336	14.0478	33.2364	31.3067	17.5333	A7C91_RS01500	A7C91_01500
28494829	CP015520	278105	279041	+	937	5.38429	7.44056	5.22312	3.76429	4.73895	7.6587	6.763	7.59864	6.55696	A7C91_RS01505	A7C91_01505
28494830	CP015520	279082	279741	+	660	21.4762	24.6478	16.3136	18.3705	17.2402	13.2367	45.3187	29.127	22.5215	A7C91_RS01510	A7C91_01510
28494831	CP015520	279713	280747	-	1035	51.298	41.6993	47.9161	24.92	26.5459	25.6239	121.718	63.5175	51.1271	A7C91_RS01515	A7C91_01515
28494832	CP015520	280734	281486	-	753	70.5093	59.5202	48.0957	24.0061	23.5878	30.6622	132.63	81.3166	58.1671	A7C91_RS01520	A7C91_01520
28494833	CP015520	281527	282570	-	1044	163.153	196.205	145.634	127.96	105.8	128.21	467.865	329.854	234.828	A7C91_RS01525	A7C91_01525
28494834	CP015520	282637	283191	-	555	9.95597	16.1509	12.9333	7.54682	12.0011	7.87049	31.5134	26.5126	18.9262	A7C91_RS01530	A7C91_01530
28494835	CP015520	283194	283508	-	315	14.4908	23.1867	22.7872	8.39796	9.69134	10.8955	51.5001	26.3701	33.3462	A7C91_RS01535	A7C91_01535
28494836	CP015520	283559	284119	+	561	30.405	32.5481	30.8242	25.5419	15.3356	32.2576	68.2265	90.5326	64.2967	A7C91_RS01540	A7C91_01540
28494837	CP015520	284121	284525	-	405	21.948	16.3946	14.5009	4.3545	10.9639	17.719	25.0348	20.5101	23.4891	A7C91_RS01545	A7C91_01545
28494838	CP015520	284509	284790	-	282	27.2615	18.8364	10.4129	10.1624	10.8254	5.53207	12.584	24.4064	18.2728	A7C91_RS01550	A7C91_01550
28494839	CP015520	284910	286004	+	1095	47.1708	65.7918	47.6743	14.6964	19.5154	13.1072	44.2138	41.1807	40.1809	A7C91_RS01555	A7C91_01555
28494840	CP015520	286001	286431	-	431	123.187	182.556	165.785	30.1771	32.8394	28.2328	140.559	137.112	68.0558	A7C91_RS01560	A7C91_01560
28494841	CP015520	286484	286918	+	435	15.4638	18.3167	13.5009	13.1761	8.29385	10.0417	47.1992	37.6456	29.1589	A7C91_RS01565	A7C91_01565
28494842	CP015520	286890	287273	-	384	4.37941	7.78103	5.09799	2.29632	7.22721	4.06261	6.60097	4.94439	5.6773	A7C91_RS01570	A7C91_01570
28494843	CP015520	287270	287916	-	647	16.3379	19.4987	20.6756	10.2216	11.5814	15.4316	22.7228	20.5418	17.4603	A7C91_RS01575	A7C91_01575
28494844	CP015520	287955	288710	+	756	6.67339	9.6611	4.74733	5.24873	4.03806	5.36523	13.4115	16.0104	14.1564	A7C91_RS01580	A7C91_01580
28494845	CP015520	288753	289385	-	633	17.0788	17.3076	20.6174	8.0099	11.8376	11.3368	26.4289	23.2457	16.281	A7C91_RS01585	A7C91_01585
28494846	CP015520	289432	290508	-	1077	10.4841	13.5632	13.0266	4.09371	2.31915	4.05582	10.1203	12.5607	9.75305	A7C91_RS01590	A7C91_01590
28494847	CP015520	290745	291164	-	420	15.4441	18.1804	15.5367	2.09949	4.62541	5.94302	9.05276	16.3871	7.07819	A7C91_RS01595	A7C91_01595
28494848	CP015520	291275	291478	+	204	70.6594	69.9784	57.5772	63.7566	59.8583	67.296	254.72	143.097	136.984	A7C91_RS01600	A7C91_01600
28494849	CP015520	291532	292128	-	597	43.8633	62.8391	72.1403	10.3392	18.1298	15.6788	28.0226	25.84	24.8982	A7C91_RS01605	A7C91_01605
28494850	CP015520	292241	293410	+	1170	2.87469	6.52631	3.06751	2.26099	4.50681	1.60004	13.4321	11.968	12.0269	A7C91_RS01610	A7C91_01610
28494851	CP015520	293407	293985	-	579	18.6717	16.0548	21.9768	11.4221	21.5693	23.7105	69.17	60.255	51.3444	A7C91_RS01615	A7C91_01615
28494852	CP015520	294083	295416	-	1334	573.051	572.149	524.871	133.524	132.729	152.73	624.952	466.478	317.192	A7C91_RS01620	A7C91_01620
28494853	CP015520	295808	296011	+	204	1413.19	1529.76	1324.28	705.645	567.293	564.369	1319.57	538.648	362.376	A7C91_RS01625	A7C91_01625
28494854	CP015520	296044	296538	-	495	118.908	124.077	119.962	47.2067	53.2623	72.4869	92.1735	63.7677	49.6474	A7C91_RS01630	A7C91_01630
28494855	CP015520	296548	297459	-	912	514.992	480.877	443.614	75.4159	88.5523	86.8971	576.716	388.005	214.923	tfb	A7C91_01635
28494856	CP015520	297473	297781	-	309	384.076	392.157	365.339	71.3419	52.9902	50.4868	310.899	145.164	78.2495	A7C91_RS01640	A7C91_01640
28494857	CP015520	297904	298749	+	846	18.7423	16.0894	14.6552	8.85955	5.90478	9.95772	33.8569	20.7594	19.6784	A7C91_RS01645	A7C91_01645
28494858	CP015520	298843	299352	+	510	24.4953	29.9443	28.7886	15.5609	21.2225	11.0121	45.7253	46.5355	41.5809	A7C91_RS01650	A7C91_01650
28494859	CP015520	299357	299710	+	354	22.3954	18.7565	27.6501	24.9092	19.5992	24.6786	54.4188	39.5552	33.0316	A7C91_RS01655	A7C91_01655
28494860	CP015520	299700	301166	-	1467	22.1082	24.6673	20.4614	11.5708	17.972	13.1865	41.1231	37.8565	25.9389	A7C91_RS01660	A7C91_01660
28494861	CP015520	301175	301936	-	762	94.5834	111.099	95.0554	56.4135	57.1803	63.0569	177.634	131.124	104.036	A7C91_RS01665	A7C91_01665
28494862	CP015520	302166	302852	-	687	3.14727	4.34922	2.37461	1.28353	2.01983	3.17913	8.8551	7.60012	4.32728	A7C91_RS01670	A7C91_01670
28494863	CP015520	302953	303933	+	981	6.12237	8.79894	12.971	3.14603	3.1119	2.86246	4.90934	5.56433	7.07098	A7C91_RS01675	A7C91_01675
28494864	CP015520	303977	305125	+	1149	88.4442	86.3927	72.694	133.15	138.4	158.312	564.312	467.846	390.859	A7C91_RS01680	A7C91_01680
28494865	CP015520	305189	305791	+	603	69.3235	84.2364	82.7852	58.1277	64.4336	69.3352	133.675	129.883	156.777	A7C91_RS01685	A7C91_01685
28494866	CP015520	305796	306427	+	632	47.5162	52.5302	37.6864	31.7415	33.8124	27.6463	56.9522	64.9656	61.4638	A7C91_RS01690	A7C91_01690
28494867	CP015520	306431	306949	+	519	24.0705	28.7853	24.5175	15.2911	21.9239	25.8504	29.3037	41.1556	34.75	A7C91_RS01695	A7C91_01695
28494868	CP015520	306951	307391	+	441	25.604	24.09	24.4148	15.9961	24.543	17.6876	29.8885	37.1334	44.4915	A7C91_RS01700	A7C91_01700
28494869	CP015520	307464	307805	-	342	156.649	125.225	105.895	29.6507	26.7787	37.4045	61.5164	43.7189	25.4981	A7C91_RS01705	A7C91_01705
28494870	CP015520	307792	308562	-	771	76.9647	81.8135	53.3206	14.868	13.6783	12.9498	36.8216	18.7772	11.8245	A7C91_RS01710	A7C91_01710
28494871	CP015520	308601	309845	-	1245	262.626	248.793	191.832	36.6526	32.5451	38.0926	112.589	70.5321	30.405	A7C91_RS01715	A7C91_01715
28494872	CP015520	309911	310102	-	192	1111.12	978.681	788.488	293.929	161.889	186.88	370.974	221.262	98.0625	A7C91_RS01720	A7C91_01720
28494873	CP015520	310313	310720	+	408	15.3095	8.13703	10.3959	7.02403	18.3656	13.0004	40.3824	26.7579	30.6028	A7C91_RS01725	A7C91_01725
28494874	CP015520	310805	311983	+	1179	45.0326	43.3643	38.4662	28.7945	34.3669	24.0821	130.716	93.8051	52.279	A7C91_RS01730	A7C91_01730
28494875	CP015520	311995	312258	+	264	14.5601	18.8631	25.9534	20.0406	14.7172	10.6367	55.6882	33.2623	30.7794	A7C91_RS01735	A7C91_01735
28494876	CP015520	312273	313478	+	1206	28.6856	28.6294	18.6673	24.4941	22.7819	30.2695	54.2265	46.6397	35.3323	A7C91_RS01740	A7C91_01740
28494877	CP015520	313468	313794	+	327	0.734685	1.01526	0.997771	0.674148	1.6974	2.86246	3.10064	2.90313	2.42434	A7C91_RS01745	A7C91_01745
28494878	CP015520	314686	315552	+	867	10.2525	7.65838	8.27908	5.5938	8.00245	10.4363	3.50834	6.29598	8.6865	A7C91_RS01750	A7C91_01750
28494879	CP015520	315695	315880	+	186	19.3744	16.0641	15.7873	14.2224	14.9207	15.0972	2.72556	5.10389	19.1796	A7C91_RS01755	A7C91_01755
28494880	CP015520	316028	317812	+	1785	3.90309	3.71978	5.66633	0.987996	2.17667	2.09754	3.4081	3.191	3.10885	A7C91_RS01760	A7C91_01760
28494881	CP015520	317844	319154	+	1311	14.6601	14.9408	13.9368	3.19488	3.38703	3.56989	5.4137	4.34473	3.77936	A7C91_RS01765	A7C91_01765
28494882	CP015520	319168	320739	+	1572	9.62802	13.0938	16.3966	3.08513	2.82468	3.57262	8.70723	8.90746	10.8424	A7C91_RS01770	A7C91_01770
28494883	CP015520	320886	321143	+	258	10.2429	21.8754	8.85232	7.68999	2.15136	2.41867	17.6845	13.7983	5.37723	A7C91_RS01775	A7C91_01775
28494884	CP015520	321185	321565	+	381	0	0.871367	5.13813	0	0	0	2.66118	0	0.520182	A7C91_RS01780	A7C91_01780
28494885	CP015520	321568	322272	+	705	4.08922	4.70909	4.62796	0.62538	0	1.77026	2.87634	1.34656	1.4056	A7C91_RS01785	A7C91_01785
28494886	CP015520	322274	322936	+	663	3.62356	3.50518	2.46057	0.332499	0.837179	0.470601	2.29391	1.43186	1.19571	A7C91_RS01790	A7C91_01790
28494887	CP015520	322937	323251	+	315	2.28802	11.5933	3.10734	1.39966	2.64309	1.98101	4.82814	3.76716	2.51669	A7C91_RS01795	A7C91_01795
28494888	CP015520	323378	324268	+	891	19.9528	22.3563	16.8445	6.6802	4.98361	4.55231	11.9484	14.3837	8.67496	A7C91_RS01800	A7C91_01800
28494889	CP015520	324438	325013	+	576	2.91961	9.22196	3.9651	1.53088	2.40907	3.25009	4.40065	3.7083	1.03224	A7C91_RS01805	A7C91_01805
28494890	CP015520	325010	326302	+	1293	7.24628	4.10816	6.30841	1.36394	1.71709	1.68914	5.6851	4.40521	4.59836	A7C91_RS01810	A7C91_01810
28494891	CP015520	326283	327452	+	1170	21.3548	21.5652	19.2416	5.08723	5.69282	5.06681	19.2816	22.9217	14.3984	A7C91_RS01815	A7C91_01815
28494892	CP015520	327445	327699	+	255	14.1319	24.7366	23.0309	8.64496	5.44166	12.2356	17.8925	21.4063	18.6531	A7C91_RS01820	A7C91_01820
28494893	CP015520	327719	329122	+	1404	187.882	211.632	170.804	28.5764	31.6268	22.8895	92.9778	81.984	43.7598	A7C91_RS01825	A7C91_01825
28494894	CP015520	329215	329655	+	441	3.2686	2.25844	5.17891	4.99879	6.29308	4.95252	17.8181	9.68698	8.53877	A7C91_RS01830	A7C91_01830
28494895	CP015520	330232	330771	+	540	4.00403	1.84439	6.04206	2.04117	0.513935	0	1.40821	1.75801	0	A7C91_RS01835	A7C91_01835
28494896	CP015520	330768	331019	+	252	0.953341	0	0	0.874788	0	0	2.01172	0	0	A7C91_RS01840	A7C91_01840
28494897	CP015520	331158	331682	+	525	5.94885	3.79418	1.24294	0	1.05724	1.1886	0.482814	0.452059	1.13251	A7C91_RS01845	A7C91_01845
28494898	CP015520	331682	331948	+	267	0.899783	1.24341	1.22199	0.825642	0	0	0	0.88888	1.48456	A7C91_RS01850	A7C91_01850
28494899	CP015520	331941	332207	+	267	7.19826	0	3.66597	0	0	3.50571	2.84806	4.4444	6.68054	A7C91_RS01855	A7C91_01855
28494900	CP015520	332421	332774	+	354	39.3617	37.5131	35.9451	13.7001	16.4633	13.2207	23.6292	26.1466	30.2323	A7C91_RS01860	A7C91_01860
28494901	CP015520	333042	333118	-	77	140.401	211.267	211.864	83.0253	111.731	117.51	497.079	400.689	290.849	A7C91_RS01865	A7C91_01865
28494902	CP015520	333131	333207	-	77	65.5205	103.478	55.0847	51.533	50.4591	40.5206	151.428	215.755	172.451	A7C91_RS01870	A7C91_01870
28494903	CP015520	334081	334272	+	192	1.25126	3.45824	5.09799	2.29632	2.89088	8.12522	1.32019	4.94439	6.19342	A7C91_RS01875	A7C91_01875
28494904	CP015520	334617	334907	+	291	2.47672	2.28172	1.12121	1.5151	2.86108	2.14439	5.22633	4.07785	2.72425	A7C91_RS01880	A7C91_01880
28494905	CP015520	335342	335587	+	246	3.90637	9.44689	2.65261	4.48062	3.38445	0	15.4559	7.71808	10.4734	A7C91_RS01885	A7C91_01885
28494906	CP015520	335553	336082	+	530	3.62629	3.13199	1.23121	1.24781	3.14179	1.17739	10.5217	11.1949	9.7225	A7C91_RS01890	A7C91_01890
28494907	CP015520	336132	336353	+	222	6.49303	8.97272	1.46969	4.96501	8.75078	7.02722	12.5597	16.0359	8.92745	A7C91_RS01895	A7C91_01895
28494908	CP015520	336350	337069	-	720	40.374	39.6544	33.9866	36.4349	25.4398	35.101	125.682	88.9991	67.99	A7C91_RS01900	A7C91_01900
28494909	CP015520	337118	338020	-	903	18.0913	18.7503	16.6207	21.7273	18.7475	20.7315	53.3341	49.6739	34.8971	A7C91_RS01905	A7C91_01905
RF01857	CP015520	338102	338415	-	314	710.014	2371.51	4260.23	1341.63	680.555	987.696	962.245	906.241	674.096	SRP_RNA	A7C91_01910
28494911	CP015520	338876	340315	+	1440	42.5428	38.2711	29.0019	24.8002	23.3198	22.1006	195.213	106.964	72.1189	A7C91_RS01915	A7C91_01915
28494912	CP015520	340312	340818	+	507	34.5911	33.3955	25.7413	15.2182	14.232	17.8466	152.986	85.1957	34.3997	A7C91_RS01920	A7C91_01920
28494913	CP015520	340815	341087	+	273	45.7604	32.8342	28.6832	25.0324	20.3315	19.4291	256.263	113.884	55.1736	A7C91_RS01925	A7C91_01925
28494914	CP015520	341080	342246	+	1167	42.6136	47.793	37.1843	35.1354	29.4885	23.795	223.503	121.614	69.6295	A7C91_RS01930	A7C91_01930
28494915	CP015520	342496	344319	+	1824	5.53189	5.46037	5.72405	4.23006	4.4124	3.93432	20.1503	12.2309	12.0609	A7C91_RS01935	A7C91_01935
28494916	CP015520	344398	345075	+	678	31.5362	29.8694	23.0988	49.0965	71.6325	57.0635	155.526	150.87	119.557	A7C91_RS01940	A7C91_01940
28494917	CP015520	345622	345813	+	192	12.5126	19.0203	20.3919	9.18527	8.67265	4.87513	13.2019	21.0137	18.5803	A7C91_RS01945	A7C91_01945
28494918	CP015520	345959	346291	+	333	7.93592	8.97272	6.85855	3.31001	2.50022	4.68481	6.85074	7.83976	7.14196	A7C91_RS01950	A7C91_01950
28494919	CP015520	346288	346563	+	276	7.83398	7.21719	9.45713	3.19488	4.0221	2.26093	8.26556	4.29947	6.4627	A7C91_RS01955	A7C91_01955
28494920	CP015520	346709	347074	+	366	5.25119	2.72124	3.5658	0.602313	2.27479	2.55745	3.4628	8.42979	3.24901	A7C91_RS01960	A7C91_01960
28494921	CP015520	347520	347912	+	393	0.611303	1.68952	2.49062	0.560933	0	0	1.28996	1.81169	3.53009	A7C91_RS01965	A7C91_01965
28494922	CP015520	347938	349314	+	1377	100.144	123.201	109.942	28.4964	28.216	30.8157	106.582	72.7332	50.8067	A7C91_RS01970	A7C91_01970
28494923	CP015520	349329	349727	-	399	10.838	5.8244	9.81266	5.52498	9.04216	5.47384	3.17641	9.51703	16.3916	A7C91_RS01975	A7C91_01975
28494924	CP015520	349849	350070	-	222	6.49303	16.45	17.6363	7.94402	7.50067	11.2436	13.7015	12.8287	8.03471	A7C91_RS01980	A7C91_01980
28494925	CP015520	350701	352020	+	1320	80.8087	77.213	73.1638	53.9426	58.6587	58.3834	195.485	132.69	93.5394	A7C91_RS01985	A7C91_01985
28494926	CP015520	352120	353856	+	1737	12.3095	14.908	9.3918	6.34561	8.30817	6.28687	24.0781	13.9365	13.4636	A7C91_RS01990	A7C91_01990
28494927	CP015520	354026	354736	+	711	4.05472	2.33467	2.29445	3.10051	5.46462	3.07181	8.19969	8.67877	8.08367	A7C91_RS01995	A7C91_01995
28494928	CP015520	355091	355626	+	536	8.51604	11.7683	14.6092	12.7497	9.31986	8.73158	27.9014	24.7958	19.5971	A7C91_RS02000	A7C91_02000
28494929	CP015520	355610	356846	-	1237	3.69005	2.41545	1.3188	1.96032	4.93577	5.80129	6.96704	5.94766	6.72915	A7C91_RS02005	A7C91_02005
28494930	CP015520	356934	358094	-	1161	4.34546	4.86119	2.81026	6.83555	0.956158	5.37483	8.07809	6.337	5.29188	A7C91_RS02010	A7C91_02010
28494931	CP015520	358100	359584	-	1485	3.8827	2.01206	1.53798	6.23485	1.86885	3.1516	3.75522	4.15529	5.73882	A7C91_RS02015	A7C91_02015
28494932	CP015520	359716	361332	-	1617	3.56574	3.90094	2.62308	0.545322	1.02978	0.771821	3.29191	3.96285	2.45132	A7C91_RS02020	A7C91_02020
28494933	CP015520	361329	361508	-	180	2.66936	0	3.62523	1.2247	1.5418	0	1.40821	5.27402	1.10105	A7C91_RS02025	A7C91_02025
28494934	CP015520	361652	362134	+	483	0.994791	1.3747	0.675509	1.82564	0.574586	1.29196	2.09919	2.94821	6.97561	A7C91_RS02030	A7C91_02030
28494935	CP015520	362140	363306	-	1167	8.44038	11.0948	11.1832	13.4119	15.2199	17.111	26.0645	28.4716	23.9458	A7C91_RS02035	A7C91_02035
28494936	CP015520	363425	363877	+	453	54.0942	43.2394	43.935	28.2249	20.217	30.3055	93.4452	68.6321	50.313	A7C91_RS02040	A7C91_02040
28494937	CP015520	363955	364455	+	501	43.1572	40.422	29.957	33.001	33.2365	57.9178	28.8387	42.1606	35.6029	A7C91_RS02045	A7C91_02045
28494938	CP015520	364589	365251	+	663	36.5979	29.0429	28.0505	14.2974	18.4179	20.2359	50.8484	58.7063	52.6114	A7C91_RS02050	A7C91_02050
28494939	CP015520	365294	365722	+	429	33.0403	38.6936	34.9848	19.0129	20.7012	21.0915	63.8124	69.1524	63.2913	A7C91_RS02055	A7C91_02055
28494940	CP015520	365724	365951	+	228	25.2886	21.8415	20.0342	25.1386	24.3443	30.1061	53.3636	51.0053	71.2786	A7C91_RS02060	A7C91_02060
28494941	CP015520	365952	366848	+	897	50.0839	47.0043	62.1988	32.686	44.5525	29.566	105.969	115.887	102.961	A7C91_RS02065	A7C91_02065
28494942	CP015520	366832	367113	-	282	65.598	57.6863	54.3785	21.8883	40.3494	33.1924	84.4924	105.2	85.0387	A7C91_RS02070	A7C91_02070
28494943	CP015520	367158	367798	-	641	17.6152	25.8963	18.3241	25.7933	21.2148	18.9834	31.2398	35.9143	42.0495	A7C91_RS02075	A7C91_02075
28494944	CP015520	367838	368245	-	408	45.9286	68.351	51.9795	75.1031	56.4573	68.0607	65.2331	84.3455	95.2086	A7C91_RS02080	A7C91_02080
28494945	CP015520	368305	369147	+	843	11.6844	8.27023	12.7722	6.53756	6.25501	4.4414	11.426	17.1734	14.8113	A7C91_RS02085	A7C91_02085
28494946	CP015520	369074	369910	-	837	32.4341	34.9046	35.0829	19.4899	18.2364	22.3662	66.0192	56.1428	48.541	A7C91_RS02090	A7C91_02090
28494947	CP015520	369976	371238	-	1263	1022.22	992.029	835.182	267.922	248.52	213.688	773.878	646.036	397.006	A7C91_RS02095	A7C91_02095
28494948	CP015520	371471	372439	+	969	31.9827	43.8543	40.0684	22.5224	27.4947	32.521	233.335	113.889	83.0391	A7C91_RS02100	A7C91_02100
28494949	CP015520	372494	373360	-	867	16.6257	14.5509	14.3002	8.64496	8.32254	10.4363	22.2195	23.2677	16.23	A7C91_RS02105	A7C91_02105
28494950	CP015520	373862	375139	+	1278	256.033	312.508	261.425	78.312	73.3986	65.429	394.298	321.27	159.73	A7C91_RS02110	A7C91_02110
28494951	CP015520	375145	375825	+	681	308.681	315.903	270.695	108.443	96.176	98.0468	409.807	393.46	221.763	A7C91_RS02115	A7C91_02115
28494952	CP015520	376406	377077	-	672	59.703	65.2125	37.3852	34.1167	37.1685	29.2508	101.466	69.9279	55.1509	A7C91_RS02120	A7C91_02120
28494953	CP015520	377229	378281	+	1053	39.0137	37.5184	40.2804	20.7257	17.6583	18.9635	28.6456	48.6833	40.2778	A7C91_RS02125	A7C91_02125
28494954	CP015520	378292	379452	+	1161	61.8711	64.9112	52.5518	22.4054	22.9478	21.2306	52.835	61.5302	46.432	A7C91_RS02130	A7C91_02130
28494955	CP015520	379454	379858	+	405	62.8781	62.2995	45.114	27.2156	32.2066	20.8006	61.9611	68.5623	48.9357	A7C91_RS02135	A7C91_02135
28494956	CP015520	379949	380254	-	306	7.06594	9.76443	6.39747	5.76331	11.7903	1.01964	14.9104	10.8583	22.6687	A7C91_RS02140	A7C91_02140
28494957	CP015520	380272	380775	-	504	4.29003	3.29356	2.58945	1.31218	4.40516	3.71439	10.5616	5.17984	12.9767	A7C91_RS02145	A7C91_02145
28494958	CP015520	380848	381381	+	534	119.671	133.045	139.307	159.349	146.558	154.251	291.451	325.774	287.263	A7C91_RS02150	A7C91_02150
28494959	CP015520	381438	381845	-	408	31.7967	47.1948	38.3848	34.5798	44.2135	52.7662	109.964	112.267	118.039	A7C91_RS02155	A7C91_02155
28494960	CP015520	381963	383666	+	1704	87.271	171.645	198.367	20.9579	21.4984	22.5217	53.849	50.8367	56.5259	A7C91_RS02160	A7C91_02160
28494961	CP015520	383791	384363	+	573	10.901	19.6993	17.6517	16.9278	12.1084	12.5239	31.4082	32.3068	29.3998	A7C91_RS02165	A7C91_02165
28494962	CP015520	384385	385392	+	1008	10.0101	12.1862	11.6525	10.2788	14.3168	10.2146	19.6143	33.9044	36.1774	A7C91_RS02170	A7C91_02170
28494963	CP015520	385402	386010	-	609	420.917	390.866	362.166	191.85	145.37	104.003	1365.2	1096.63	529.481	A7C91_RS02175	A7C91_02175
28494964	CP015520	386007	387953	-	1947	451.24	464.48	392.966	182.63	153.943	124.034	1617.33	1242.97	637.626	A7C91_RS02180	A7C91_02180
28494965	CP015520	387965	389344	-	1380	524.006	540.808	469.547	146.645	141.779	122.316	1785.36	1305.15	649.573	A7C91_RS02185	A7C91_02185
28494966	CP015520	389532	390206	+	675	722.505	832.19	849.272	119.531	91.2748	110.936	591.071	459.543	243.993	A7C91_RS02190	A7C91_02190
28494967	CP015520	390252	391253	+	1002	206.915	354.852	249.75	62.9219	75.0591	105.56	127.498	102.559	105.622	A7C91_RS02195	A7C91_02195
28494968	CP015520	391330	391476	-	147	245.145	334.249	290.759	191.953	168.025	208.006	229.337	229.258	200.886	A7C91_RS02200	A7C91_02200
28494969	CP015520	391595	392407	-	813	30.7321	41.2436	24.8817	16.2691	16.3852	19.1887	33.6723	26.8566	21.4522	A7C91_RS02205	A7C91_02205
28494970	CP015520	392450	393091	-	642	20.2073	37.7497	31.509	7.21087	8.64563	11.1779	29.217	22.9198	19.4485	A7C91_RS02210	A7C91_02210
28494971	CP015520	393091	393807	-	717	31.8312	43.9876	38.6793	7.37896	7.35421	17.4063	47.3723	37.0726	22.9424	A7C91_RS02215	A7C91_02215
28494972	CP015520	393818	394960	-	1143	14.713	14.8132	16.5562	3.27873	5.58449	3.82163	36.3694	18.2722	12.4844	A7C91_RS02220	A7C91_02220
28494973	CP015520	394961	395749	-	789	12.4841	18.5141	14.0598	8.1026	4.9244	5.53627	23.131	13.536	18.8393	A7C91_RS02225	A7C91_02225
28494974	CP015520	395792	396643	-	852	29.6073	25.7176	31.7846	13.972	14.0065	12.451	55.0391	48.7475	34.1947	A7C91_RS02230	A7C91_02230
28494975	CP015520	396696	397168	-	473	48.2516	44.9205	50.3547	26.5654	28.1632	17.1506	75.5609	70.7477	40.6435	A7C91_RS02235	A7C91_02235
28494976	CP015520	397333	398481	-	1149	25.7178	30.6275	19.3093	9.78483	9.4199	11.405	81.6245	40.8978	35.0152	A7C91_RS02240	A7C91_02240
28494977	CP015520	398559	398966	+	408	14.7207	14.6466	15.9937	8.10465	9.52291	9.94145	98.7816	40.1368	36.4319	A7C91_RS02245	A7C91_02245
28494978	CP015520	398949	400448	-	1500	67.2677	59.537	46.3305	21.4568	19.7968	18.0965	184.193	118.349	56.6822	A7C91_RS02250	A7C91_02250
28494979	CP015520	400436	400735	-	300	60.0605	60.865	43.5028	14.6964	17.5766	10.4003	112.375	71.9904	44.2623	A7C91_RS02255	A7C91_02255
28494980	CP015520	400728	401129	-	402	42.4308	36.3373	22.7253	5.48374	9.66504	4.65685	81.3397	63.1702	25.6364	A7C91_RS02260	A7C91_02260
28494981	CP015520	401126	401368	-	243	57.3417	50.55	32.2243	5.44312	9.13662	6.41993	116.829	86.9237	44.8577	A7C91_RS02265	A7C91_02265
28494982	CP015520	401365	401595	-	231	19.7602	18.6835	11.2994	3.81726	6.00703	4.05206	54.8652	21.5755	24.8809	A7C91_RS02270	A7C91_02270
28494983	CP015520	401576	401890	-	315	36.6083	45.3194	27.9661	10.4975	3.52413	3.96201	70.8127	52.7402	25.1669	A7C91_RS02275	A7C91_02275
28494984	CP015520	401883	402152	-	270	28.4731	29.5103	39.8776	3.26587	5.13935	4.62235	64.7775	42.1922	24.9572	A7C91_RS02280	A7C91_02280
28494985	CP015520	402128	402733	-	606	406.746	384.583	281.584	246.274	179.521	136.954	409.914	582.361	396.052	A7C91_RS02285	A7C91_02285
28494986	CP015520	402869	403272	+	404	130.23	106.007	123.563	93.8535	115.406	100.399	296.769	203.846	191.812	A7C91_RS02290	A7C91_02290
28494987	CP015520	403334	403672	+	339	442.924	568.008	435.991	349.853	290.623	346.983	387.319	322.742	453.088	A7C91_RS02295	A7C91_02295
28494988	CP015520	404221	404844	+	624	10.0101	12.2368	12.026	10.9517	8.45028	18.5005	23.5604	21.6793	17.4686	A7C91_RS02300	A7C91_02300
28494989	CP015520	405029	405409	+	381	1.89167	3.48547	4.28177	3.4716	2.91365	4.91352	2.66118	4.36041	3.12109	A7C91_RS02305	A7C91_02305
28494990	CP015520	405869	407317	-	1449	33.3255	24.2864	28.5966	45.1847	24.3241	34.4523	60.5267	69.6105	62.5069	A7C91_RS02310	A7C91_02310	NfnI
28494991	CP015520	407317	408183	-	867	24.6615	18.3801	17.3108	23.9008	24.6475	20.8725	52.3327	51.189	59.8911	A7C91_RS02315	A7C91_02315	NfnI
28494992	CP015520	408382	409143	-	762	27.4292	28.3194	26.9752	19.3831	19.6671	18.8352	66.8621	56.3739	50.4577	A7C91_RS02320	A7C91_02320
28494993	CP015520	409124	409762	-	639	21.43	21.3014	16.8497	14.1445	22.5842	15.1366	44.0313	49.7689	40.6304	A7C91_RS02325	A7C91_02325
28494994	CP015520	409821	410159	+	339	625.054	501.414	576.508	270.518	297.991	279.795	375.356	416.554	415.672	A7C91_RS02330	A7C91_02330
28494995	CP015520	410160	410405	-	246	625.02	804.335	620.711	389.814	536.999	547.918	960.328	787.244	716.221	A7C91_RS02335	A7C91_02335
28494996	CP015520	410665	411823	+	1159	24.8741	24.0614	25.0545	22.8245	25.6214	24.7669	34.9925	30.511	31.9771	A7C91_RS02340	A7C91_02340
28494997	CP015520	412026	412569	-	544	8.83242	7.9336	3.59858	5.26802	7.65234	9.75027	13.9785	10.4705	19.6732	A7C91_RS02345	A7C91_02345
28494998	CP015520	412663	414846	+	2184	19.3602	21.8895	21.2136	13.9293	18.4254	15.0004	48.8617	42.3805	30.6722	A7C91_RS02350	A7C91_02350
28494999	CP015520	415027	415584	+	558	13.3468	18.4439	12.8637	12.6421	18.4022	23.4845	56.3283	50.6136	44.0421	A7C91_RS02355	A7C91_02355
28495000	CP015520	415570	416379	-	810	21.6514	19.2637	14.0981	8.98115	17.4738	20.4154	44.4367	41.0202	50.4037	A7C91_RS02360	A7C91_02360
28495001	CP015520	416450	416857	+	408	36.5074	46.3811	22.3912	23.7736	36.7312	29.0596	98.1603	84.3455	76.2641	A7C91_RS02365	A7C91_02365
28495002	CP015520	416870	418147	-	1278	30.6412	28.3153	17.3603	7.93469	8.68622	10.2538	45.618	38.4409	31.7909	A7C91_RS02370	A7C91_02370
28495003	CP015520	418144	418902	-	759	26.588	24.0573	16.7649	4.64709	6.58162	5.34402	50.7622	26.2659	17.495	A7C91_RS02375	A7C91_02375
28495004	CP015520	418883	419065	-	183	6.56399	3.62831	8.91451	1.20463	3.03306	0	12.4661	2.59378	3.24901	A7C91_RS02380	A7C91_02380
28495005	CP015520	419058	419264	-	207	4.64236	4.81146	1.57619	2.12992	0	0	15.9189	6.87916	3.82975	A7C91_RS02385	A7C91_02385
28495006	CP015520	419276	419647	-	372	25.8325	24.0961	8.77073	4.74079	8.20638	5.87113	47.6973	38.2792	14.3847	A7C91_RS02390	A7C91_02390
28495007	CP015520	419648	419941	-	294	20.4287	12.4214	15.5367	8.99782	8.49566	6.36752	54.3165	47.6276	16.8528	A7C91_RS02395	A7C91_02395
28495008	CP015520	420043	420130	+	88	19.1102	18.8631	11.1229	12.5254	34.6906	28.3644	92.1735	35.0602	72.0689	A7C91_RS02400	A7C91_02400
28495009	CP015520	421523	421600	-	78	18.4802	4.25629	16.7318	33.9148	39.1381	48.0013	38.9965	27.3843	30.4907	A7C91_RS02405	A7C91_02405
28495010	CP015520	421644	422438	-	795	6.9504	4.59358	4.51444	5.54582	3.83997	5.10203	15.942	11.9412	11.4676	A7C91_RS02410	A7C91_02410
28495011	CP015520	422794	423525	+	732	228.427	203.186	197.011	72.8799	60.6612	64.3624	314.769	192.264	128.877	A7C91_RS02415	A7C91_02415
28495012	CP015520	423522	424306	-	785	203.823	189.467	164.59	97.7266	88.3837	83.0698	249.28	280.867	201.219	A7C91_RS02420	A7C91_02420
28495013	CP015520	424513	425361	+	849	7.07426	10.558	10.7604	4.67378	9.80653	10.29	26.2733	26.2769	21.9432	A7C91_RS02425	A7C91_02425	NfnII/Xfn
28495014	CP015520	425362	426810	+	1449	10.1137	8.47733	9.90747	10.8017	10.7256	9.90504	28.514	28.9907	23.5256	A7C91_RS02430	A7C91_02430	NfnII/Xfn
28495015	CP015520	426826	427290	-	465	92.9969	105.666	97.5305	94.3416	83.5559	89.9122	215.864	182.719	154.289	A7C91_RS02435	A7C91_02435
28495016	CP015520	427417	428337	+	921	17.7377	13.3373	13.4618	8.85616	10.2452	7.1142	45.136	42.5186	28.6202	A7C91_RS02440	A7C91_02440
28495017	CP015520	428622	429794	+	1173	213.617	192.458	140.744	70.2873	81.625	82.4575	250.884	221.145	207.313	A7C91_RS02445	A7C91_02445
28495018	CP015520	429871	430074	-	204	5360.69	5490.87	6061.6	3710.85	2780.69	2722.43	11674.9	5615.67	3619.87	A7C91_RS02450	A7C91_02450
28495019	CP015520	430198	430388	-	191	20.125	8.69086	15.374	15.0042	15.9831	19.6026	23.8879	37.2771	37.3551	A7C91_RS02455	A7C91_02455
28495020	CP015520	430564	431094	-	531	23.5265	24.3835	22.1201	19.9274	15.6794	19.3904	72.5585	58.5506	52.2533	A7C91_RS02460	A7C91_02460
28495021	CP015520	431158	431898	-	741	8.10533	8.96061	10.1272	7.13997	10.4868	4.21064	30.4446	19.5374	21.6644	A7C91_RS02465	A7C91_02465
28495022	CP015520	432008	433060	+	1053	122.06	117.915	100.081	39.7767	36.8979	40.0011	140.58	131.174	64.9339	A7C91_RS02470	A7C91_02470
28495023	CP015520	433057	433236	+	180	32.0323	20.2883	21.7514	18.3705	13.8762	8.66691	19.7149	13.1851	14.3137	A7C91_RS02475	A7C91_02475
28495024	CP015520	433386	435146	-	1761	15.2794	16.9672	13.3399	7.01022	6.93418	9.56756	24.3258	20.0808	13.2802	A7C91_RS02480	A7C91_02480
28495025	CP015520	435187	437157	-	1971	2.43777	4.71626	3.31072	2.12506	3.80171	2.84939	12.4745	10.1146	7.74256	A7C91_RS02485	A7C91_02485
28495026	CP015520	437467	439283	-	1817	4.62767	7.30855	6.8235	3.39708	3.66571	3.43433	16.1824	13.1923	6.5445	A7C91_RS02490	A7C91_02490
28495027	CP015520	439517	440644	-	1128	3.83365	3.82613	7.52043	4.29949	8.11908	10.2343	18.2018	19.5672	15.9887	A7C91_RS02495	A7C91_02495
28495028	CP015520	441117	441194	-	78	203.282	165.995	213.331	152.617	152.994	116.003	175.484	346.868	335.397	A7C91_RS02500	A7C91_02500
28495029	CP015520	441339	441704	+	366	306.538	288.451	253.172	87.9377	122.839	95.478	665.551	486.334	347.102	A7C91_RS02505	A7C91_02505
28495030	CP015520	441711	442487	+	777	121.203	120.064	104.138	43.9758	47.1471	44.1711	262.612	232.444	173.703	A7C91_RS02510	A7C91_02510
28495031	CP015520	442497	443036	+	540	169.059	203.498	181.866	95.9351	89.9386	108.047	452.504	443.897	288.476	A7C91_RS02515	A7C91_02515
28495032	CP015520	443033	443398	-	366	5.90759	11.792	14.2632	9.03469	7.58265	8.52483	21.4694	10.3751	19.494	A7C91_RS02520	A7C91_02520
28495033	CP015520	443404	444726	-	1323	24.6961	27.6032	25.8945	21.3282	20.7672	18.6309	63.992	59.557	59.4718	A7C91_RS02525	A7C91_02525
28495034	CP015520	444784	445692	+	909	8.19307	8.03498	7.53762	4.12276	6.71677	3.43244	26.2122	14.8821	17.2244	A7C91_RS02530	A7C91_02530
28495035	CP015520	445649	446398	-	750	8.64871	9.29574	13.9209	7.34822	7.40066	14.9764	16.8985	15.8221	18.4977	A7C91_RS02535	A7C91_02535
28495036	CP015520	446600	447796	+	1197	586.054	649.004	527.976	467.413	447.239	378.216	787.749	1126.38	919.089	A7C91_RS02540	A7C91_02540
28495037	CP015520	447783	448916	-	1134	127.96	132.913	135.802	119.749	172.78	137.57	173.679	307.023	363.697	A7C91_RS02545	A7C91_02545
28495038	CP015520	449034	449966	+	933	79.5657	91.4487	72.3881	66.8664	71.9839	86.9477	107.042	142.958	166.326	A7C91_RS02550	A7C91_02550
28495039	CP015520	449956	450447	+	492	58.5956	67.4778	59.0206	26.8837	50.7667	41.2207	72.6429	98.8879	97.8862	A7C91_RS02555	A7C91_02555
28495040	CP015520	450437	451384	-	948	28.6364	37.1213	28.2218	20.2309	22.8343	21.393	43.0483	50.3202	45.1571	A7C91_RS02560	A7C91_02560
28495041	CP015520	451387	452571	-	1185	23.1119	21.0121	22.8527	14.6964	18.5017	16.0612	40.8558	33.2464	32.6134	A7C91_RS02565	A7C91_02565
28495042	CP015520	452572	453492	-	921	51.1264	41.0933	34.7172	42.3659	40.6795	50.477	140.087	84.7794	64.9872	A7C91_RS02570	A7C91_02570
28495043	CP015520	453559	454473	-	915	51.1991	56.2389	45.2857	28.6701	39.7331	27.9614	124.938	88.7073	82.5248	A7C91_RS02575	A7C91_02575
28495044	CP015520	454564	455733	+	1170	19.3015	21.2815	16.1741	14.6964	24.6689	23.4673	78.6429	46.6548	42.8563	A7C91_RS02580	A7C91_02580
28495045	CP015520	455739	456320	-	582	30.5462	33.085	25.2271	32.1958	37.1941	42.3517	150.257	101.538	77.6412	A7C91_RS02585	A7C91_02585
28495046	CP015520	456448	458028	-	1581	84.1835	99.5342	83.1671	48.2445	64.2467	55.6524	319.853	193.347	114.702	A7C91_RS02590	A7C91_02590
28495047	CP015520	458166	458996	+	831	53.4835	43.5463	51.4338	43.771	51.7646	41.3008	129.331	77.6823	76.5569	A7C91_RS02595	A7C91_02595
28495048	CP015520	459063	459671	+	609	278.902	290.015	335.915	117.644	163.598	126.545	495.717	389.706	258.72	A7C91_RS02600	A7C91_02600
28495049	CP015520	459668	460234	-	567	72.4539	71.4336	55.8171	141.132	163.97	139.771	399.215	241.517	252.368	A7C91_RS02605	A7C91_02605
28495050	CP015520	460257	460619	-	363	70.8151	53.0453	42.2445	117.814	152.906	134.946	399.419	284.405	245.143	A7C91_RS02610	A7C91_02610
28495051	CP015520	460800	463758	-	2959	419616	398653	402452	401449	527927	481463	312244	406057	398167	A7C91_RS02615	A7C91_02615
28495052	CP015520	463892	463968	-	77	159.121	94.8545	105.932	1276.87	947.91	944.13	2646.7	1331.52	998.669	A7C91_RS02620	A7C91_02620
28495053	CP015520	464011	465521	-	1511	133800	141714	127957	103750	176543	127133	87008.3	115316	114820	A7C91_RS02625	A7C91_02625
28495054	CP015520	466197	467036	-	840	11.4401	7.11409	12.4294	12.5969	14.2066	11.1432	43.1515	40.4028	34.6831	A7C91_RS02630	A7C91_02630
28495055	CP015520	467104	467808	-	705	12.6084	10.36	10.6443	6.56649	9.054	13.7195	30.5611	27.6044	22.4896	A7C91_RS02635	A7C91_02635
28495056	CP015520	467801	468175	-	375	35.8761	31.8711	27.8418	19.9872	19.9818	25.7927	72.3255	51.2635	42.2804	A7C91_RS02640	A7C91_02640
28495057	CP015520	468305	468940	+	636	8.31026	15.6599	13.8511	18.3705	24.8725	24.0384	107.21	89.932	75.1001	A7C91_RS02645	A7C91_02645
28495058	CP015520	468952	469656	+	705	8.85999	4.70909	6.01635	9.3807	10.235	9.73644	41.3473	42.7532	36.5456	A7C91_RS02650	A7C91_02650
28495059	CP015520	469741	471156	-	1416	51.0684	54.394	45.1618	23.041	24.499	24.899	158.602	87.323	70.8219	A7C91_RS02655	A7C91_02655
28495060	CP015520	471122	471868	-	747	25.0855	15.1107	14.4136	13.575	14.1177	15.8719	59.3822	59.4122	43.7768	A7C91_RS02660	A7C91_02660
28495061	CP015520	471999	472925	+	927	46.3898	59.8085	49.979	77.5249	72.7492	61.9305	347.813	292.375	247.79	A7C91_RS02665	A7C91_02665
28495062	CP015520	472964	473902	+	939	58.0777	64.3475	46.908	45.7796	54.3819	68.4492	166.015	159.232	129.805	A7C91_RS02670	A7C91_02670
28495063	CP015520	473859	474878	+	1020	46.3997	39.7087	35.8258	31.5541	35.0987	39.4599	97.6633	113.081	100.455	A7C91_RS02675	A7C91_02675
28495064	CP015520	474884	476380	-	1497	146.52	156.348	130.552	43.1468	35.5944	40.0171	338.308	196.745	105.648	A7C91_RS02680	A7C91_02680
28495065	CP015520	476387	477367	-	981	143.753	144.506	117.404	45.8421	33.6651	37.8481	409.284	248.218	136.975	A7C91_RS02685	A7C91_02685
28495066	CP015520	477561	478748	+	1188	337.107	346.243	302.927	128.779	102.553	109.781	472.816	334.82	156.983	A7C91_RS02690	A7C91_02690
28495067	CP015520	478858	480251	+	1394	34.8127	34.0564	38.8529	8.85581	11.3479	11.1911	34.1849	28.9428	20.0464	A7C91_RS02695	A7C91_02695
28495068	CP015520	480276	480791	-	516	23.7448	27.0225	22.1308	13.6711	12.9081	10.884	50.5972	41.3949	34.1838	A7C91_RS02700	A7C91_02700
28495069	CP015520	480788	481291	-	504	43.8537	40.1814	34.9576	20.1201	19.2726	20.4291	83.4865	51.7984	41.6827	A7C91_RS02705	A7C91_02705
28495070	CP015520	481491	483251	+	1761	49.931	62.59	45.3926	18.1515	21.1177	25.8678	116.735	87.3313	59.8732	A7C91_RS02710	A7C91_02710
28495071	CP015520	483261	484631	+	1371	57.1254	54.4842	44.0264	14.6321	12.5504	13.1995	74.5086	63.1844	39.4644	A7C91_RS02715	A7C91_02715
28495072	CP015520	484628	487282	+	2655	125.052	120.917	103.841	24.9092	25.087	22.4458	132.324	86.0827	53.7463	A7C91_RS02720	A7C91_02720
28495073	CP015520	487285	488616	+	1332	112.005	127.363	80.343	19.198	12.9178	18.505	82.7797	57.3728	35.2634	A7C91_RS02725	A7C91_02725
28495074	CP015520	488632	490466	-	1835	11.2593	9.22699	7.28998	3.00336	4.99091	5.61105	11.7415	13.5802	16.8488	A7C91_RS02730	A7C91_02730
28495075	CP015520	490664	491680	+	1017	37.7962	33.297	30.4776	17.1242	16.3731	13.1921	79.7568	69.309	43.0677	A7C91_RS02735	A7C91_02735
28495076	CP015520	491677	492396	+	720	33.3669	38.2711	23.564	19.5952	15.0326	12.567	106.672	82.4066	51.7495	A7C91_RS02740	A7C91_02740
28495077	CP015520	492443	493045	+	603	370.124	380.991	366.311	322.444	298.696	283.55	516.623	530.157	502.211	A7C91_RS02745	A7C91_02745
28495078	CP015520	493084	494178	+	1095	118.695	140.073	119.186	78.1126	73.2463	74.3692	118.058	132.862	161.266	A7C91_RS02750	A7C91_02750
28495079	CP015520	494175	495314	+	1140	54.792	60.2825	56.6681	15.6633	22.3967	20.2532	44.025	46.4253	36.5086	A7C91_RS02755	A7C91_02755
28495080	CP015520	495694	496485	+	792	15.7735	15.0905	17.3023	6.6802	10.1619	14.5762	23.3634	22.7742	22.5215	A7C91_RS02760	A7C91_02760
28495081	CP015520	496482	496928	-	447	5.91199	6.68438	5.10939	5.91803	4.96689	1.39601	37.4262	22.2995	17.7351	A7C91_RS02765	A7C91_02765
28495082	CP015520	497137	498483	+	1347	322.641	271.36	234.469	103.922	103.428	105.624	521.256	334.413	218.347	A7C91_RS02770	A7C91_02770
28495083	CP015520	498573	498794	+	222	247.817	343.954	289.529	129.09	100.009	106.814	630.268	428.692	333.887	A7C91_RS02775	A7C91_02775
28495084	CP015520	498967	500105	-	1139	50.4107	74.6177	59.0095	40.0636	49.4623	55.6082	31.8237	70.0116	106.838	A7C91_RS02780	A7C91_02780
28495085	CP015520	500358	500678	+	321	1.49683	0	1.01642	0.686749	0.864563	0	0.789649	0	3.70447	A7C91_RS02785	A7C91_02785
28495086	CP015520	500712	501125	-	414	11.0256	10.4248	10.2452	8.51967	4.0221	7.53644	43.4707	22.9305	17.2339	A7C91_RS02790	A7C91_02790
28495087	CP015520	501402	502292	-	891	19.4135	15.6494	8.78845	12.3707	16.5082	17.1587	85.3459	67.3903	48.7132	A7C91_RS02795	A7C91_02795
28495088	CP015520	502412	503338	+	927	92.7795	90.608	72.5047	76.8115	98.4959	115.11	378.985	337.179	277.936	A7C91_RS02800	A7C91_02800
28495089	CP015520	503507	503962	+	456	47.943	86.6379	43.6459	39.6417	78.5103	75.9495	256.812	248.261	162.985	A7C91_RS02805	A7C91_02805
28495090	CP015520	504167	504730	+	564	9.37114	11.7727	12.7269	12.1167	12.7937	17.7026	31.0105	30.2976	43.2222	A7C91_RS02810	A7C91_02810
28495091	CP015520	505122	505667	-	546	15.4001	13.985	10.1586	7.67122	14.232	14.8576	8.35639	14.7788	20.6901	A7C91_RS02815	A7C91_02815
28495092	CP015520	506291	506551	-	261	4.60234	2.54399	5.00032	3.37849	7.4432	1.19544	7.76942	2.72794	3.03739	A7C91_RS02820	A7C91_02820
28495093	CP015520	506643	507824	-	1182	93.4952	90.4408	94.9554	160.579	99.0825	76.5503	288.003	204.803	167.505	A7C91_RS02825	A7C91_02825
28495094	CP015520	507805	508413	-	609	17.3574	17.4445	11.2507	5.42972	10.4812	8.19727	32.8813	17.5368	20.1769	A7C91_RS02830	A7C91_02830
28495095	CP015520	508484	509485	-	1002	19.6605	17.8917	17.2579	6.16018	10.5249	9.03019	28.5858	26.528	17.2081	A7C91_RS02835	A7C91_02835
28495096	CP015520	509605	510465	-	861	5.58053	6.55498	3.78944	4.86467	1.93397	2.53666	14.7199	9.09631	6.215	A7C91_RS02840	A7C91_02840
28495097	CP015520	510452	511054	-	603	9.56187	13.7641	3.78756	2.1935	7.36384	4.13942	23.5402	11.4139	10.5175	A7C91_RS02845	A7C91_02845
28495098	CP015520	511457	512821	-	1365	7.56806	7.2965	4.06345	2.74549	3.86298	5.94302	15.2272	9.21505	10.1636	A7C91_RS02850	A7C91_02850
28495099	CP015520	513077	513940	-	864	24.191	29.2029	26.8116	13.5228	17.9877	14.806	63.6627	71.9684	61.4754	A7C91_RS02855	A7C91_02855
28495100	CP015520	514155	514712	-	558	18.0827	19.0389	14.0332	5.92598	9.44977	12.8606	58.1453	47.211	37.2937	A7C91_RS02860	A7C91_02860
28495101	CP015520	514717	514926	-	210	24.0242	39.5227	23.3051	15.7462	19.8232	23.7721	60.3517	62.1581	56.6255	A7C91_RS02865	A7C91_02865
28495102	CP015520	515345	516346	-	1002	19.9003	24.1869	23.119	24.2007	17.7261	19.9287	71.8438	52.5823	59.7337	A7C91_RS02870	A7C91_02870
28495103	CP015520	516356	517414	-	1059	25.6349	25.7065	23.7232	18.5267	25.6822	30.3464	73.7214	69.0254	49.7813	A7C91_RS02875	A7C91_02875
28495104	CP015520	517538	517807	-	270	19.5753	22.1327	20.543	8.16469	11.3066	27.7341	59.1447	44.8292	41.106	A7C91_RS02880	A7C91_02880
28495105	CP015520	517804	518040	-	237	35.4788	42.0241	46.8068	9.30154	25.7618	22.3804	77.0057	60.0838	74.4256	A7C91_RS02885	A7C91_02885
28495106	CP015520	518584	519935	-	1352	45.6673	53.531	37.164	52.1767	76.3604	86.3101	86.9922	102.516	115.806	A7C91_RS02890	A7C91_02890
28495107	CP015520	520036	521031	-	996	27.2564	31.9991	35.3788	26.3385	24.7989	31.0129	131.574	92.6925	75.0175	A7C91_RS02895	A7C91_02895
28495108	CP015520	521118	522071	+	954	18.8869	36.5399	26.3342	22.8765	33.1633	26.8184	50.7486	39.8039	39.4717	A7C91_RS02900	A7C91_02900
28495109	CP015520	522073	522312	-	240	8.00807	15.2162	4.07839	12.8594	8.09447	5.20014	29.5723	21.7553	18.1674	A7C91_RS02905	A7C91_02905
28495110	CP015520	522303	523022	-	720	29.3629	36.8879	29.455	26.0249	32.7633	36.8344	88.717	59.3327	56.9795	A7C91_RS02910	A7C91_02910
28495111	CP015520	523080	524822	+	1743	86.0074	88.5689	73.5654	32.3777	35.6658	35.4433	162.586	137.524	85.7343	A7C91_RS02915	A7C91_02915
28495112	CP015520	524815	525813	+	999	74.3091	66.4646	53.8886	19.6394	20.5574	19.0516	115.701	85.2871	56.5405	A7C91_RS02920	A7C91_02920
28495113	CP015520	525815	526735	+	921	104.861	116.792	84.3133	46.6743	37.0636	37.6036	188.801	160.024	93.3922	A7C91_RS02925	A7C91_02925
28495114	CP015520	526732	528014	+	1283	85.7606	67.0192	51.3693	34.0206	29.4181	24.8051	123.676	91.3807	54.6836	A7C91_RS02930	A7C91_02930
28495115	CP015520	528011	528565	+	555	39.391	40.6763	33.5089	18.2712	13.5012	12.9301	66.2238	53.0253	32.853	A7C91_RS02935	A7C91_02935
28495116	CP015520	528677	529666	+	990	39.0697	36.2172	26.6949	16.2551	14.8574	13.5519	59.1447	44.11	26.0249	A7C91_RS02940	A7C91_02940
28495117	CP015520	529751	530347	+	597	25.3522	19.4634	28.9654	4.80034	11.1568	10.4526	47.5535	22.2622	19.2546	A7C91_RS02945	A7C91_02945
28495118	CP015520	531075	531551	+	477	3.02191	2.08799	4.10404	2.77291	1.16363	5.23285	2.1256	4.47794	5.40139	A7C91_RS02950	A7C91_02950
28495119	CP015520	531577	532416	+	840	3.14603	2.37136	3.49576	2.8868	1.65193	2.97151	6.33693	5.65074	7.07819	A7C91_RS02955	A7C91_02955
28495120	CP015520	532426	533664	+	1239	2.5207	1.0718	1.05334	1.06754	0.671973	1.25911	1.84124	1.9155	2.39939	A7C91_RS02960	A7C91_02960
28495121	CP015520	533724	534530	+	807	3.57237	4.11389	2.42581	5.19019	4.47066	5.79942	44.6019	19.41	12.0338	A7C91_RS02965	A7C91_02965
28495122	CP015520	534527	534961	+	435	6.62736	3.81598	3.75024	5.57451	10.2078	8.60713	44.2857	27.2794	22.7804	A7C91_RS02970	A7C91_02970
28495123	CP015520	535152	537884	+	2733	39.0294	44.9457	44.7683	44.3636	42.7508	45.2087	211.185	151.795	102.104	A7C91_RS02975	A7C91_02975
28495124	CP015520	537897	538289	-	393	6.11303	6.75808	3.32083	3.92653	2.11851	6.35132	11.6096	6.64285	8.57308	A7C91_RS02980	A7C91_02980
28495125	CP015520	538286	539152	-	867	47.3834	64.3304	51.9324	12.7132	18.8858	11.156	46.7778	39.9658	34.2888	A7C91_RS02985	A7C91_02985
28495126	CP015520	539614	540078	+	465	109.53	131.368	94.0222	68.7414	62.0701	48.982	231.128	175.063	139.798	A7C91_RS02990	A7C91_02990
28495127	CP015520	540632	541159	+	528	43.6804	35.8399	35.8404	17.953	30.4857	26.5916	56.1682	47.1965	63.811	A7C91_RS02995	A7C91_02995
28495128	CP015520	541226	541747	+	522	15.6479	14.6279	21.8764	8.86854	14.3547	9.56348	25.7362	20.0049	26.1975	A7C91_RS03000	A7C91_03000
28495129	CP015520	541754	542443	+	690	11.4898	23.095	18.4414	6.70924	6.43536	12.209	14.327	13.4144	16.9466	A7C91_RS03005	A7C91_03005
28495130	CP015520	542476	543135	+	660	11.6481	15.5935	7.41525	6.6802	7.14837	6.61836	12.6739	12.2261	14.7141	A7C91_RS03010	A7C91_03010
28495131	CP015520	543274	543828	+	555	24.2406	30.5073	25.8665	10.7244	13.0012	6.74613	58.4596	45.3281	34.2814	A7C91_RS03015	A7C91_03015
28495132	CP015520	543831	545198	+	1368	27.2204	26.6952	30.0513	8.54069	9.12911	10.2634	36.3169	32.4422	28.3956	A7C91_RS03020	A7C91_03020
28495133	CP015520	545490	547175	-	1686	13.3943	12.9961	14.7074	6.14531	8.23027	10.5483	34.1277	27.4493	31.2683	A7C91_RS03025	A7C91_03025
28495134	CP015520	547292	547600	+	309	83.1906	81.6547	70.7449	71.3419	94.3046	86.8374	135.352	129.802	121.223	A7C91_RS03030	A7C91_03030
28495135	CP015520	547601	548032	-	432	120.121	133.718	104.225	84.7086	70.0236	70.0575	614.917	302.707	183.509	A7C91_RS03035	A7C91_03035
28495136	CP015520	548106	548327	-	222	20.5612	20.9363	13.2272	27.8041	53.7548	49.1905	28.5447	45.9695	60.7067	A7C91_RS03040	A7C91_03040
28495137	CP015520	548352	550223	-	1872	38.2436	37.7746	28.7579	12.8358	27.7228	25.1674	33.9865	32.4555	34.302	A7C91_RS03045	A7C91_03045
28495138	CP015520	550228	550755	-	528	19.1102	15.7193	11.1229	6.6802	8.93546	10.0457	17.2825	14.3837	12.7622	A7C91_RS03050	A7C91_03050
28495139	CP015520	550869	551699	+	831	4.6256	8.78916	3.141	4.77501	2.33775	2.62823	10.0659	9.71029	4.29291	A7C91_RS03055	A7C91_03055
28495140	CP015520	551763	552137	+	375	40.3606	54.8891	66.9943	21.7507	17.0215	23.2966	79.7608	35.4414	20.6117	A7C91_RS03060	A7C91_03060
28495141	CP015520	552569	555766	+	3198	295.232	306.453	260.058	149.515	134.944	124.784	261.72	299.447	300.383	A7C91_RS03065	A7C91_03065
28495142	CP015520	555875	556957	-	1083	24.845	27.8958	16.8709	21.3729	16.4004	17.862	57.1084	53.4707	47.7631	A7C91_RS03070	A7C91_03070
28495143	CP015520	557040	557402	+	363	15.8838	16.4623	18.8752	13.3604	10.7034	23.2073	61.449	36.613	39.3103	A7C91_RS03075	A7C91_03075
28495144	CP015520	557423	557878	-	456	45.8356	56.7879	28.6203	36.2577	45.6455	39.6853	241.804	184.244	139.95	A7C91_RS03080	A7C91_03080
28495145	CP015520	557875	558510	-	636	37.3962	42.2818	31.8063	8.66535	10.909	3.92464	34.6738	34.3309	33.6548	A7C91_RS03085	A7C91_03085
28495146	CP015520	558675	559896	-	1222	9.24008	5.16188	11.7479	3.60796	6.81321	5.36185	10.164	13.7893	14.11	A7C91_RS03090	A7C91_03090
28495147	CP015520	559937	560959	-	1023	76.558	78.5354	73.993	19.1786	21.4315	23.1795	87.9613	83.9822	42.0402	A7C91_RS03095	A7C91_03095
28495148	CP015520	561031	562743	+	1713	12.3417	13.7603	13.3327	3.9894	4.21229	5.82853	20.4202	19.6737	12.2639	A7C91_RS03100	A7C91_03100
28495149	CP015520	562710	563381	+	672	10.7251	11.8568	14.0802	3.6085	6.19475	4.64299	14.3335	12.7142	9.73252	A7C91_RS03105	A7C91_03105
28495150	CP015520	563454	563663	+	210	27.4562	33.1991	23.3051	8.39796	15.8586	11.886	24.1407	29.3838	31.1441	A7C91_RS03110	A7C91_03110
28495151	CP015520	563693	564818	+	1126	9.60114	6.4865	11.3007	3.52401	2.4647	3.32514	5.62782	8.85248	7.92054	A7C91_RS03115	A7C91_03115
28495152	CP015520	564851	565255	+	405	125.163	103.286	100.701	21.7725	24.6689	16.9486	105.772	83.7983	49.9144	A7C91_RS03120	A7C91_03120
28495153	CP015520	565285	566652	+	1368	245.686	291.22	225.146	98.9431	90.4796	81.8795	347.605	291.979	177.472	A7C91_RS03125	A7C91_03125
28495154	CP015520	566655	567470	-	816	39.1571	46.7879	35.1861	20.5318	27.2083	25.236	104.373	98.8879	72.8638	A7C91_RS03130	A7C91_03130
28495155	CP015520	567839	569719	+	1881	760.702	659.569	521.236	128.33	109.328	126.728	884.408	513.271	250.555	A7C91_RS03135	A7C91_03135
28495156	CP015520	569759	570094	+	336	209.497	178.84	124.294	61.6725	40.4724	47.3585	268.565	148.332	87.8876	A7C91_RS03140	A7C91_03140
28495157	CP015520	570107	571375	+	1269	815.952	758.163	556.383	252.237	222.414	206.531	1452.15	833.744	400.127	A7C91_RS03145	A7C91_03145
28495158	CP015520	571470	572714	+	1245	60.3982	60.5316	77.0471	21.9561	21.8453	31.5768	62.7076	59.2851	65.108	A7C91_RS03150	A7C91_03150
28495159	CP015520	573237	573725	-	489	8.35197	8.14701	8.00665	9.01622	6.81043	8.93276	17.1058	20.3842	11.7536	A7C91_RS03155	A7C91_03155
28495160	CP015520	573718	574275	-	558	5.16649	7.73455	7.01658	1.97533	2.48678	4.47324	16.8076	8.08116	5.68285	A7C91_RS03160	A7C91_03160
28495161	CP015520	574811	575554	+	744	253.158	269.966	241.634	309.929	269.318	331.719	173.073	184.059	302.345	A7C91_RS03165	A7C91_03165
28495162	CP015520	575631	576820	-	1190	85.195	93.1806	93.7687	39.6433	33.8161	40.902	179.99	144.393	101.759	A7C91_RS03170	A7C91_03170
28495163	CP015520	576894	577202	+	309	172.601	123.556	130.931	79.1895	70.953	58.5647	269.884	251.156	193.058	A7C91_RS03175	A7C91_03175
28495164	CP015520	577216	578343	-	1128	53.2451	50.0341	43.3871	21.4974	25.3414	19.9154	91.6833	60.5951	70.9827	A7C91_RS03180	A7C91_03180
28495165	CP015520	578325	579491	-	1167	89.5503	106.112	76.8848	17.1899	10.9393	13.6353	44.5268	41.4872	27.0027	A7C91_RS03185	A7C91_03185
28495166	CP015520	579559	580308	-	750	81.6823	96.9413	62.209	31.1564	38.4834	43.6812	108.488	113.286	82.711	A7C91_RS03190	A7C91_03190
28495167	CP015520	580444	581646	+	1203	27.7586	32.0124	33.9018	15.3928	22.608	17.377	90.1814	76.9402	57.3316	A7C91_RS03195	A7C91_03195
28495168	CP015520	581639	582673	+	1035	34.1213	45.2277	31.839	16.8264	16.3565	21.4035	105.309	87.5946	58.9781	A7C91_RS03200	A7C91_03200
28495169	CP015520	582700	583519	+	820	34.2784	34.4137	29.444	21.507	27.414	31.2009	64.6058	88.8544	76.3754	A7C91_RS03205	A7C91_03205
RF00373	CP015520	583505	583826	-	322	2882.9	3779.74	4440.12	3054.76	2121.08	2370.1	1670.43	1603.09	1672.3	RNase_P_RNA	A7C91_03210
28495171	CP015520	583874	585478	-	1605	52.3892	61.6406	50.0079	14.4217	14.1788	16.5238	53.854	32.3835	23.0912	A7C91_RS03215	A7C91_03215
28495172	CP015520	585521	585796	-	276	1.74088	2.40573	3.54642	2.39616	3.01657	4.52186	6.42877	12.0385	8.61693	A7C91_RS03220	A7C91_03220
28495173	CP015520	585803	586210	-	408	5.88828	7.32332	6.39747	3.78217	6.12187	5.35309	23.6082	15.7057	9.71517	A7C91_RS03225	A7C91_03225
28495174	CP015520	586431	587753	+	1323	98.7843	130.237	130.212	78.3143	80.1319	80.4195	412.691	325.231	263.354	A7C91_RS03230	A7C91_03230
28495175	CP015520	587750	588619	-	870	9.94105	14.8823	11.6258	11.6558	18.1827	21.5178	44.577	34.3721	42.3715	A7C91_RS03235	A7C91_03235
28495176	CP015520	588629	589390	-	762	29.0056	37.9044	29.5442	11.572	10.9262	9.00812	89.4821	34.2604	15.0853	A7C91_RS03240	A7C91_03240
28495177	CP015520	589387	589863	-	477	6.54747	8.35197	5.47205	1.38646	2.32725	2.61642	15.942	9.45343	4.9859	A7C91_RS03245	A7C91_03245
28495178	CP015520	589896	590903	-	1008	335.099	331.991	243.085	74.357	52.3112	58.8111	538.388	251.458	118.56	A7C91_RS03250	A7C91_03250
28495179	CP015520	590914	591873	-	960	221.723	204.036	161.436	36.2818	37.2924	26.6507	375.463	184.92	67.0954	A7C91_RS03255	A7C91_03255
28495180	CP015520	591884	593344	-	1461	270.005	269.047	193.172	50.2455	36.0915	36.9456	432.698	221.086	91.9729	A7C91_RS03260	A7C91_03260
28495181	CP015520	593356	594411	-	1056	222.042	189.26	161.282	37.9936	42.0492	32.5009	336.289	172.604	79.7637	A7C91_RS03265	A7C91_03265
28495182	CP015520	594579	597041	-	2463	4178.43	3492.98	2639.05	251.952	150.875	172.156	903.585	459.823	166.164	A7C91_RS03270	A7C91_03270
28495183	CP015520	597400	598625	+	1226	16.0684	21.3925	12.2418	14.3848	11.5447	17.051	83.7343	60.7846	39.6056	A7C91_RS03275	A7C91_03275
28495184	CP015520	598609	599310	+	702	14.0312	13.7147	15.3375	15.0733	7.90669	10.2225	41.8851	39.8932	22.021	A7C91_RS03280	A7C91_03280
28495185	CP015520	599392	600282	+	891	2.42669	5.21646	2.5633	2.22673	4.98361	5.60285	18.2071	15.9819	15.1256	A7C91_RS03285	A7C91_03285
28495186	CP015520	600308	600988	+	681	0.705556	3.90004	0.958212	1.94226	2.03763	4.12346	7.81648	10.4551	6.69362	A7C91_RS03290	A7C91_03290
28495187	CP015520	601019	601849	+	831	8.0948	9.18867	8.24512	3.18334	6.01137	4.13008	29.5876	17.9926	11.6863	A7C91_RS03295	A7C91_03295
28495188	CP015520	601832	603052	-	1221	7.47682	8.15702	8.01649	4.15256	5.90962	3.06642	41.312	16.3274	12.6607	A7C91_RS03300	A7C91_03300
28495189	CP015520	603066	603830	-	765	27.9497	29.9443	29.0019	14.9846	13.4228	16.722	125.248	67.0111	45.0784	A7C91_RS03305	A7C91_03305
28495190	CP015520	603841	604608	-	768	17.8305	21.1817	16.5685	10.9075	13.3703	10.1565	107.926	62.732	40.2572	A7C91_RS03310	A7C91_03310
28495191	CP015520	604715	605359	-	645	46.5585	39.1183	31.3625	61.8617	48.1904	43.0524	177.238	135.039	97.712	A7C91_RS03315	A7C91_03315
28495192	CP015520	605389	606780	-	1392	32.6191	29.5739	23.9078	73.1654	35.6875	46.1737	237.635	115.426	69.1954	A7C91_RS03320	A7C91_03320
28495193	CP015520	606786	608543	-	1758	32.9342	28.7045	23.9414	59.9394	35.3615	36.7382	208.492	97.2004	53.6622	A7C91_RS03325	A7C91_03325
28495194	CP015520	608549	608857	-	309	6.99734	9.66963	9.50304	11.4147	6.28697	8.07789	41.0157	18.4335	16.0347	A7C91_RS03330	A7C91_03330
28495195	CP015520	608854	609960	-	1107	31.251	30.29	24.463	49.5855	34.8473	35.5132	199.668	81.8974	61.4083	A7C91_RS03335	A7C91_03335
28495196	CP015520	609966	610577	-	612	36.1148	30.9207	21.858	45.0258	43.5333	34.6676	163.6	87.6418	66.0631	A7C91_RS03340	A7C91_03340
28495197	CP015520	610622	611110	-	489	59.9377	48.8821	50.0416	68.5233	26.1066	37.6452	195.939	116.967	69.3055	A7C91_RS03345	A7C91_03345
28495198	CP015520	611126	613105	-	1980	69.5246	62.5417	61.629	50.9922	43.7312	38.1344	183.835	130.532	84.2805	A7C91_RS03350	A7C91_03350
28495199	CP015520	613107	613418	-	312	75.4606	81.9336	54.3785	35.328	62.2652	40.0011	173.047	146.05	110.529	A7C91_RS03355	A7C91_03355
28495200	CP015520	613522	614217	-	696	292.363	294.785	224.077	57.3288	57.4189	62.7604	387.5	257.449	101.942	A7C91_RS03360	A7C91_03360
28495201	CP015520	614217	615740	-	1524	195.945	197.582	150.076	41.0806	37.5132	38.2845	288.073	173.326	79.1977	A7C91_RS03365	A7C91_03365
28495202	CP015520	615737	616654	-	918	247.831	239.409	184.816	43.9452	36.8824	44.1842	268.664	206.049	114.207	A7C91_RS03370	A7C91_03370
28495203	CP015520	616816	617241	+	426	49.6274	71.6975	58.9739	30.5313	37.7851	31.4938	214.801	119.78	81.4158	A7C91_RS03375	A7C91_03375
28495204	CP015520	617275	617799	-	525	15.5585	12.6473	7.45762	5.03878	7.92928	9.50883	15.9329	15.37	10.5701	A7C91_RS03380	A7C91_03380
28495205	CP015520	617821	618567	-	747	18.9749	23.9993	19.2181	11.5093	11.5171	10.0244	21.0383	20.0159	26.2661	A7C91_RS03385	A7C91_03385
28495206	CP015520	618721	619224	-	504	10.4868	9.22196	9.06309	12.6844	12.1142	21.6673	31.6847	27.3119	38.1436	A7C91_RS03390	A7C91_03390
28495207	CP015520	619272	619703	-	432	17.7957	14.6014	24.1682	11.2264	5.78177	13.7226	23.4701	23.0738	36.7017	A7C91_RS03395	A7C91_03395
28495208	CP015520	620029	620559	-	531	143.421	114.415	104.456	49.4033	40.2437	41.1311	147.026	129.616	97.7884	A7C91_RS03400	A7C91_03400
28495209	CP015520	620604	621179	-	576	6.67339	4.61098	6.79731	5.35808	4.33633	4.87513	22.8834	13.5971	9.97829	A7C91_RS03405	A7C91_03405
28495210	CP015520	621348	623125	-	1778	12.9714	12.6971	15.0474	6.69523	8.42876	8.77415	35.0705	27.0968	22.8509	A7C91_RS03410	A7C91_03410
28495211	CP015520	623257	624012	+	756	16.8424	24.1528	19.4209	16.9126	15.418	19.3974	68.3986	48.0313	48.2366	A7C91_RS03415	A7C91_03415
28495212	CP015520	624093	624560	+	468	17.9668	14.1876	20.2177	16.0153	16.011	22.0006	48.7456	40.0623	42.7716	A7C91_RS03420	A7C91_03420
28495213	CP015520	624529	624912	-	384	16.892	16.4266	14.4443	6.88895	7.22721	11.3753	35.6452	24.1039	17.0319	A7C91_RS03425	A7C91_03425
28495214	CP015520	624930	627662	-	2733	180.819	168.607	119.86	50.6551	46.9142	52.1727	344.833	253.136	132.126	A7C91_RS03430	A7C91_03430
28495215	CP015520	627721	628017	-	297	97.0675	115.135	88.983	63.833	75.6886	68.2847	322.607	194.979	161.488	A7C91_RS03435	A7C91_03435
28495216	CP015520	628152	628916	+	765	18.2144	19.9628	22.6044	12.9674	14.5111	14.2749	51.3581	58.0142	41.4514	A7C91_RS03440	A7C91_03440
28495217	CP015520	629079	630386	-	1308	93.856	113.202	100.525	36.0669	36.9184	32.4413	221.308	186.345	130.46	A7C91_RS03445	A7C91_03445
28495218	CP015520	630465	631076	-	612	93.82	98.1868	78.369	23.4134	24.034	16.824	168.156	112.849	95.2086	A7C91_RS03450	A7C91_03450
28495219	CP015520	631180	632301	-	1122	11.5624	13.0192	9.01462	6.87667	10.1413	10.5671	14.6845	12.903	14.4844	A7C91_RS03455	A7C91_03455
28495220	CP015520	632303	633159	-	857	8.12954	12.009	13.7057	5.9163	4.85749	5.09699	15.3802	12.7389	13.6443	A7C91_RS03460	A7C91_03460
28495221	CP015520	633179	633726	-	548	53.4845	55.1298	60.7293	47.8707	36.9696	38.147	142.003	158.509	122.964	A7C91_RS03465	A7C91_03465
28495222	CP015520	633884	635344	+	1461	716.944	751.921	674.428	808.304	734.368	570.841	717.752	1005.04	1248.28	A7C91_RS03470	A7C91_03470
28495223	CP015520	635385	635579	+	195	251.33	260.485	229.226	218.186	203.518	182.405	371.767	377.295	416.706	A7C91_RS03475	A7C91_03475
28495224	CP015520	635590	636516	+	927	393.665	464.142	462.129	453.021	424.52	379.324	525.275	676.406	882.766	A7C91_RS03480	A7C91_03480
28495225	CP015520	636571	638525	-	1955	18.5558	23.095	25.2005	18.4927	24.9843	22.5029	17.6332	28.0427	54.3374	A7C91_RS03485	A7C91_03485
28495226	CP015520	639276	641447	+	2172	17.1443	18.1892	18.026	5.88669	7.53866	8.61902	18.0888	16.7181	18.3407	A7C91_RS03490	A7C91_03490
28495227	CP015520	641487	642116	-	630	8.3894	11.5933	5.6968	4.89881	4.40516	3.46676	41.4415	21.0961	14.7856	A7C91_RS03495	A7C91_03495
28495228	CP015520	642088	642786	-	699	17.8721	21.8477	23.8052	13.5611	12.705	18.7473	92.1076	53.9851	41.6793	A7C91_RS03500	A7C91_03500
28495229	CP015520	642863	643108	+	246	45.8999	52.6327	45.0944	17.0264	15.7941	15.2199	89.6444	64.6389	40.2824	A7C91_RS03505	A7C91_03505
28495230	CP015520	643110	644285	+	1176	25.9445	32.7474	24.6923	10.6849	15.5754	16.7147	79.3194	48.2331	37.9189	A7C91_RS03510	A7C91_03510
28495231	CP015520	644323	645486	+	1164	25.5928	18.8242	16.2575	10.9844	13.5901	10.4539	57.4897	39.759	35.9261	A7C91_RS03515	A7C91_03515
28495232	CP015520	645660	647240	+	1581	155.603	181.849	139.506	40.8544	44.9376	43.2194	114.474	102.678	80.7299	A7C91_RS03520	A7C91_03520
28495233	CP015520	647274	648134	-	861	21.206	21.5929	21.2209	12.5457	13.5378	18.4813	77.7212	59.2638	53.1728	A7C91_RS03525	A7C91_03525
28495234	CP015520	648526	648753	+	228	8.42954	7.2805	5.72405	57.0454	40.1681	43.7907	651.481	262.313	104.31	A7C91_RS03530	A7C91_03530
28495235	CP015520	648779	649918	+	1140	10.1155	11.6488	7.44127	34.2272	23.3705	22.7164	537.861	250.447	87.7944	A7C91_RS03535	A7C91_03535
28495236	CP015520	649948	650883	+	936	6.93006	7.09382	6.62302	19.7837	7.41252	13.3337	229.375	100.409	38.9603	A7C91_RS03540	A7C91_03540
28495237	CP015520	650888	652309	+	1422	10.1368	9.57216	6.42447	48.523	19.1262	19.9668	525.315	161.559	47.1083	A7C91_RS03545	A7C91_03545
28495238	CP015520	652322	652864	+	543	11.0609	15.285	10.2147	30.8544	17.3772	22.9841	440.201	161.28	48.9086	A7C91_RS03550	A7C91_03550
28495239	CP015520	652886	653305	+	420	24.0242	22.1327	24.0819	37.266	23.7878	30.458	220.284	100.583	60.8725	A7C91_RS03555	A7C91_03555
28495240	CP015520	653334	654182	-	849	5.37644	12.9042	7.68601	6.2317	4.2495	6.98253	13.4352	12.5794	12.6057	A7C91_RS03560	A7C91_03560
28495241	CP015520	654179	655330	-	1152	6.46484	8.93378	8.21342	4.20992	4.81814	7.3127	14.7422	8.65269	11.3546	A7C91_RS03565	A7C91_03565
28495242	CP015520	655302	657162	-	1861	21.3003	26.2239	22.441	8.52883	8.20197	9.89173	30.5099	24.1029	23.5357	A7C91_RS03570	A7C91_03570
28495243	CP015520	657479	658624	-	1146	2.09635	4.34543	2.27763	4.42432	2.66385	4.6284	9.28974	3.93481	5.70702	A7C91_RS03575	A7C91_03575
28495244	CP015520	658621	659607	-	987	6.08516	4.70909	6.2808	8.71065	10.4037	12.9608	26.1952	24.7671	22.088	A7C91_RS03580	A7C91_03580
28495245	CP015520	659667	660281	+	615	50.3922	63.1592	58.3574	37.6372	31.1369	32.9765	343.328	206.844	117.625	A7C91_RS03585	A7C91_03585
28495246	CP015520	660292	661395	+	1104	73.1171	78.7876	68.5642	42.7315	33.1823	35.0444	318.683	187.242	94.0682	A7C91_RS03590	A7C91_03590
28495247	CP015520	661402	661587	+	186	52.9566	51.762	26.3122	18.9631	23.8731	23.4845	178.524	84.2142	52.2112	A7C91_RS03595	A7C91_03595
28495248	CP015520	661584	661823	+	240	24.0242	22.1327	13.5946	3.67411	8.09447	9.10025	74.987	41.5329	20.6447	A7C91_RS03600	A7C91_03600
28495249	CP015520	661869	662819	+	951	122.773	98.0961	92.2891	69.5415	54.5711	56.7587	339.036	243.071	144.005	A7C91_RS03605	A7C91_03605
28495250	CP015520	662816	664174	+	1359	92.6319	93.0746	85.7092	57.9098	43.2931	48.4428	337.224	206.071	106.168	A7C91_RS03610	A7C91_03610
28495251	CP015520	664636	665256	-	621	1.93432	2.13843	3.15238	1.06496	4.0221	5.02429	10.6126	12.994	7.65949	A7C91_RS03615	A7C91_03615
28495252	CP015520	665367	665702	+	336	7.15006	6.91647	4.85522	7.217	6.60773	4.64299	12.0703	9.88879	7.66804	A7C91_RS03620	A7C91_03620
28495253	CP015520	665775	666911	+	1137	68.6707	79.7128	68.296	30.4398	36.8569	38.6924	133.761	134.634	108.943	A7C91_RS03625	A7C91_03625
28495254	CP015520	667114	668085	+	972	35.3442	35.8632	40.2804	17.6902	22.8416	23.1117	70.1496	80.3311	86.2491	A7C91_RS03630	A7C91_03630
28495255	CP015520	668288	668886	+	599	31.2836	21.0612	29.4134	19.8733	24.0923	25.0024	59.6666	65.375	70.8056	A7C91_RS03635	A7C91_03635
28495256	CP015520	668896	669191	+	296	9.73954	10.0943	22.0453	2.97901	8.43826	5.27042	22.2649	16.8377	24.1041	A7C91_RS03640	A7C91_03640
28495257	CP015520	669178	671172	-	1995	66.1117	60.2409	51.68	28.0669	30.326	30.4971	101.01	85.7722	70.9309	A7C91_RS03645	A7C91_03645
28495258	CP015520	671222	671824	-	603	10.7571	7.70791	9.73943	12.0642	6.9036	12.4183	75.2445	55.8889	34.8393	A7C91_RS03650	A7C91_03650
28495259	CP015520	671886	673001	+	1116	17.8675	18.4439	12.5714	11.4569	16.9101	14.2585	65.8677	57.6314	44.93	A7C91_RS03655	A7C91_03655
28495260	CP015520	673011	673361	+	351	19.8491	17.0252	14.8728	20.7257	23.7201	27.5563	80.1595	66.2633	51.9471	A7C91_RS03660	A7C91_03660
28495261	CP015520	673419	673634	+	216	16.6835	19.9809	18.1262	16.3294	25.6967	23.1117	56.3283	45.0489	62.393	A7C91_RS03665	A7C91_03665
28495262	CP015520	673679	674050	+	372	12.9162	28.5583	21.9268	20.1483	20.1429	27.6782	41.5648	40.8311	60.7355	A7C91_RS03670	A7C91_03670
28495263	CP015520	674043	674909	+	867	10.8067	19.9118	18.0635	11.1876	10.5632	12.9554	16.3722	15.8768	26.0595	A7C91_RS03675	A7C91_03675
28495264	CP015520	674941	676440	-	1500	217.499	175.734	137.904	129.77	118.226	150.388	354.361	276.253	181.938	A7C91_RS03680	A7C91_03680
28495265	CP015520	676597	677436	+	840	63.7785	54.9366	40.007	44.0893	39.316	31.2009	131.869	111.319	80.9273	A7C91_RS03685	A7C91_03685
28495266	CP015520	677433	677858	-	426	31.5811	24.9383	18.3815	17.0768	16.2867	15.3807	46.4113	40.6694	27.914	A7C91_RS03690	A7C91_03690
28495267	CP015520	677855	679081	-	1227	9.98561	9.46999	4.52046	7.72551	4.29745	9.15429	29.7479	19.5358	13.0834	A7C91_RS03695	A7C91_03695
28495268	CP015520	679172	680125	-	954	14.3541	12.18	10.6021	13.4024	11.9272	13.7362	64.0336	32.8382	25.345	A7C91_RS03700	A7C91_03700
28495269	CP015520	680094	680546	-	453	5.30335	4.39723	8.64294	4.37973	5.51374	4.82133	22.9416	16.7651	16.1877	A7C91_RS03705	A7C91_03705
28495270	CP015520	680533	681375	-	843	7.97957	8.27023	8.51478	9.67559	8.55949	8.14257	30.6698	20.8333	26.5663	A7C91_RS03710	A7C91_03710
28495271	CP015520	681445	681939	+	495	126.188	102.615	87.6648	49.4335	49.8984	52.9469	281.129	186.029	138.933	A7C91_RS03715	A7C91_03715
28495272	CP015520	681977	682270	-	294	57.2005	44.0396	38.8418	60.7353	54.7498	58.369	140.533	176.787	107.184	A7C91_RS03720	A7C91_03720
28495273	CP015520	682405	682896	+	492	221.198	236.172	203.588	75.7225	82.3549	85.6121	196.805	184.751	162.338	A7C91_RS03725	A7C91_03725
28495274	CP015520	682870	683775	-	906	115.348	111.03	94.7122	45.0139	53.2995	55.7896	122.822	100.853	92.7509	A7C91_RS03730	A7C91_03730
28495275	CP015520	683781	684845	-	1065	92.2619	79.8025	62.497	25.667	23.1922	26.6599	136.854	65.7395	52.8505	A7C91_RS03735	A7C91_03735
28495276	CP015520	684856	686711	-	1856	179.275	174.581	128.856	35.6325	35.7373	33.4535	301.141	151.273	78.4856	A7C91_RS03740	A7C91_03740
28495277	CP015520	686715	687698	-	984	134.77	153.512	114.062	30.9163	34.4086	34.5619	225.399	168.833	111.582	A7C91_RS03745	A7C91_03745
28495278	CP015520	687709	689139	-	1431	1303.28	1295.25	1019.17	184.091	172.217	181.623	1509	1100.74	451.778	A7C91_RS03750	A7C91_03750
28495279	CP015520	689228	689560	+	333	7.93592	7.97575	7.83834	5.95801	6.66726	6.55874	41.8656	22.0939	20.2356	A7C91_RS03755	A7C91_03755
28495280	CP015520	689514	690587	+	1074	16.1056	16.3832	16.7085	9.03133	8.7857	6.97226	52.3947	27.8433	26.3883	A7C91_RS03760	A7C91_03760
28495281	CP015520	690594	691691	+	1098	8.97078	7.86135	7.72591	5.82236	4.80234	7.10402	36.4749	15.7788	12.635	A7C91_RS03765	A7C91_03765
28495282	CP015520	691785	692293	-	509	44.8389	36.5255	43.5883	9.52814	11.9952	9.19475	14.4417	5.59523	12.4598	A7C91_RS03770	A7C91_03770
28495283	CP015520	692318	693929	-	1612	26.0809	30.0686	38.2539	6.01715	7.57512	14.323	5.34629	6.77247	11.9258	A7C91_RS03775	A7C91_03775
28495284	CP015520	694641	695318	-	678	3236.89	3670.5	3702.55	907.797	975.43	877.582	534.994	1013.73	1122.2	A7C91_RS03780	A7C91_03780
28495285	CP015520	695503	696549	-	1047	11480	10887.8	9758.53	2480.08	2533.77	2285.38	3358.88	4128.24	3094.18	A7C91_RS03785	A7C91_03785
28495286	CP015520	696850	697767	-	918	2.35531	1.08494	1.77708	1.44083	1.51157	0	4.14178	1.55118	4.96553	A7C91_RS03790	A7C91_03790
28495287	CP015520	698051	699205	-	1155	106.497	83.9318	68.644	36.2639	35.0811	33.2269	156.476	93.494	74.986	A7C91_RS03795	A7C91_03795
28495288	CP015520	699326	700735	-	1410	95.4152	87.8245	80.0637	52.3756	49.9938	50.6737	262.106	172.359	103.874	A7C91_RS03800	A7C91_03800
28495289	CP015520	700787	702109	-	1323	13.256	19.8241	14.5503	13.1635	11.3275	10.1409	60.9265	42.3357	25.7661	A7C91_RS03805	A7C91_03805
28495290	CP015520	702253	702828	+	576	97.1812	104.9	91.1973	52.4326	63.1176	61.7517	227.953	207.665	134.535	A7C91_RS03810	A7C91_03810
28495291	CP015520	702853	703158	+	306	153.095	179.015	138.612	149.126	165.064	191.692	492.872	419.595	388.607	A7C91_RS03815	A7C91_03815
28495292	CP015520	703159	703716	+	558	114.524	137.437	125.129	111.013	105.44	136.993	359.32	293.474	253.597	A7C91_RS03820	A7C91_03820
28495293	CP015520	704032	704265	+	234	17.4535	7.09382	20.9148	4.7104	16.6041	14.6671	17.3318	26.3701	34.7255	A7C91_RS03825	A7C91_03825
28495294	CP015520	704905	705351	-	447	3.76218	2.22813	2.91965	0.493169	3.1043	2.09402	1.70119	3.71659	6.20727	A7C91_RS03830	A7C91_03830
28495295	CP015520	705434	705733	-	300	1.60161	1.10664	2.17514	0	2.77525	3.12009	5.06954	3.95552	8.58821	A7C91_RS03835	A7C91_03835
28495296	CP015520	705936	706160	-	225	16.0161	14.7551	13.0508	7.8381	8.63411	16.6405	27.0376	11.6028	17.6168	A7C91_RS03840	A7C91_03840
28495297	CP015520	706163	706774	-	612	147.207	212.648	183.394	49.3483	45.8007	44.864	188.865	153.179	88.0842	A7C91_RS03845	A7C91_03845
28495298	CP015520	707003	708375	-	1373	70.5153	58.7573	56.0816	25.0471	23.6492	22.4973	109.477	108.726	56.5843	A7C91_RS03850	A7C91_03850
28495299	CP015520	708414	709379	-	966	101.22	109.289	95.2468	61.6155	79.5801	83.3315	582.788	348.872	291.129	A7C91_RS03855	A7C91_03855
28495300	CP015520	709963	710259	+	297	59.8583	64.8332	58.2235	59.3795	89.705	108.205	369.548	347.606	313.633	A7C91_RS03860	A7C91_03860
28495301	CP015520	710388	711204	-	817	92.921	110.528	90.2537	57.7424	65.22	66.8317	273.333	242.56	212.259	A7C91_RS03865	A7C91_03865
28495302	CP015520	711553	712512	-	960	7.00706	3.11241	4.41825	1.83705	0.867265	4.22512	8.1852	8.89991	9.08368	A7C91_RS03870	A7C91_03870
28495303	CP015520	712509	713783	-	1275	19.7846	19.2685	19.9601	4.84118	8.05366	6.36253	27.2364	29.9688	18.964	A7C91_RS03875	A7C91_03875
28495304	CP015520	713856	714295	-	440	13.1041	21.1267	15.572	16.0325	11.3533	10.6367	42.6303	35.0602	29.7284	A7C91_RS03880	A7C91_03880
28495305	CP015520	715137	715361	-	225	10.6774	14.7551	8.70056	8.81786	7.40066	12.4803	13.5188	11.6028	7.04673	A7C91_RS03885	A7C91_03885
28495306	CP015520	716057	716830	-	774	22.0377	18.015	16.44	39.874	29.4019	37.4894	300.636	187.964	135.711	A7C91_RS03890	A7C91_03890
28495307	CP015520	716948	717676	+	729	25.7049	29.146	31.3292	8.76948	7.23316	7.70392	47.6356	24.7423	22.021	A7C91_RS03895	A7C91_03895
28495308	CP015520	717686	718066	+	381	25.2223	24.3983	30.8288	8.679	9.46935	11.4649	34.5953	27.4083	14.0449	A7C91_RS03900	A7C91_03900
28495309	CP015520	718063	718734	-	672	31.4603	19.7613	23.7906	17.0584	19.8232	23.6792	70.9133	51.9161	54.5611	A7C91_RS03905	A7C91_03905
28495310	CP015520	718851	719912	-	1062	198.166	187.253	162.214	188.895	183.971	218.289	735.132	469.075	363.347	A7C91_RS03910	A7C91_03910
28495311	CP015520	720088	721104	-	1017	2.59849	1.95865	0.641634	0.867046	1.63731	0.306793	8.47417	4.20055	4.28728	A7C91_RS03915	A7C91_03915
28495312	CP015520	721783	722409	+	627	283.922	260.509	273.193	93.1712	106.23	125.898	570.829	405.014	298.39	A7C91_RS03920	A7C91_03920
28495313	CP015520	722669	723916	+	1248	6.54505	9.57665	4.96727	4.416	4.66989	5.00014	15.6392	13.1217	18.5803	A7C91_RS03925	A7C91_03925
28495314	CP015520	723916	726021	+	2106	9.69638	8.82786	8.98562	3.87299	3.82157	6.07424	43.8109	25.1305	16.2805	A7C91_RS03930	A7C91_03930
28495315	CP015520	726024	731342	+	5319	7.09118	5.99194	4.90725	4.64185	4.12191	5.33799	29.5461	15.4383	10.2467	A7C91_RS03935	A7C91_03935
28495316	CP015520	731380	732066	+	687	29.3746	21.2629	29.4451	8.66384	14.9468	17.7123	64.1995	42.4916	41.8304	A7C91_RS03940	A7C91_03940
28495317	CP015520	732534	732608	-	75	3.20323	8.85308	0	5.87857	18.5017	24.9607	10.1391	25.3153	15.8552	A7C91_RS03945	A7C91_03945
28495318	CP015520	732684	733364	-	681	48.6834	50.213	36.8911	29.7813	35.0472	37.5693	122.83	93.3989	77.4132	A7C91_RS03950	A7C91_03950
28495319	CP015520	733478	733705	+	228	23.1812	23.2976	15.7411	4.83435	7.30329	10.9477	23.3466	19.7776	29.5546	A7C91_RS03955	A7C91_03955
28495320	CP015520	733683	734165	-	483	12.9323	18.5585	22.9673	9.12822	11.4917	9.04373	23.6159	28.4994	21.7475	A7C91_RS03960	A7C91_03960
28495321	CP015520	734238	735404	+	1167	50.6423	48.9309	40.5393	26.2571	21.4029	22.1908	75.1526	59.7903	46.8726	A7C91_RS03965	A7C91_03965
28495322	CP015520	735405	736721	+	1317	41.4084	47.1391	33.9401	21.0906	16.858	16.5836	58.8945	54.0617	37.7719	A7C91_RS03970	A7C91_03970
28495323	CP015520	736764	737288	+	525	24.253	32.8829	35.4237	17.2158	11.6296	16.6405	74.3533	66.4527	39.6379	A7C91_RS03975	A7C91_03975
28495324	CP015520	737330	738307	+	978	17.9322	24.441	16.0133	17.807	13.3371	15.3133	92.2678	58.7261	48.0275	A7C91_RS03980	A7C91_03980
28495325	CP015520	738298	739089	+	792	14.5601	21.7974	14.0066	12.5254	12.2644	10.2427	50.8875	38.6562	28.0268	A7C91_RS03985	A7C91_03985
28495326	CP015520	739073	739909	-	837	57.1185	77.3455	53.404	30.5517	31.8308	26.0939	137.489	94.422	67.4838	ppnK	A7C91_03990
28495327	CP015520	739887	740957	-	1071	8.29968	9.29946	5.48355	5.55748	6.21904	5.82649	38.8144	15.5118	14.619	A7C91_RS03995	A7C91_03995
28495328	CP015520	740960	742108	-	1149	21.327	34.3837	26.1244	22.8313	24.8782	18.1937	111.627	74.153	58.8186	A7C91_RS04000	A7C91_04000
28495329	CP015520	742111	742623	-	513	36.9963	34.2992	18.4442	37.3857	27.0492	37.1004	132.915	98.5409	87.3115	A7C91_RS04005	A7C91_04005
28495330	CP015520	742674	743573	-	900	244.513	270.019	273.705	130.553	128.895	132.43	459.075	538.741	363.788	A7C91_RS04010	A7C91_04010
28495331	CP015520	743627	745999	-	2373	24.2975	20.0062	18.6991	4.3662	3.04073	3.41855	14.0999	11.0014	5.67926	A7C91_RS04015	A7C91_04015
28495332	CP015520	745996	748248	-	2253	34.5488	34.4811	32.1492	3.81598	5.29675	2.35426	17.6635	12.4301	9.58839	A7C91_RS04020	A7C91_04020
28495333	CP015520	748381	748902	+	522	3.68187	3.17999	3.1252	0.844623	0.531657	0	5.82706	1.81863	2.27804	A7C91_RS04025	A7C91_04025
28495334	CP015520	748943	749455	+	513	9.83447	8.41302	5.72405	6.87552	7.03279	7.90665	25.1995	16.6548	12.3627	A7C91_RS04030	A7C91_04030
28495335	CP015520	749578	750027	+	450	0.533871	0	0.725047	0.489881	1.23344	2.08006	7.88596	5.27402	5.72547	A7C91_RS04035	A7C91_04035
28495336	CP015520	750266	750757	+	492	3.41808	0.674778	1.32631	1.34419	3.94852	5.70747	12.3647	8.20046	7.25083	A7C91_RS04040	A7C91_04040
28495337	CP015520	751003	751269	+	267	70.183	57.1969	57.4335	31.3744	28.0643	50.2486	164.238	191.998	114.311	A7C91_RS04045	A7C91_04045
28495338	CP015520	751271	751969	+	699	75.6126	85.0162	74.6829	37.5295	42.8794	55.3492	240.06	194.211	139.215	A7C91_RS04050	A7C91_04050
28495339	CP015520	751962	752843	-	882	67.2786	77.5398	58.8176	45.239	47.8274	54.1239	257.501	211.23	171.225	A7C91_RS04055	A7C91_04055
28495340	CP015520	752943	753371	+	429	203.842	234.483	226.641	138.743	111.916	132.367	714.345	489.599	333.088	A7C91_RS04060	A7C91_04060
28495341	CP015520	753479	754411	+	933	16.9946	27.399	20.9821	16.7757	22.3091	27.0876	74.1686	66.646	67.7625	A7C91_RS04065	A7C91_04065
28495342	CP015520	754400	755314	-	915	8.4019	12.3363	8.20135	4.33665	7.88595	8.86582	20.2228	19.194	16.4616	A7C91_RS04070	A7C91_04070
28495343	CP015520	755371	755859	+	489	121.349	137.141	112.76	41.9254	66.9692	72.7382	353.002	204.328	141.043	A7C91_RS04075	A7C91_04075
28495344	CP015520	755903	756457	+	555	20.3448	24.5254	24.6908	15.4908	14.5013	16.3032	46.585	31.2165	37.8524	A7C91_RS04080	A7C91_04080
28495345	CP015520	756513	756965	+	453	322.444	353.244	304.664	114.36	122.528	145.329	538.289	345.256	246.752	A7C91_RS04085	A7C91_04085
28495346	CP015520	757031	757867	-	837	152.699	173.73	121.231	92.1819	81.898	101.021	132.038	114.838	130.706	A7C91_RS04090	A7C91_04090
28495347	CP015520	758055	759347	-	1293	272.014	276.787	249.308	110.649	99.8059	105.933	623.989	390.045	246.625	A7C91_RS04095	A7C91_04095
28495348	CP015520	759463	760671	+	1209	78.6897	95.5606	80.4208	55.9777	76.6694	73.2923	201.063	163.913	134.585	A7C91_RS04100	A7C91_04100
28495349	CP015520	760702	761007	+	306	101.278	95.4744	79.9684	54.7514	57.1375	59.1389	191.35	160.547	156.09	A7C91_RS04105	A7C91_04105
28495350	CP015520	761247	761924	+	678	176.461	165.016	146.774	83.5616	85.959	75.4711	333.109	358.097	316.285	A7C91_RS04110	A7C91_04110
28495351	CP015520	761911	762195	+	285	32.0323	45.4303	36.6339	26.2989	23.3705	20.8006	82.7136	83.274	71.6263	A7C91_RS04115	A7C91_04115
28495352	CP015520	762192	762791	-	600	70.8714	69.1647	58.7288	36.0063	37.0033	52.0014	144.482	113.919	107.353	A7C91_RS04120	A7C91_04120
28495353	CP015520	762850	764187	-	1338	436.853	403.699	330.173	158.168	113.872	119.393	414.695	284.868	195.227	A7C91_RS04125	A7C91_04125
28495354	CP015520	764356	765348	-	993	32.1774	29.4211	18.4	37.0741	35.2146	37.3908	99.0425	80.0663	83.028	A7C91_RS04130	A7C91_04130	TrxR
28495355	CP015520	765525	765722	-	198	25.4802	11.737	13.1827	21.154	22.4263	17.3338	66.5698	33.5619	68.0651	A7C91_RS04135	A7C91_04135
28495356	CP015520	765713	766303	-	591	4.47151	3.93221	6.07273	5.59509	9.3917	7.39107	15.0113	20.8819	20.1208	A7C91_RS04140	A7C91_04140
28495357	CP015520	766300	766827	-	528	5.91505	6.2877	11.1229	11.6903	8.40984	14.1822	47.0469	26.9694	27.7765	A7C91_RS04145	A7C91_04145
28495358	CP015520	766824	768032	-	1209	20.666	20.0458	13.4934	15.134	11.9366	16.2585	81.1379	46.7202	42.7853	A7C91_RS04150	A7C91_04150
28495359	CP015520	768094	768582	+	489	1.96517	2.71567	3.33611	0.901622	1.70261	0.638054	7.25702	5.82407	3.64766	A7C91_RS04155	A7C91_04155
28495360	CP015520	768614	769320	+	707	11.5534	13.6177	14.7676	9.97778	14.5239	16.7699	75.6488	63.7806	44.5716	A7C91_RS04160	A7C91_04160
28495361	CP015520	769575	770000	-	426	119.557	82.608	65.101	49.1606	40.3909	47.6069	575.381	349.868	120.03	A7C91_RS04165	A7C91_04165	Mrp-Mbh
28495362	CP015520	769997	770989	-	993	102.339	105.649	85.4285	53.7241	43.5991	39.5902	628.971	385.274	130.13	A7C91_RS04170	A7C91_04170	Mrp-Mbh
28495363	CP015520	770995	772271	-	1277	581.322	493.956	475.737	171.247	139.306	137.069	2301.14	1444.61	456.907	A7C91_RS04175	A7C91_04175	Mrp-Mbh
28495364	CP015520	772268	772834	-	567	172.873	162.189	128.322	59.0968	58.246	51.7263	1043.41	675.577	218.463	A7C91_RS04180	A7C91_04180	Mrp-Mbh
28495365	CP015520	772831	773349	-	519	158.31	149.044	109.386	50.5455	48.1257	42.0821	974.837	615.506	206.209	A7C91_RS04185	A7C91_04185	Mrp-Mbh
28495366	CP015520	773356	773703	-	348	127.024	127.835	91.8809	57.012	54.229	36.7596	761.16	493.757	189.077	A7C91_RS04190	A7C91_04190	Mrp-Mbh
28495367	CP015520	773705	775249	-	1545	183.952	166.103	116.782	61.354	59.9957	53.1121	1169.28	680.809	221.664	A7C91_RS04195	A7C91_04195	Mrp-Mbh
28495368	CP015520	775246	775605	-	360	103.438	105.13	69.7858	43.477	40.0869	45.0679	923.08	489.165	134.879	A7C91_RS04200	A7C91_04200	Mrp-Mbh
28495369	CP015520	775602	776036	-	435	111.008	128.217	82.5053	50.1706	50.4011	55.2291	889.21	487.756	189.533	A7C91_RS04205	A7C91_04205	Mrp-Mbh
28495370	CP015520	776063	776359	-	297	138.321	125.195	92.2787	43.7924	44.8525	40.9708	782.622	445.095	145.472	A7C91_RS04210	A7C91_04210	Mrp-Mbh
28495371	CP015520	776356	776619	-	264	79.1706	64.1346	44.4915	27.5558	18.9221	18.9096	423.422	259.805	84.0804	A7C91_RS04215	A7C91_04215	Mrp-Mbh
28495372	CP015520	776600	776980	-	381	90.1696	82.7798	65.9393	35.8732	32.0501	28.6622	548.203	304.606	112.88	A7C91_RS04220	A7C91_04220	Mrp-Mbh
28495373	CP015520	776977	777240	-	264	76.4406	80.4826	35.8404	25.0507	32.5881	23.637	353.332	239.129	89.3354	A7C91_RS04225	A7C91_04225	Mrp-Mbh
28495374	CP015520	777237	777743	-	507	152.106	153.881	117.123	88.2656	67.3285	73.8482	880.921	549.559	254.871	A7C91_RS04230	A7C91_04230	Mrp-Mbh
28495375	CP015520	777903	778469	-	567	1.27112	0.585521	0	1.55518	1.46839	0.55028	1.7882	1.25572	2.09724	A7C91_RS04235	A7C91_04235
28495376	CP015520	778521	780089	-	1569	8.88084	6.9826	9.56563	4.63654	4.95264	6.16461	20.0326	15.4288	9.6	A7C91_RS04240	A7C91_04240	Fdh2-Mfh2-Mnh2
28495377	CP015520	780101	780586	-	486	8.89785	5.46487	8.05608	3.17516	2.28416	5.13594	12.5174	12.2084	6.52475	A7C91_RS04245	A7C91_04245	Fdh2-Mfh2-Mnh2
28495378	CP015520	780583	780987	-	405	11.2706	13.1157	3.22243	3.81019	4.79673	9.2447	8.13631	8.79003	4.89357	A7C91_RS04250	A7C91_04250	Fdh2-Mfh2-Mnh2
28495379	CP015520	780984	781739	-	756	5.40227	5.70883	7.33678	1.74958	1.83548	3.71439	7.37632	3.76716	3.40802	A7C91_RS04255	A7C91_04255	Fdh2-Mfh2-Mnh2
28495380	CP015520	781741	781995	-	255	5.65275	1.30192	1.27949	0	1.08833	1.22356	3.97611	0.930709	0.777213	A7C91_RS04260	A7C91_04260	Fdh2-Mfh2-Mnh2
28495381	CP015520	781992	782342	-	351	4.79115	3.78337	0	5.02442	1.58134	4.44457	5.77726	1.35231	3.38785	A7C91_RS04265	A7C91_04265	Fdh2-Mfh2-Mnh2
28495382	CP015520	782339	782620	-	282	2.55577	3.53182	8.09893	1.56345	0	1.10641	3.59542	8.41599	8.43359	A7C91_RS04270	A7C91_04270	Fdh2-Mfh2-Mnh2
28495383	CP015520	782663	783691	-	1029	127.709	107.437	102.733	25.0653	26.1612	25.4701	62.5687	54.4316	34.4761	A7C91_RS04275	A7C91_04275	Fdh2-Mfh2-Mnh2
28495384	CP015520	783697	783978	-	282	41.7442	32.9636	42.8086	6.2538	4.92065	2.21283	15.2805	7.57439	5.62239	A7C91_RS04280	A7C91_04280	Fdh2-Mfh2-Mnh2
28495385	CP015520	783938	784759	-	822	51.4387	76.7375	58.3477	9.38641	5.06432	8.3506	24.0526	13.8587	6.99208	A7C91_RS04285	A7C91_04285	Fdh2-Mfh2-Mnh2
28495386	CP015520	784756	785253	-	498	62.7138	57.9984	57.6543	4.8693	5.57279	10.6509	22.3956	14.7736	7.16347	A7C91_RS04290	A7C91_04290	Fdh2-Mfh2-Mnh2
28495387	CP015520	785255	787008	-	1754	59.992	56.5936	58.5949	8.29502	7.43653	11.9182	26.446	16.5076	11.8642	hycE	A7C91_04295	Fdh2-Mfh2-Mnh2
28495388	CP015520	787019	787941	-	923	23.4255	28.7749	23.6838	5.97092	6.91557	7.43683	12.0834	7.45677	6.44169	A7C91_RS04300	A7C91_04300	Fdh2-Mfh2-Mnh2
28495389	CP015520	787952	790024	-	2073	21.4398	25.624	21.4051	6.16782	6.6938	8.27809	15.0399	6.52574	6.88357	A7C91_RS04305	A7C91_04305	Fdh2-Mfh2-Mnh2
28495390	CP015520	790027	791241	-	1215	23.3321	25.9581	28.7333	9.61619	12.3344	20.8006	21.2796	12.1107	10.929	A7C91_RS04310	A7C91_04310	Fdh2-Mfh2-Mnh2
28495391	CP015520	791245	792687	-	1443	102.557	101.461	103.104	64.1632	54.4279	85.624	56.0355	33.223	44.3626	A7C91_RS04315	A7C91_04315	Fdh2-Mfh2-Mnh2
28495392	CP015520	793130	795265	-	2136	1545.04	1477.64	1481.97	933.286	755.528	947.566	823.326	519.328	516.536	A7C91_RS04320	A7C91_04320	Fdh2-Mfh2-Mnh2
28495393	CP015520	795625	796386	-	762	210.606	222.198	174.268	73.1929	55.7235	75.3407	194.266	147.32	138.108	A7C91_RS04325	A7C91_04325	Fdh2-Mfh2-Mnh2
28495394	CP015520	796439	797269	-	831	3076.89	3746.18	3085.64	677.256	567.406	474.584	2203.51	1828.1	1012.41	A7C91_RS04330	A7C91_04330
28495395	CP015520	797266	797943	-	678	2012.65	1987.54	1606.33	265.641	218.991	195.12	1142.52	898.567	508.628	A7C91_RS04335	A7C91_04335
28495396	CP015520	797946	799124	-	1179	2241.04	2380.53	2016.02	400.88	346.965	310.685	1456.58	1119.62	764.853	A7C91_RS04340	A7C91_04340
28495397	CP015520	799399	799611	+	213	139.859	91.9599	88.8438	97.2863	82.0848	67.3821	584.307	231.76	156.318	A7C91_RS04345	A7C91_04345
28495398	CP015520	799736	801013	+	1278	12.0309	9.8714	12.5096	21.7342	21.9327	20.7517	60.8901	43.2692	44.5073	A7C91_RS04350	A7C91_04350
28495399	CP015520	801170	801571	+	402	280.88	265.097	270.269	146.416	121.503	137.377	622.343	482.337	358.91	A7C91_RS04355	A7C91_04355
28495400	CP015520	801591	802157	+	567	26.2698	20.4933	18.9893	18.6621	24.4731	12.6564	50.5166	41.0202	54.1788	A7C91_RS04360	A7C91_04360
28495401	CP015520	802154	802510	-	357	156.124	157.161	149.884	67.9247	97.1726	65.548	456.543	247.303	210.958	A7C91_RS04365	A7C91_04365
28495402	CP015520	802601	804241	+	1641	171.727	191.385	163.434	62.7352	55.1329	56.4696	272.631	213.757	125.121	A7C91_RS04370	A7C91_04370
28495403	CP015520	804390	805559	+	1170	18.2748	19.0114	18.9628	60.1046	48.3889	50.9347	344.686	379.729	292.711	A7C91_RS04375	A7C91_04375
28495404	CP015520	805564	806238	+	675	85.0634	73.2839	71.0546	157.415	133.212	124.803	683.074	706.719	511.475	A7C91_RS04380	A7C91_04380
28495405	CP015520	806290	806517	-	228	346.665	387.322	373.495	198.208	182.582	217.585	1052.82	669.315	485.043	A7C91_RS04385	A7C91_04385
28495406	CP015520	806570	807217	+	648	17.0542	20.4933	30.2103	18.7107	29.5513	34.1861	91.1423	79.4766	67.8982	A7C91_RS04390	A7C91_04390
28495407	CP015520	807185	807511	-	327	15.4284	15.2289	5.98663	9.43808	20.3688	22.8997	76.7408	52.2563	73.3361	A7C91_RS04395	A7C91_04395
28495408	CP015520	807580	809451	+	1872	18.9935	17.2025	14.4661	12.247	13.4908	13.667	32.6325	26.3701	18.4215	A7C91_RS04400	A7C91_04400
28495409	CP015520	809653	812628	+	2976	85.893	105.532	73.5645	33.1855	27.6033	26.7346	168.474	111.568	59.8697	A7C91_RS04405	A7C91_04405
28495410	CP015520	812639	813961	+	1323	32.1412	36.8879	23.1818	19.8285	17.8304	11.7917	70.3145	46.1028	34.6045	A7C91_RS04410	A7C91_04410
28495411	CP015520	813968	815365	+	1398	39.0092	46.0702	30.3399	20.3416	19.653	18.0778	86.1242	60.4362	36.5757	A7C91_RS04415	A7C91_04415
28495412	CP015520	815371	816219	-	849	8.48911	7.82075	9.60751	16.3582	12.0947	16.5376	91.0607	65.4128	50.1893	A7C91_RS04420	A7C91_04420
28495413	CP015520	816265	817200	-	936	41.3237	32.2769	31.0236	9.18527	9.48803	9.33359	59.3072	34.2304	21.1741	A7C91_RS04425	A7C91_04425
28495414	CP015520	817210	818289	-	1080	37.1485	39.347	29.0019	10.6141	12.0775	14.4448	77.2167	44.3897	29.9119	A7C91_RS04430	A7C91_04430
28495415	CP015520	818353	818904	+	552	26.1133	36.6874	36.6464	25.559	23.1271	26.0007	78.5228	82.1199	53.8558	A7C91_RS04435	A7C91_04435
28495416	CP015520	818877	819353	+	477	100.73	123.888	142.273	66.0877	80.2902	81.1092	230.096	227.877	165.781	A7C91_RS04440	A7C91_04440
28495417	CP015520	819533	820282	+	750	18.899	24.346	31.7571	19.9872	22.572	24.9607	73.6774	62.6554	92.4884	A7C91_RS04445	A7C91_04445
28495418	CP015520	820733	820936	-	204	2.35531	14.6466	11.1956	3.24186	9.52291	22.9418	8.69775	10.4705	23.3164	A7C91_RS04450	A7C91_04450
28495419	CP015520	820943	821569	-	627	9.19586	7.94236	5.20369	5.62543	11.9508	9.95243	10.9153	11.7341	13.908	A7C91_RS04455	A7C91_04455
28495420	CP015520	821712	821788	+	77	34.3203	38.8041	25.4237	283.431	245.087	328.217	79.0059	135.618	247.093	A7C91_RS04460	A7C91_04460
28495421	CP015520	822082	822513	-	432	13.3468	20.7494	22.6577	19.9014	23.1271	22.3895	65.7163	57.1352	39.9131	A7C91_RS04465	A7C91_04465
28495422	CP015520	822786	825790	-	3005	22.5452	21.654	15.5264	14.8921	12.6525	12.7711	98.8603	67.5268	37.9891	A7C91_RS04470	A7C91_04470
28495423	CP015520	825781	826311	-	531	27.146	18.7565	15.9756	23.2486	23.5191	14.6897	161.347	88.9432	63.0772	A7C91_RS04475	A7C91_04475
28495424	CP015520	826311	829697	-	3387	30.9257	30.2879	27.0688	21.2181	16.3876	16.4894	186.871	114.426	68.2867	A7C91_RS04480	A7C91_04480
28495425	CP015520	829694	832768	-	3075	33.5167	33.361	29.3909	22.0088	15.8843	15.9302	186.295	121.868	69.5435	A7C91_RS04485	A7C91_04485
28495426	CP015520	832975	833565	-	591	2.439	1.68523	2.20826	15.2932	14.5571	13.1983	35.5983	32.9292	34.5406	A7C91_RS04490	A7C91_04490
28495427	CP015520	833578	834342	-	765	2.19829	2.16987	0.426498	15.2728	7.98111	9.38065	45.394	38.7796	30.0523	A7C91_RS04495	A7C91_04495
28495428	CP015520	834339	835169	-	831	1.1564	3.99507	1.5705	12.9987	10.0189	6.75831	47.2791	51.9786	36.4897	A7C91_RS04500	A7C91_04500
28495429	CP015520	835156	836076	-	921	3.65189	1.44187	1.41703	11.0104	13.2585	11.5182	40.4573	43.5493	38.3037	A7C91_RS04505	A7C91_04505
28495430	CP015520	836109	837239	-	1131	37.3851	33.7568	27.1171	383.199	267.219	200.557	726.814	1069.56	838.844	A7C91_RS04510	A7C91_04510
28495431	CP015520	837724	839456	+	1733	15.1104	11.3026	14.3085	8.14113	8.00706	13.1429	22.6711	18.6249	22.6437	A7C91_RS04515	A7C91_04515
28495432	CP015520	839482	840936	-	1455	257.909	266.733	261.69	103.481	119.975	172.194	439.709	364.07	285.638	A7C91_RS04520	A7C91_04520
28495433	CP015520	840992	841543	-	552	134.918	138.931	106.984	59.9039	82.453	87.0459	366.899	297.094	229.426	A7C91_RS04525	A7C91_04525
28495434	CP015520	841544	841918	-	375	0	0	0.870056	0	0	0.832023	0.675939	5.06306	1.58552	A7C91_RS04530	A7C91_04530
28495435	CP015520	842304	843349	+	1046	0.229677	0.634781	1.55961	0.632256	1.06128	1.78972	1.21165	0.907575	0.947368	A7C91_RS04535	A7C91_04535
28495436	CP015520	843512	844200	+	689	12.2039	18.3101	20.3623	5.11922	8.86146	11.7739	31.6387	30.6567	30.7783	A7C91_RS04540	A7C91_04540
28495437	CP015520	844230	844487	-	258	40.0403	29.5961	27.8216	18.7978	17.2108	9.67469	122.809	92.9086	62.2223	A7C91_RS04545	A7C91_04545
28495438	CP015520	845604	846005	+	402	10.7571	14.0394	8.1162	4.93537	16.5686	15.5228	10.0886	23.0246	32.0456	A7C91_RS04550	A7C91_04550
28495439	CP015520	846002	846675	+	674	55.605	64.0338	51.3127	19.9514	35.8229	37.4966	76.344	70.7767	89.097	A7C91_RS04555	A7C91_04555
28495440	CP015520	846637	847080	-	444	233.208	260.957	218.249	136.538	146.263	156.707	520.656	424.951	467.352	A7C91_RS04560	A7C91_04560
28495441	CP015520	847213	847290	-	78	5688.81	6354.64	7495.87	22290.5	24055.7	24144.7	2749.25	9700.14	18922	A7C91_RS04565	A7C91_04565
28495442	CP015520	847361	847942	+	582	31.3718	32.5146	31.3938	23.1052	24.3192	25.1966	82.7503	79.5181	62.6578	A7C91_RS04570	A7C91_04570
28495443	CP015520	847939	848499	+	561	18.4143	18.9371	19.774	16.504	24.2401	33.3699	73.6485	56.2656	52.6385	A7C91_RS04575	A7C91_04575
28495444	CP015520	848550	848801	-	252	139.188	148.869	150.188	128.594	172.902	139.909	328.917	265.585	292.565	A7C91_RS04580	A7C91_04580
28495445	CP015520	848909	849436	-	528	28.6652	35.2111	29.661	43.8388	33.1138	34.2737	144.501	95.292	104.725	A7C91_RS04585	A7C91_04585
28495446	CP015520	849535	850491	+	957	4.76969	6.59125	5.4549	4.37668	3.76993	4.89042	26.4866	23.0635	19.674	A7C91_RS04590	A7C91_04590
28495447	CP015520	850488	851102	-	615	8.98466	4.8584	12.7325	2.50915	3.15882	5.58064	25.1416	18.1375	15.4684	A7C91_RS04595	A7C91_04595
28495448	CP015520	851139	852089	-	951	20.7149	25.8331	22.3003	12.7493	13.1321	14.1076	64.2356	65.6341	52.3087	A7C91_RS04600	A7C91_04600
28495449	CP015520	852190	852639	-	450	3.7371	7.37757	5.80037	0.489881	2.46689	2.77341	12.9555	10.548	7.48716	A7C91_RS04605	A7C91_04605
28495450	CP015520	853509	854942	+	1434	52.7728	57.4154	53.2409	10.761	14.3214	19.7997	41.3624	47.9958	47.1287	A7C91_RS04610	A7C91_04610
28495451	CP015520	854982	855281	-	300	1210.02	1087.82	932.048	102.14	95.2835	145.604	530.612	314.859	192.904	A7C91_RS04615	A7C91_04615
28495452	CP015520	855292	857067	-	1776	1769.35	1735.85	1540.79	177.127	191.423	217.492	1005.06	606.423	456.081	A7C91_RS04620	A7C91_04620
28495453	CP015520	857284	857643	+	360	58.7258	91.2974	54.3785	58.1734	64.7558	79.7355	207.711	158.221	155.248	A7C91_RS04625	A7C91_04625
28495454	CP015520	857653	858240	+	588	26.5574	35.0058	34.9576	20.62	27.8469	29.1845	71.991	60.5436	51.9068	A7C91_RS04630	A7C91_04630
28495455	CP015520	858550	860208	+	1659	4.05472	5.80333	6.68669	6.90972	5.3531	7.14667	63.8659	25.7502	18.6363	A7C91_RS04635	A7C91_04635
28495456	CP015520	860283	861185	+	903	60.393	50.3685	45.8875	21.239	10.4494	13.1299	83.0889	85.9437	54.8697	A7C91_RS04640	A7C91_04640
28495457	CP015520	861235	862917	+	1683	72.9433	84.8223	75.6065	20.0406	19.7879	16.8703	160.701	110.275	73.8353	A7C91_RS04645	A7C91_04645
28495458	CP015520	862901	863605	-	705	16.6977	22.6036	16.6607	6.2538	6.69209	9.73644	41.3473	26.5945	29.7987	A7C91_RS04650	A7C91_04650
28495459	CP015520	863748	864305	+	558	95.1496	101.739	116.943	72.692	91.5136	91.7015	189.427	258.172	224.473	A7C91_RS04655	A7C91_04655
28495460	CP015520	865151	865366	-	216	874.214	982.139	1077	359.246	346.906	356.788	1358.92	1018.55	874.419	A7C91_RS04660	A7C91_04660
28495461	CP015520	865474	866727	+	1254	47.1288	51.3606	34.8647	20.7438	19.2541	20.4025	236.296	148.379	90.2441	A7C91_RS04665	A7C91_04665
28495462	CP015520	866797	867222	+	426	1968.74	2115.86	1838.91	583.718	750.49	648.919	1947.49	1846.84	1615.76	A7C91_RS04670	A7C91_04670
28495463	CP015520	867390	867467	-	78	351.123	395.835	292.807	195.01	256.177	232.006	256.727	468.576	464.983	A7C91_RS04675	A7C91_04675
28495464	CP015520	867508	868113	-	606	55.8979	59.7145	54.9169	25.4641	31.1414	29.8622	39.3183	60.7034	82.7424	A7C91_RS04680	A7C91_04680
28495465	CP015520	868213	868842	+	630	172.745	171.265	186.959	52.1374	56.8265	52.9919	129.957	129.213	170.506	A7C91_RS04685	A7C91_04685
28495466	CP015520	869055	869282	+	228	207.577	208.222	251.858	74.449	65.7296	98.529	210.119	149.893	150.381	A7C91_RS04690	A7C91_04690
28495467	CP015520	869435	870478	+	1044	12.1962	16.8539	15.9385	4.43427	2.39246	6.87375	12.3825	11.8211	11.2004	A7C91_RS04695	A7C91_04695
28495468	CP015520	870475	872051	+	1577	12.949	19.3679	15.1032	4.19366	5.63145	5.34194	19.1273	10.8357	12.3161	A7C91_RS04700	A7C91_04700
28495469	CP015520	872056	872826	+	771	5.60876	5.16717	4.23179	2.28738	2.87964	2.0234	4.93146	4.92515	6.16932	A7C91_RS04705	A7C91_04705
28495470	CP015520	872823	873260	+	438	3.83948	6.82173	8.19402	2.01321	5.06895	4.27409	14.4679	8.12777	4.07239	A7C91_RS04710	A7C91_04710
28495471	CP015520	873257	873919	+	663	9.78361	6.00888	6.88959	3.65748	6.27884	4.70601	13.7635	11.4549	5.97856	A7C91_RS04715	A7C91_04715
28495472	CP015520	873916	874212	-	297	16.1779	15.6494	17.5769	11.1337	14.9508	5.25267	31.578	15.9819	16.6826	A7C91_RS04720	A7C91_04720
28495473	CP015520	874224	874535	-	312	10.7801	9.57665	7.32018	13.4246	5.33702	18.0005	11.374	22.8203	31.7611	A7C91_RS04725	A7C91_04725
28495474	CP015520	874661	875203	-	543	24.3339	19.5648	19.2278	23.1408	20.4438	20.1111	42.9464	43.7073	44.1638	A7C91_RS04730	A7C91_04730
28495475	CP015520	875307	877013	-	1707	69.9474	64.181	58.488	70.641	69.5844	55.0173	174.776	137.644	123.999	A7C91_RS04735	A7C91_04735
28495476	CP015520	877023	877925	-	903	365.019	346.697	332.775	387.429	378.024	284.021	702.606	743.532	654.925	A7C91_RS04740	A7C91_04740
28495477	CP015520	878071	878913	-	843	144.487	206.362	153.266	73.2207	68.1467	73.2832	366.835	282.939	186.67	A7C91_RS04745	A7C91_04745
28495478	CP015520	878962	879909	-	948	67.1562	65.4876	57.8202	9.76662	13.1736	19.0891	27.0055	26.537	25.5054	A7C91_RS04750	A7C91_04750
28495479	CP015520	880029	881291	-	1263	31.1953	32.0688	25.3164	15.1852	12.9643	12.846	87.3021	64.4533	39.7006	A7C91_RS04755	A7C91_04755
28495480	CP015520	881521	881742	+	222	6.49303	2.99091	0	3.97201	1.25011	2.81089	15.9851	6.41435	5.35647	A7C91_RS04760	A7C91_04760
28495481	CP015520	881760	882113	+	354	2.7146	10.3161	6.45169	2.49092	3.91984	1.76276	12.1726	10.0564	8.39786	A7C91_RS04765	A7C91_04765
28495482	CP015520	882405	883244	+	840	1.14401	3.55704	1.94209	0.787309	0.99116	2.97151	1.20703	1.41268	3.06722	A7C91_RS04770	A7C91_04770
28495483	CP015520	883253	883873	+	621	4.25549	6.41528	3.15238	1.06496	4.0221	7.03401	8.16352	8.02568	10.2127	A7C91_RS04775	A7C91_04775
28495484	CP015520	884023	885984	-	1962	92.9376	92.7273	80.8194	35.0557	36.4941	44.6862	303.992	205.276	159.198	A7C91_RS04780	A7C91_04780
28495485	CP015520	886151	887278	-	1128	60.9124	65.6329	55.2463	79.736	59.0478	81.598	259.095	201.353	185.188	A7C91_RS04785	A7C91_04785
28495486	CP015520	887391	887627	-	237	135.833	168.097	140.42	31.6252	31.6168	28.9628	239.573	92.1285	75.2618	A7C91_RS04790	A7C91_04790
28495487	CP015520	887724	887877	+	154	95.1608	142.282	125	476.68	374.839	494.351	941.487	582.539	882.844	A7C91_RS04795	A7C91_04795
28495488	CP015520	888190	889016	-	827	8.13395	8.83167	7.10143	8.79654	20.1348	17.732	21.4551	23.2452	36.9059	A7C91_RS04800	A7C91_04800
28495489	CP015520	889049	890245	-	1197	145.711	158.091	145.009	103.87	74.6558	74.0271	388.792	325.363	195.375	A7C91_RS04805	A7C91_04805
28495490	CP015520	890349	891185	+	837	580.656	786.941	422.554	856.502	693.978	772.753	315.257	366.913	446.814	A7C91_RS04810	A7C91_04810
28495491	CP015520	891275	891862	-	588	58.8348	68.3178	60.4822	49.1131	41.5343	52.5321	115.099	103.328	98.4206	A7C91_RS04815	A7C91_04815
28495492	CP015520	891859	892170	-	312	201.742	216.007	159.998	120.822	119.193	126.003	246.165	276.125	250.278	A7C91_RS04820	A7C91_04820
28495493	CP015520	892244	892519	+	276	20.8906	12.0286	17.7321	10.3834	17.0939	21.4789	33.9806	30.0963	42.3666	A7C91_RS04825	A7C91_04825
28495494	CP015520	892521	893102	-	582	95.3538	92.9802	87.4541	49.2406	45.7773	34.8463	107.14	116.627	81.3871	A7C91_RS04830	A7C91_04830
28495495	CP015520	893333	894223	+	891	15.0994	10.0603	11.3517	4.45346	14.6394	10.5053	62.018	43.4174	32.6979	A7C91_RS04835	A7C91_04835
28495496	CP015520	894362	894645	+	284	175.106	175.347	153.945	243.733	291.206	338.376	376.646	356.832	352.414	A7C91_RS04840	A7C91_04840
28495497	CP015520	894788	895333	+	546	201.522	259.634	213.929	183.302	224.155	231.435	642.049	613.322	581.864	A7C91_RS04845	A7C91_04845
28495498	CP015520	895368	896102	+	735	69.6211	74.9802	71.025	40.7901	64.567	61.1282	100.011	99.4529	116.756	A7C91_RS04850	A7C91_04850
28495499	CP015520	896086	897450	-	1365	77.0886	74.4243	78.4007	39.0828	53.4718	60.3445	77.8073	80.3274	105.846	A7C91_RS04855	A7C91_04855
28495500	CP015520	897582	898493	-	912	1065.55	1092.8	1000.28	459.505	543.79	535.067	768.214	858.503	811.012	A7C91_RS04860	A7C91_04860
28495501	CP015520	898608	898808	+	201	5.97617	4.95508	6.49296	1.09675	1.38072	3.10456	3.78324	5.90375	8.87415	A7C91_RS04865	A7C91_04865
28495502	CP015520	898819	900759	-	1941	16.833	16.762	16.4732	12.266	12.7253	13.9849	73.5228	49.6426	46.7649	A7C91_RS04870	A7C91_04870
28495503	CP015520	901030	901257	+	228	14.7517	13.1049	15.7411	5.80122	10.9549	13.6846	28.9053	18.7367	28.6853	A7C91_RS04875	A7C91_04875
28495504	CP015520	901232	902227	-	996	1063.48	918.308	760.972	362.984	327.68	326.105	2752.11	1689.67	776.043	A7C91_RS04880	A7C91_04880
28495505	CP015520	902238	903422	-	1185	1195.94	1165.19	804.802	351.226	392.282	354.136	3272.53	1865.6	947.462	porA	A7C91_04885
28495506	CP015520	903433	903750	-	318	1018.38	816.405	597.138	195.49	198.98	200.156	2066.08	1332.93	631.339	porD	A7C91_04890
28495507	CP015520	903813	904748	-	936	1934	1766.36	1492.97	504.719	500.494	471.346	3664.59	2666.17	1486	A7C91_RS04895	A7C91_04895
28495508	CP015520	904754	905941	-	1188	1455	1424.37	1207.59	455.367	513.935	456.457	2948.27	2094.82	1406.01	porA	A7C91_04900
28495509	CP015520	905952	906269	-	318	1262.4	1307.08	969.579	363.945	384.869	371.859	1891.51	1602.36	1106.87	vorD	A7C91_04905
28495510	CP015520	906309	906866	-	558	1462.12	1418.4	1215.04	636.055	695.304	721.31	2314.91	1936.93	1442.73	A7C91_RS04910	A7C91_04910
28495511	CP015520	907079	908041	+	963	28.1904	28.2692	18.6344	9.38557	9.79838	11.3399	61.0662	38.4461	25.7255	A7C91_RS04915	A7C91_04915
28495512	CP015520	907979	909307	-	1329	29.1038	27.2287	27.4961	29.5256	31.1145	29.8157	85.8275	82.1461	70.2387	A7C91_RS04920	A7C91_04920
28495513	CP015520	909417	909776	+	360	423.093	592.972	553.755	301.277	311.445	326.742	604.825	574.868	545.021	A7C91_RS04925	A7C91_04925
28495514	CP015520	909816	910157	-	342	106.774	107.751	137.377	106.356	111.172	104.003	302.394	274.11	234.118	A7C91_RS04930	A7C91_04930
28495515	CP015520	910194	910496	-	303	7.1359	7.66975	5.38401	6.54792	5.49554	9.26758	5.85591	8.61597	18.9686	A7C91_RS04935	A7C91_04935
28495516	CP015520	910508	910990	-	483	18.4036	24.0573	23.6428	14.1487	14.9392	25.8392	22.0415	40.7836	55.8049	A7C91_RS04940	A7C91_04940
28495517	CP015520	911097	911573	-	477	47.3433	57.0718	49.9325	37.8965	37.8179	43.171	101.497	141.801	121.323	A7C91_RS04945	A7C91_04945
28495518	CP015520	911608	912645	-	1038	172.891	190.623	152.448	123.603	167.37	163.519	596.575	450.197	384.923	A7C91_RS04950	A7C91_04950
28495519	CP015520	912621	913160	-	540	42.2648	62.0946	38.6692	43.2728	48.8238	53.7348	190.577	146.354	121.483	A7C91_RS04955	A7C91_04955
28495520	CP015520	913147	913860	-	714	20.8613	19.9938	19.6494	16.6724	12.4381	14.4206	97.6278	64.1525	47.188	A7C91_RS04960	A7C91_04960
28495521	CP015520	913906	914805	+	900	53.3871	57.9139	53.6535	21.5548	27.4441	21.8406	77.4514	79.1103	50.208	A7C91_RS04965	A7C91_04965
28495522	CP015520	914840	915487	+	648	1336.9	1660.98	1390.68	311.619	332.345	307.194	1331.93	1592.09	939.259	A7C91_RS04970	A7C91_04970
28495523	CP015520	915484	916407	+	924	1858.24	1951.34	1750	639.152	639.148	589.575	1930.43	2413.89	1700.27	A7C91_RS04975	A7C91_04975
28495524	CP015520	916473	917315	+	843	26.2186	33.8686	37.1554	28.5038	31.6043	38.4922	46.0048	72.9166	89.338	A7C91_RS04980	A7C91_04980
28495525	CP015520	917290	917797	+	508	18.4438	19.6057	19.9102	10.4148	19.1208	19.6541	11.4763	34.5718	62.4219	A7C91_RS04985	A7C91_04985
28495526	CP015520	917846	919133	-	1288	14.7353	16.7542	18.2388	18.9981	44.1713	35.3674	14.3663	38.511	83.2457	A7C91_RS04990	A7C91_04990
28495527	CP015520	919520	919597	-	78	3.08003	0	4.18296	16.9574	7.11602	24.0007	6.49942	9.12811	55.8996	A7C91_RS04995	A7C91_04995
28495528	CP015520	920357	921463	+	1107	37.1105	35.3883	40.9681	10.7535	11.0308	17.4747	79.4549	47.3804	36.5227	A7C91_RS05000	A7C91_05000
28495529	CP015520	921554	922818	+	1265	38.7426	37.7918	27.8556	12.1986	19.5255	19.2385	55.7049	38.836	36.8178	A7C91_RS05005	A7C91_05005
28495530	CP015520	922824	924746	-	1923	892.881	982.679	959.81	211.619	213.159	181.721	384.104	457.63	397.203	A7C91_RS05010	A7C91_05010
28495531	CP015520	924866	925411	+	546	58.9605	58.372	57.9639	41.9898	25.4144	23.4292	207.053	108.668	52.6327	A7C91_RS05015	A7C91_05015
28495532	CP015520	925421	926698	+	1278	7.33133	6.23457	5.36126	3.10488	3.04018	2.44138	26.5774	17.0849	8.21912	A7C91_RS05020	A7C91_05020
28495533	CP015520	926703	927152	+	450	13.8806	14.7551	9.42561	12.7369	16.0348	14.5604	66.4674	31.1167	13.2126	A7C91_RS05025	A7C91_05025
28495534	CP015520	927149	927403	-	255	8.47913	18.2269	15.3539	12.1029	9.79499	11.0121	46.7193	25.1292	27.9797	A7C91_RS05030	A7C91_05030
28495535	CP015520	927396	927908	-	513	110.052	95.1318	94.1289	57.1528	45.4427	43.7907	247.054	219.751	124.786	A7C91_RS05035	A7C91_05035
28495536	CP015520	927990	929351	+	1362	12.8764	11.9439	8.6239	18.2896	14.4672	17.6393	70.1622	48.7905	48.3105	A7C91_RS05040	A7C91_05040
28495537	CP015520	929348	930643	+	1296	4.26355	4.35482	3.77629	6.8039	6.21005	4.5742	30.5111	21.792	18.3509	A7C91_RS05045	A7C91_05045
28495538	CP015520	930962	932992	+	2031	6.15095	8.50001	7.71099	8.14057	11.3415	11.6754	16.8486	25.3574	22.5415	A7C91_RS05050	A7C91_05050
28495539	CP015520	933167	933742	-	576	71.7389	76.0812	73.0711	65.0623	69.3812	84.5023	228.394	173.054	131.782	A7C91_RS05055	A7C91_05055
28495540	CP015520	933766	934617	-	852	10.715	8.57253	9.57368	7.24472	2.9316	3.66207	43.7337	19.2205	10.933	A7C91_RS05060	A7C91_05060
28495541	CP015520	934614	935867	-	1254	33.335	33.8874	26.2786	12.6572	9.29509	8.70837	135.835	66.9977	28.2902	A7C91_RS05065	A7C91_05065
28495542	CP015520	935869	936843	-	975	51.2516	40.5199	33.4637	24.8709	18.7863	11.2003	130.508	94.4455	57.5257	A7C91_RS05070	A7C91_05070
28495543	CP015520	936847	937839	-	993	44.7581	32.7644	30.5571	19.758	12.0177	6.91258	120.229	92.4945	52.6908	A7C91_RS05075	A7C91_05075
28495544	CP015520	937832	941044	-	3213	65.5001	67.7827	55.3432	26.8268	24.9626	19.713	142.32	111.168	70.9978	A7C91_RS05080	A7C91_05080
28495545	CP015520	941193	941978	+	786	72.4394	78.9851	83.4357	35.8997	33.19	41.6805	122.546	135.876	96.0689	A7C91_RS05085	A7C91_05085
28495546	CP015520	942093	942308	+	216	2.22446	3.07399	3.02103	7.1441	2.56967	1.44448	5.86753	3.29626	3.67017	A7C91_RS05090	A7C91_05090
28495547	CP015520	942312	942551	+	240	5.00504	0	0	0.918527	1.15635	1.30004	4.22462	2.96664	3.30316	A7C91_RS05095	A7C91_05095
28495548	CP015520	942565	942954	+	390	1.84802	3.40503	1.67318	0	0.711602	1.60004	3.24971	4.86833	3.04907	A7C91_RS05100	A7C91_05100
28495549	CP015520	943044	944393	+	1350	5.87258	11.0664	3.62523	5.55199	8.01738	7.39576	47.5035	30.4135	20.4062	A7C91_RS05105	A7C91_05105
28495550	CP015520	944390	944964	-	575	5.43156	4.04163	2.83714	4.60062	4.82652	7.05411	26.8906	21.463	12.7531	A7C91_RS05110	A7C91_05110
28495551	CP015520	944961	945533	-	573	9.64322	10.429	4.55527	7.69447	5.3277	5.44518	46.4487	27.7507	23.5199	A7C91_RS05115	A7C91_05115
28495552	CP015520	945530	946330	-	801	9.29775	10.3618	8.96125	8.80685	7.96888	11.2962	54.1131	33.7774	24.7427	A7C91_RS05120	A7C91_05120
28495553	CP015520	946331	946603	-	273	7.04006	1.21608	0	2.42249	5.08287	4.57155	24.1407	17.3869	16.6973	A7C91_RS05125	A7C91_05125
28495554	CP015520	946729	947322	+	594	28.7158	29.0632	20.3233	13.7315	20.5574	15.758	44.8066	50.7425	38.37	A7C91_RS05130	A7C91_05130
28495555	CP015520	947494	947805	-	312	0	2.12815	4.18296	2.11968	1.77901	2.00006	3.24971	9.12811	1.27044	A7C91_RS05135	A7C91_05135
28495556	CP015520	948306	949052	+	747	46.9549	60.8872	43.2407	8.55816	11.5171	18.7957	46.1485	32.7243	39.2664	A7C91_RS05140	A7C91_05140
28495557	CP015520	949049	949804	+	756	46.3959	44.3533	44.0207	10.4975	11.38	15.2703	29.17	35.788	32.2451	A7C91_RS05145	A7C91_05145
28495558	CP015520	949848	951377	+	1530	65.4777	68.134	50.9665	11.8148	14.5111	18.7613	49.0387	49.9481	36.529	A7C91_RS05150	A7C91_05150
28495559	CP015520	951374	952738	-	1365	10.9121	17.0252	14.1026	3.22999	6.09945	5.94302	14.113	17.0391	15.6809	A7C91_RS05155	A7C91_05155
28495560	CP015520	952812	954002	-	1191	9.48058	8.36249	7.12263	2.03603	8.8547	4.45352	11.7055	14.1482	14.8101	A7C91_RS05160	A7C91_05160
28495561	CP015520	954020	955936	-	1917	5.63948	5.71502	4.76557	2.5299	2.31633	3.25518	5.42127	6.68538	4.44556	A7C91_RS05165	A7C91_05165
28495562	CP015520	955929	956828	-	900	3.7371	8.11533	5.43785	1.71458	0.925083	4.16011	12.3922	6.85623	7.70737	A7C91_RS05170	A7C91_05170
28495563	CP015520	956848	957885	-	1038	6.48052	5.75706	4.08625	3.6104	5.07993	2.70528	14.8961	9.60298	8.59203	A7C91_RS05175	A7C91_05175
28495564	CP015520	957872	958936	-	1065	4.96274	2.49383	3.98265	2.4839	3.12704	3.80856	7.61622	5.12546	5.39671	A7C91_RS05180	A7C91_05180
28495565	CP015520	958930	959982	-	1053	2.7378	5.67505	3.09849	2.30286	2.37201	2.37044	11.5545	7.21234	5.45821	A7C91_RS05185	A7C91_05185
28495566	CP015520	959979	961142	-	1164	8.87492	11.1234	7.00754	6.24977	6.91428	6.16512	25.9139	15.4958	14.3023	A7C91_RS05190	A7C91_05190
28495567	CP015520	961149	962033	-	885	8.68671	10.8788	11.06	4.98184	7.21251	6.69849	39.2388	26.2807	15.676	A7C91_RS05195	A7C91_05195
28495568	CP015520	962466	962543	+	78	77.0006	55.3318	96.2081	463.503	430.519	348.01	246.978	298.185	447.197	A7C91_RS05200	A7C91_05200
28495569	CP015520	962557	962633	+	77	15.6001	25.8694	16.9491	54.3959	90.1055	44.5727	52.6706	27.74	95.2339	A7C91_RS05205	A7C91_05205
28495570	CP015520	963646	963906	-	261	15.6479	13.9919	22.5015	8.44623	14.8864	15.5407	19.4235	15.4583	38.7267	A7C91_RS05210	A7C91_05210
28495571	CP015520	963890	964174	-	285	23.6027	33.7815	21.7514	11.6024	19.4754	21.8953	30.2394	24.9822	46.5919	A7C91_RS05215	A7C91_05215
28495572	CP015520	964348	965197	+	850	54.5491	49.6033	57.9611	16.0796	20.5695	21.6571	114.81	103.03	77.8768	A7C91_RS05220	A7C91_05220
28495573	CP015520	965315	965494	+	180	293.629	359.657	308.145	206.975	163.431	183.738	432.319	386.322	367.751	A7C91_RS05225	A7C91_05225
28495574	CP015520	965514	965789	+	276	220.222	205.69	163.136	174.121	143.79	111.916	305.826	264.848	229.785	A7C91_RS05230	A7C91_05230
28495575	CP015520	965949	967097	+	1149	1454.42	1320.16	1039.86	358.777	305.06	284.311	2464.62	2118.21	1068.57	A7C91_RS05235	A7C91_05235
28495576	CP015520	967268	968176	+	909	409.918	391.888	265.252	81.9702	65.3359	65.2163	439.193	341.506	187.724	A7C91_RS05240	A7C91_05240
28495577	CP015520	968180	969181	-	1002	203.319	201.447	167.369	96.3628	87.2458	68.1935	312.167	266.938	198.585	A7C91_RS05245	A7C91_05245
28495578	CP015520	969530	970660	+	1131	11.258	16.7316	12.4046	9.16091	8.09754	12.69	173.467	50.362	27.1612	A7C91_RS05250	A7C91_05250
28495579	CP015520	970663	971709	+	1047	1.6062	0.951263	0.311625	0.842203	0.7952	0.298003	5.56827	2.9468	0.757171	A7C91_RS05255	A7C91_05255
28495580	CP015520	971702	972475	+	774	0.93117	0.857857	1.68616	0	0	0.403112	6.22231	4.29281	2.04847	A7C91_RS05260	A7C91_05260
28495581	CP015520	972472	976236	+	3765	2.61618	1.41085	2.42645	2.0493	2.21135	1.9889	16.6292	5.29503	3.948	A7C91_RS05265	A7C91_05265
28495582	CP015520	976212	978137	+	1926	2.7442	2.41322	1.69403	2.63254	3.02597	2.75397	15.6614	5.05222	4.32189	A7C91_RS05270	A7C91_05270
28495583	CP015520	978213	979397	-	1185	16.0161	22.693	16.2447	10.9758	7.72854	9.74204	20.321	19.4271	18.7318	A7C91_RS05275	A7C91_05275
28495584	CP015520	979584	981218	+	1635	452.419	574.638	584.095	192.806	193.164	185.679	1359.17	609.367	461.23	A7C91_RS05280	A7C91_05280
28495585	CP015520	981341	982196	+	856	14.8748	15.9014	24.7753	7.21087	9.40213	10.5704	42.0488	31.3299	29.1727	A7C91_RS05285	A7C91_05285
28495586	CP015520	982977	983567	-	591	50.8126	49.4335	41.957	16.4123	22.5401	22.1732	38.6006	54.6142	46.2777	A7C91_RS05290	A7C91_05290
28495587	CP015520	983574	985556	-	1983	31.4992	34.9904	40.8045	37.019	44.9246	44.685	46.017	66.3042	82.0542	A7C91_RS05295	A7C91_05295
28495588	CP015520	985690	985980	-	291	432.601	456.345	361.028	203.78	179.294	192.995	310.967	332.753	296.944	A7C91_RS05300	A7C91_05300
28495589	CP015520	986413	987873	+	1461	50.4821	57.036	40.6443	49.7928	52.9976	50.3997	221.034	267.058	198.732	A7C91_RS05305	A7C91_05305
28495590	CP015520	987836	988663	-	828	1.16059	2.40573	3.15238	5.05856	0.67035	3.01458	7.95943	10.6054	7.18078	A7C91_RS05310	A7C91_05310
28495591	CP015520	988664	988939	-	276	0	0	0	0	0	0	0	0	0.718078	A7C91_RS05315	A7C91_05315
28495592	CP015520	988950	989755	-	806	0.596134	0.411899	0	0	0.688647	0.387107	0.314488	1.47228	0.98357	A7C91_RS05320	A7C91_05320
28495593	CP015520	989899	990120	+	222	0	1.49545	1.46969	0.993002	1.25011	2.81089	1.14179	3.20717	5.35647	A7C91_RS05325	A7C91_05325
28495594	CP015520	990218	990553	+	336	1.43001	0.988067	0	0.656091	2.4779	0.928597	1.50879	0.706342	1.76955	A7C91_RS05330	A7C91_05330
28495595	CP015520	990622	991035	+	414	1.16059	0	0	0	0	0.753644	0.612264	3.43958	0.478718	A7C91_RS05335	A7C91_05335
28495596	CP015520	991067	992464	+	1398	19.7624	18.2856	17.9706	16.7148	20.4471	23.4341	62.0095	64.6803	48.4841	A7C91_RS05340	A7C91_05340
28495597	CP015520	992515	993702	+	1188	6.26894	4.75071	4.66886	2.04117	5.13935	4.7274	11.9484	11.7866	8.34131	A7C91_RS05345	A7C91_05345
28495598	CP015520	993748	994656	+	909	54.18	54.4187	50.9686	33.2246	31.4467	30.2055	133.013	131.067	98.5496	A7C91_RS05350	A7C91_05350
28495599	CP015520	994734	996044	+	1311	100.422	95.7227	67.1954	26.2316	26.6729	32.129	284.993	190.444	165.536	A7C91_RS05355	A7C91_05355
28495600	CP015520	996031	996864	+	834	83.2493	71.6527	68.8534	25.9038	23.2935	29.1807	229.771	153.952	120.482	A7C91_RS05360	A7C91_05360
28495601	CP015520	997037	997276	-	240	9.00907	6.91647	10.8757	5.51116	9.25083	10.4003	7.39309	12.8554	20.6447	A7C91_RS05365	A7C91_05365
28495602	CP015520	997285	997599	-	315	6.10138	6.32363	7.25047	2.09949	2.64309	5.94302	7.24221	12.0549	20.1335	A7C91_RS05370	A7C91_05370
28495603	CP015520	997924	998226	-	303	1.58576	0	2.1536	0.727546	2.74777	1.02973	0.836559	4.69962	2.61636	A7C91_RS05375	A7C91_05375
28495604	CP015520	998404	999822	+	1419	1.52373	1.16981	1.37958	2.01959	1.95578	1.97891	2.3222	1.50527	4.60906	A7C91_RS05380	A7C91_05380
28495605	CP015520	999966	1000748	+	783	106.161	114.904	105.007	42.7942	54.229	55.3885	194.559	167.617	127.317	A7C91_RS05385	A7C91_05385
28495606	CP015520	1000745	1001194	+	450	85.4194	108.45	63.8041	30.3726	36.3866	42.9879	177.997	148.727	98.6543	A7C91_RS05390	A7C91_05390
28495607	CP015520	1002251	1002535	-	285	16.8591	30.2869	14.8825	23.2049	29.2131	47.075	11.5621	36.6406	82.7528	A7C91_RS05395	A7C91_05395
28495608	CP015520	1002574	1003011	-	438	150.288	159.932	119.186	134.382	220.499	251.459	193.87	281.763	350.678	A7C91_RS05400	A7C91_05400
28495609	CP015520	1003747	1004550	-	804	40.0403	43.357	38.9577	33.9992	44.1831	52.0014	61.793	59.3327	68.5282	A7C91_RS05405	A7C91_05405
28495610	CP015520	1004562	1005056	-	495	140.262	147.551	114.689	52.9962	40.3673	51.056	128.019	106.919	95.2911	A7C91_RS05410	A7C91_05410
28495611	CP015520	1005204	1005539	-	336	0.715006	3.95227	0.971045	0.656091	0	1.85719	0.754397	3.53171	3.5391	A7C91_RS05415	A7C91_05415
28495612	CP015520	1005809	1006816	+	1008	27.1702	22.3962	22.6577	4.15524	8.25967	6.80971	19.8658	16.4813	10.8139	A7C91_RS05420	A7C91_05420
28495613	CP015520	1006850	1007443	+	594	8.89785	8.3836	5.49278	4.82459	4.20492	5.77794	7.2544	8.39049	10.3432	A7C91_RS05425	A7C91_05425
28495614	CP015520	1007479	1008810	-	1332	2.70543	1.49545	2.93938	9.10252	11.8761	10.3066	15.0336	23.3411	32.734	A7C91_RS05430	A7C91_05430
28495615	CP015520	1008962	1009669	+	708	7.12582	14.5363	7.37336	30.8251	27.8309	44.069	110.628	89.1667	100.494	A7C91_RS05435	A7C91_05435
28495616	CP015520	1009856	1010860	-	1005	4.54189	2.31237	2.27253	3.5096	8.56047	5.58821	22.4472	29.2826	27.6085	A7C91_RS05440	A7C91_05440
28495617	CP015520	1010979	1012268	+	1290	1.30364	1.02943	0.505847	2.22155	3.6573	3.62801	14.1476	17.1099	19.358	A7C91_RS05445	A7C91_05445
28495618	CP015520	1012561	1012992	-	432	1.11223	3.07399	0.755257	7.1441	9.63628	6.50018	22.2966	20.327	19.7272	A7C91_RS05450	A7C91_05450
28495619	CP015520	1013099	1014415	+	1317	0.729664	0.504162	0.743214	3.51509	1.89653	1.65836	20.5938	21.8049	18.6602	A7C91_RS05455	A7C91_05455
28495620	CP015520	1014426	1015568	+	1143	0.840742	1.16182	1.14181	1.7358	1.94243	1.63784	17.963	17.6493	13.1779	A7C91_RS05460	A7C91_05460
28495621	CP015520	1015579	1015821	+	243	1.9773	0	0	2.72156	4.56831	2.56797	11.4743	9.7667	8.15594	A7C91_RS05465	A7C91_05465
28495622	CP015520	1015823	1016494	+	672	0.357503	1.4821	0.971045	0.984136	2.06492	2.78579	13.9563	17.3054	13.2716	A7C91_RS05470	A7C91_05470
28495623	CP015520	1016501	1018642	+	2142	2.69179	3.56479	2.28481	2.46999	2.8504	1.74795	18.6972	16.7306	12.861	A7C91_RS05475	A7C91_05475
28495624	CP015520	1018639	1019634	+	996	1.20603	0.333324	0.655163	0.885327	0.278639	0.626523	10.4343	11.1993	7.95941	A7C91_RS05480	A7C91_05480
28495625	CP015520	1019702	1020625	+	924	27.8202	26.588	20.1271	12.4061	13.5158	11.1432	98.7574	100.172	63.9182	A7C91_RS05485	A7C91_05485
28495626	CP015520	1020636	1021202	+	567	36.0151	23.4209	20.7156	12.0526	7.34193	11.0056	99.6921	91.6675	64.665	A7C91_RS05490	A7C91_05490
28495627	CP015520	1021519	1022286	-	768	29.7174	44.0925	25.9148	14.0649	14.0931	15.4379	38.6157	33.0656	25.2898	A7C91_RS05495	A7C91_05495
28495628	CP015520	1022293	1023396	-	1104	39.1699	44.8067	26.0071	12.9792	14.0773	13.0004	92.9876	63.8472	34.8268	A7C91_RS05500	A7C91_05500
28495629	CP015520	1023396	1025948	-	2553	62.1072	65.2798	44.4741	18.0467	15.3275	17.4764	149.624	96.4941	54.8068	A7C91_RS05505	A7C91_05505
28495630	CP015520	1025953	1027731	-	1779	62.2549	63.4496	43.2827	14.9938	12.168	14.2061	96.7459	73.2404	44.4506	A7C91_RS05510	A7C91_05510
28495631	CP015520	1027728	1028201	-	474	72.4781	112.765	67.4569	26.0443	26.9328	27.6463	136.364	132.184	94.0773	A7C91_RS05515	A7C91_05515
28495632	CP015520	1028182	1028622	-	441	128.565	136.259	119.115	45.489	35.8706	43.1577	213.243	198.045	127.183	A7C91_RS05520	A7C91_05520
28495633	CP015520	1028625	1029260	-	636	119.365	161.819	125.173	62.0439	53.2359	58.8696	256.666	242.555	183.855	A7C91_RS05525	A7C91_05525
28495634	CP015520	1029300	1029929	-	630	74.3606	78.5184	49.1996	20.9949	25.1094	21.2958	182.665	143.152	97.8364	A7C91_RS05530	A7C91_05530
28495635	CP015520	1029926	1031017	-	1092	104.501	118.264	84.2568	37.7505	28.7182	29.1437	281.332	243.634	156.991	A7C91_RS05535	A7C91_05535
28495636	CP015520	1031025	1033247	-	2223	194.204	177.271	156.751	52.7564	47.9395	46.8785	457.582	355.302	233.049	A7C91_RS05540	A7C91_05540
28495637	CP015520	1033320	1034306	-	987	166.246	208.209	188.424	95.8172	95.0389	81.5585	699.566	789.179	610.03	A7C91_RS05545	A7C91_05545
28495638	CP015520	1034569	1035153	-	585	21.7655	17.0252	22.8669	2.26099	8.06482	8.53357	21.6647	10.1423	14.5678	A7C91_RS05550	A7C91_05550
28495639	CP015520	1035441	1036691	+	1251	46.0896	42.9916	36.2523	27.8422	37.2695	36.4135	107.388	86.8885	92.9954	A7C91_RS05555	A7C91_05555
28495640	CP015520	1036802	1036957	-	156	90.8607	93.6384	85.7507	81.9609	103.182	50.0014	425.712	273.843	188.026	A7C91_RS05560	A7C91_05560
28495641	CP015520	1036960	1037253	-	294	76.8121	77.9162	66.5859	66.7338	81.1807	67.9202	293.137	264.777	185.381	A7C91_RS05565	A7C91_05565
28495642	CP015520	1037243	1037779	-	537	34.0007	38.9486	37.67	33.6622	38.7605	38.9284	191.642	143.636	122.9	A7C91_RS05570	A7C91_05570
28495643	CP015520	1037776	1037961	-	186	11.6246	28.5583	12.279	20.1483	11.9366	6.70986	62.6879	39.5552	45.818	A7C91_RS05575	A7C91_05575
28495644	CP015520	1037958	1038518	-	561	48.391	51.4852	36.6401	46.7614	36.6076	37.8192	248.959	185.719	150.143	A7C91_RS05580	A7C91_05580
28495645	CP015520	1038554	1039090	-	537	101.107	93.9713	91.1372	72.6611	63.0503	60.4263	292.183	248.38	186.379	A7C91_RS05585	A7C91_05585
28495646	CP015520	1039202	1040216	-	1015	40.0009	40.5585	32.4664	16.7235	14.4914	16.2921	44.2024	36.4765	37.2948	A7C91_RS05590	A7C91_05590
28495647	CP015520	1040243	1040680	-	438	8.77596	11.3695	8.19402	1.50991	3.16809	1.4247	6.94458	2.70926	5.88233	A7C91_RS05595	A7C91_05595
28495648	CP015520	1041089	1041415	-	327	1.46937	0	5.98663	2.02245	0.8487	0	0.77516	2.90313	1.21217	A7C91_RS05600	A7C91_05600
28495649	CP015520	1041483	1041842	-	360	2.66936	4.61098	0.906309	0.612351	3.85451	0	2.11231	1.31851	1.10105	A7C91_RS05605	A7C91_05605
28495650	CP015520	1041898	1042077	-	180	9.34274	9.22196	7.25047	1.2247	0	1.73338	1.40821	2.63701	0	A7C91_RS05610	A7C91_05610
28495651	CP015520	1043207	1043744	-	538	20.0946	25.9175	21.8323	11.4731	13.412	18.5581	16.9613	23.8213	46.0477	A7C91_RS05615	A7C91_05615
28495652	CP015520	1043916	1044347	-	432	21.6885	20.7494	37.0076	25.0044	42.3996	31.7787	39.3124	73.6165	101.389	A7C91_RS05620	A7C91_05620
28495653	CP015520	1044697	1044772	-	76	116.96	122.312	128.791	243.651	273.873	234.006	320.182	324.769	445.926	A7C91_RS05625	A7C91_05625
28495654	CP015520	1044898	1045152	+	255	8.47913	13.0192	8.95646	8.64496	11.9717	11.0121	3.97611	8.37638	24.8708	A7C91_RS05630	A7C91_05630
28495655	CP015520	1045695	1045772	-	78	12.3201	21.2815	33.4637	31.0886	35.5801	56.0015	19.4982	42.5979	38.1133	A7C91_RS05635	A7C91_05635
28495656	CP015520	1045852	1046910	+	1059	14.7457	21.0041	25.2637	11.4491	11.7928	11.785	27.7652	25.3243	24.5163	A7C91_RS05640	A7C91_05640
28495657	CP015520	1046981	1048669	+	1689	43.3829	51.4988	39.987	12.9214	20.5391	21.6134	61.2307	51.4287	44.9417	A7C91_RS05645	A7C91_05645
28495658	CP015520	1048666	1049007	-	342	760.064	676.601	547.601	119.892	131.459	144.144	357.24	303.256	246.868	A7C91_RS05650	A7C91_05650
28495659	CP015520	1049077	1049727	-	651	7.01167	8.6695	7.01658	7.44981	14.4944	13.899	50.2282	43.7476	38.3592	A7C91_RS05655	A7C91_05655
28495660	CP015520	1049772	1049885	-	114	229.705	247.537	217.514	301.664	202.058	306.535	880.5	612.064	490.258	A7C91_RS05660	A7C91_05660
28495661	CP015520	1050243	1051037	+	795	46.8396	49.2766	50.4797	13.8646	15.709	9.02666	148.579	99.4103	56.8392	A7C91_RS05665	A7C91_05665
28495662	CP015520	1051330	1051707	+	378	4.44893	3.51313	5.17891	1.74958	2.93677	0	8.71747	5.65074	8.38897	A7C91_RS05670	A7C91_05670
28495663	CP015520	1051728	1052515	-	788	7.31701	5.477	6.62479	2.51779	2.46532	3.1676	3.21672	7.83072	8.29981	A7C91_RS05675	A7C91_05675
28495664	CP015520	1052879	1053139	-	261	5.5228	6.35997	8.75057	1.68925	1.06331	0	0.971177	10.0025	3.79673	A7C91_RS05680	A7C91_05680
28495665	CP015520	1053302	1053991	-	690	58.1455	79.3891	69.0371	16.2939	28.9591	14.47	46.2871	48.4981	55.4356	A7C91_RS05685	A7C91_05685
28495666	CP015520	1054098	1054454	-	357	212.651	311.532	249.501	39.5198	62.1904	63.8001	122.834	140.936	157.663	A7C91_RS05690	A7C91_05690
28495667	CP015520	1054603	1054857	+	255	278.869	384.068	289.166	37.1733	46.7983	73.4138	183.895	189.865	145.339	A7C91_RS05695	A7C91_05695
28495668	CP015520	1054883	1055161	+	279	298.796	401.007	307.56	45.0375	61.6722	65.9803	205.326	186.292	235.128	A7C91_RS05700	A7C91_05700
28495669	CP015520	1055145	1055474	-	330	445.54	651.909	576.412	71.4781	94.1903	137.095	390.969	299.9	207.799	A7C91_RS05705	A7C91_05705
28495670	CP015520	1055593	1056627	+	1035	6.4993	6.73604	7.56571	12.1405	11.53	7.23498	28.8989	20.1789	23.9359	A7C91_RS05710	A7C91_05710
28495671	CP015520	1056624	1057235	+	612	4.71063	5.96715	4.26498	5.04289	9.06944	8.15709	23.6082	17.8386	19.4303	A7C91_RS05715	A7C91_05715
28495672	CP015520	1057313	1058290	+	978	18.9148	18.3308	15.3461	4.0573	5.10782	6.69957	37.581	21.8403	15.1986	A7C91_RS05720	A7C91_05720
28495673	CP015520	1058458	1059243	+	786	40.0403	51.5304	41.9254	15.4256	16.9481	24.6114	73.8502	70.9577	61.0201	A7C91_RS05725	A7C91_05725
28495674	CP015520	1059280	1060605	+	1326	63.5935	61.3407	49.4574	35.7436	31.8128	27.5302	187.145	135.311	90.1269	A7C91_RS05730	A7C91_05730
28495675	CP015520	1060610	1061692	-	1083	106.922	115.262	95.2001	15.2664	18.9629	11.812	99.9398	92.2588	63.3181	A7C91_RS05735	A7C91_05735
28495676	CP015520	1061695	1062333	-	639	141.739	152.747	127.649	24.1491	21.2812	20.0193	153.514	134.822	89.0146	A7C91_RS05740	A7C91_05740
28495677	CP015520	1062746	1063393	-	648	27.0643	22.0302	23.6647	7.82449	5.56763	7.22242	32.0758	26.7364	26.9146	A7C91_RS05745	A7C91_05745
28495678	CP015520	1063414	1064184	-	771	20.2539	22.3911	22.4285	14.868	14.0382	13.3545	46.6845	36.6308	34.7024	A7C91_RS05750	A7C91_05750
28495679	CP015520	1064287	1064697	-	411	51.4387	55.7357	51.6	31.1092	27.0097	37.9573	57.9729	59.4771	54.49	A7C91_RS05755	A7C91_05755
28495680	CP015520	1064727	1065959	-	1233	671.82	683.368	626.345	240.828	203.023	209.018	754.676	824.787	563.867	A7C91_RS05760	A7C91_05760
28495681	CP015520	1066079	1066456	-	378	123.299	95.7328	113.073	172.042	179.143	149.401	958.251	566.957	371.736	A7C91_RS05765	A7C91_05765
28495682	CP015520	1066578	1066883	-	306	18.8425	24.9535	20.2587	7.20413	9.06944	6.11782	21.5373	18.6142	29.7932	A7C91_RS05770	A7C91_05770
28495683	CP015520	1067179	1067349	+	171	219.168	337.815	337.719	158.567	223.967	206.181	431.356	469.11	600.363	A7C91_RS05775	A7C91_05775
28495684	CP015520	1067346	1068008	-	663	80.8054	98.1451	89.5646	47.8798	60.2769	76.708	236.655	189.722	211.342	A7C91_RS05780	A7C91_05780
28495685	CP015520	1068102	1068731	+	630	36.227	38.4688	29.0019	29.043	44.9326	36.6486	36.211	49.3498	104.128	A7C91_RS05785	A7C91_05785
28495686	CP015520	1068678	1069142	-	465	14.9828	27.1304	24.558	15.1705	13.1302	12.0778	57.7819	61.7571	53.7029	A7C91_RS05790	A7C91_05790
28495687	CP015520	1069315	1070382	+	1068	55.3366	60.3054	62.3214	21.8795	20.5285	25.4164	185.598	140.887	89.445	A7C91_RS05795	A7C91_05795
28495688	CP015520	1070427	1071257	+	831	104.076	91.4872	102.475	45.3626	55.1042	63.453	203.453	176.213	193.896	A7C91_RS05800	A7C91_05800
28495689	CP015520	1071270	1071650	+	381	194.842	176.016	170.415	67.6962	100.521	104.822	381.879	356.308	286.1	A7C91_RS05805	A7C91_05805
28495690	CP015520	1071750	1072556	-	807	596.586	661.102	544.189	196.408	153.722	138.799	698.24	679.937	411.851	A7C91_RS05810	A7C91_05810
28495691	CP015520	1072553	1072921	-	369	456.395	449.852	410.27	63.9235	69.9453	63.4164	478.79	407.772	210.543	A7C91_RS05815	A7C91_05815
28495692	CP015520	1072922	1073986	-	1065	391.831	468.528	407.15	79.2779	74.7884	67.6751	470.777	399.563	229.639	A7C91_RS05820	A7C91_05820
28495693	CP015520	1074111	1074686	-	576	4.17087	7.49285	4.53154	4.20992	8.19084	9.75027	25.0837	17.7174	14.7954	A7C91_RS05825	A7C91_05825
28495694	CP015520	1074729	1075193	-	465	0.516649	0	0.701658	0.474079	0	0	0	0.510389	0.426214	A7C91_RS05830	A7C91_05830
28495695	CP015520	1075166	1075465	-	300	0	0	0	0	0	0	0	0	0	A7C91_RS05835	A7C91_05835
28495696	CP015520	1075493	1075819	+	327	1.46937	0	0	0	0	2.86246	0	0.725783	1.21217	A7C91_RS05840	A7C91_05840
RF00001	CP015520	1075909	1076030	+	244	33519.7	39829.4	66528.5	161737	60974.7	110076	78291.2	47770.6	92863.1	rrf	A7C91_05845
28495698	CP015520	1076040	1076117	+	78	6.16005	4.25629	0	31.0886	28.4641	28.0008	162.485	100.409	83.8494	A7C91_RS05850	A7C91_05850
28495699	CP015520	1076224	1076301	+	78	43.1204	29.794	41.8296	192.184	167.227	268.007	48.7456	91.2811	246.466	A7C91_RS05855	A7C91_05855
28495700	CP015520	1076689	1077126	+	438	25.2309	25.771	23.8372	39.7609	34.849	54.8508	152.202	145.216	144.343	A7C91_RS05860	A7C91_05860
28495701	CP015520	1077164	1078498	-	1335	17.4558	18.1538	13.9307	28.5672	31.5983	30.1491	167.466	161.598	119.062	A7C91_RS05865	A7C91_05865
28495702	CP015520	1078630	1079634	-	1005	5.01998	3.63373	4.86972	3.0709	4.69445	4.65685	34.3014	22.1981	14.0014	A7C91_RS05870	A7C91_05870
28495703	CP015520	1079628	1081247	-	1620	5.48701	4.91838	4.63224	2.72156	3.59754	5.00755	28.3206	23.2936	19.5743	A7C91_RS05875	A7C91_05875
28495704	CP015520	1081333	1082376	+	1044	18.6395	14.3099	15.626	9.71316	15.1522	17.6327	32.7772	40.0098	51.4457	A7C91_RS05880	A7C91_05880
28495705	CP015520	1082373	1083218	-	846	82.3524	76.1302	62.8631	54.4602	78.4024	102.159	190.258	217.974	250.431	A7C91_RS05885	A7C91_05885
28495706	CP015520	1083261	1084322	-	1062	30.0868	38.1383	31.3368	22.4183	22.7351	20.2717	124.591	140.79	112.531	A7C91_RS05890	A7C91_05890
28495707	CP015520	1084300	1085424	-	1125	30.9645	36.2976	25.5216	18.6155	20.4752	18.5818	96.6593	105.269	92.1361	A7C91_RS05895	A7C91_05895
28495708	CP015520	1085426	1085728	-	303	38.0581	33.966	29.0737	13.0958	19.2344	16.4757	138.032	134.722	95.4972	A7C91_RS05900	A7C91_05900
28495709	CP015520	1085822	1086439	+	618	21.3808	16.6533	16.8943	6.42077	11.2267	14.6412	74.2385	47.2358	49.7077	A7C91_RS05905	A7C91_05905
28495710	CP015520	1086440	1087792	-	1353	14.205	13.0048	13.2631	7.98365	8.40984	7.37936	51.3324	35.9592	25.0483	A7C91_RS05910	A7C91_05910
28495711	CP015520	1087897	1088449	+	553	17.3774	17.41	17.1101	5.97956	12.5463	10.1558	14.6678	24.4627	14.3356	A7C91_RS05915	A7C91_05915
28495712	CP015520	1088538	1089827	+	1290	39.6679	47.8684	41.7323	20.6775	35.2822	31.2009	124.184	106.891	78.354	A7C91_RS05920	A7C91_05920
28495713	CP015520	1090827	1094700	+	3874	22.5111	25.9662	21.8132	9.10466	9.74274	8.13445	71.9734	57.5255	35.7089	A7C91_RS05925	A7C91_05925
28495714	CP015520	1094850	1095545	-	696	34.1723	29.0969	23.9078	13.6195	15.551	19.2764	119.455	88.9991	54.1034	A7C91_RS05930	A7C91_05930
28495715	CP015520	1095586	1096602	-	1017	23.1502	22.8509	16.3617	16.6906	12.8256	16.5668	116.894	62.0747	49.3038	A7C91_RS05935	A7C91_05935
28495716	CP015520	1096603	1097114	-	512	68.0373	75.2166	70.0973	46.0699	41.7371	42.6574	145.056	89.9262	77.8048	A7C91_RS05940	A7C91_05940
28495717	CP015520	1097207	1098676	+	1470	356.767	412.391	320.944	98.0762	84.579	82.3533	425.049	397.327	211.267	A7C91_RS05945	A7C91_05945
28495718	CP015520	1098836	1100014	+	1179	1.01884	1.12635	1.38368	2.80466	3.06007	5.02813	10.1047	4.02597	3.86629	A7C91_RS05950	A7C91_05950
28495719	CP015520	1100053	1102278	+	2226	21.9089	24.7576	19.7873	13.4684	9.47524	10.3723	69.2337	47.0184	31.1619	A7C91_RS05955	A7C91_05955
28495720	CP015520	1102348	1102602	+	255	32.0323	33.85	35.8258	12.1029	15.2367	9.78851	60.6357	29.7827	25.648	A7C91_RS05960	A7C91_05960
28495721	CP015520	1102649	1102864	+	216	70.0706	90.6826	102.715	46.9469	53.9632	49.1125	225.313	175.801	132.126	A7C91_RS05965	A7C91_05965
28495722	CP015520	1102916	1104091	-	1176	24.7188	15.2445	23.0276	5.24873	4.48382	6.63284	27.3738	25.2265	20.3919	A7C91_RS05970	A7C91_05970
28495723	CP015520	1104095	1104385	-	291	18.9882	22.8172	16.8181	5.30284	1.90739	6.43317	15.679	8.97127	7.4917	A7C91_RS05975	A7C91_05975
28495724	CP015520	1104434	1104820	-	387	55.2494	78.065	82.6216	22.2155	26.5334	19.3494	53.7084	55.1932	39.433	A7C91_RS05980	A7C91_05980
28495725	CP015520	1104929	1105327	+	399	48.1688	44.9311	40.8861	21.5474	20.8665	32.061	79.4102	68.9985	61.096	A7C91_RS05985	A7C91_05985
28495726	CP015520	1105392	1105937	+	546	45.3204	55.9398	48.4029	35.1261	38.1215	41.144	99.8125	93.0198	100.184	A7C91_RS05990	A7C91_05990
28495727	CP015520	1105864	1106910	-	1047	38.7783	40.5872	44.2507	38.3202	51.1579	50.0644	71.9033	86.1373	103.732	A7C91_RS05995	A7C91_05995
28495728	CP015520	1106965	1107288	+	324	64.5094	64.5537	77.5397	49.6685	49.6804	55.8534	110.31	106.213	91.7544	A7C91_RS06000	A7C91_06000
28495729	CP015520	1107554	1107742	-	189	24.1513	29.8616	17.263	4.66553	7.34193	6.60336	9.38805	18.8358	17.8266	A7C91_RS06005	A7C91_06005
28495730	CP015520	1107802	1108485	+	684	11.9419	10.1927	16.6952	10.6356	16.6353	12.3161	59.6635	41.29	47.8088	A7C91_RS06010	A7C91_06010
28495731	CP015520	1108514	1110421	-	1908	75.6737	94.1336	86.0138	31.1953	46.9814	60.1778	77.7171	69.1593	74.373	A7C91_RS06015	A7C91_06015
28495732	CP015520	1110788	1111038	-	251	0.957139	1.32267	3.89965	0	4.42271	1.24306	0	5.67325	4.7376	A7C91_RS06020	A7C91_06020
28495733	CP015520	1111132	1111419	+	288	30.8644	29.9714	50.9799	23.7286	14.4544	19.5005	58.9687	71.6937	63.3105	A7C91_RS06025	A7C91_06025
28495734	CP015520	1111429	1111677	+	249	57.8896	58.665	45.8614	22.1332	11.1456	22.5548	83.4744	70.5321	79.5941	A7C91_RS06030	A7C91_06030
28495735	CP015520	1112364	1112837	-	474	25.8488	33.6193	18.5851	8.83646	8.78243	10.5319	21.9252	27.0377	30.1047	A7C91_RS06035	A7C91_06035
28495736	CP015520	1112792	1113187	-	396	19.4135	29.3426	31.3088	5.01015	2.80328	3.9395	16.6424	17.3803	12.0115	A7C91_RS06040	A7C91_06040
28495737	CP015520	1113267	1113707	-	441	9.80579	16.5619	16.2766	4.49891	3.77585	5.66002	12.0703	15.0686	12.5835	A7C91_RS06045	A7C91_06045
28495738	CP015520	1113619	1114668	-	1050	13.7281	19.9194	14.2938	3.77908	11.3653	8.32023	20.2782	21.9249	23.0277	A7C91_RS06050	A7C91_06050
28495739	CP015520	1115508	1115846	-	339	0	0	0.962452	1.30057	3.27463	1.84076	4.48632	8.40109	4.09241	A7C91_RS06055	A7C91_06055
28495740	CP015520	1115910	1116188	-	279	1.72216	10.7094	4.67772	0.790131	3.97885	2.23662	24.5301	10.2078	17.7589	A7C91_RS06060	A7C91_06060
28495741	CP015520	1116276	1116733	-	458	1.57364	1.44974	2.13715	0.481324	0	2.72497	6.64132	8.29104	4.32728	A7C91_RS06065	A7C91_06065
28495742	CP015520	1116788	1117009	+	222	17.3147	17.9454	10.2878	12.909	10.0009	2.81089	50.2387	45.9695	35.7098	A7C91_RS06070	A7C91_06070
28495743	CP015520	1117087	1117869	+	783	153.411	118.72	109.59	98.2578	87.9006	104.401	466.165	407.373	334.619	A7C91_RS06075	A7C91_06075
28495744	CP015520	1117880	1118590	+	711	65.5512	47.6274	56.9024	46.5077	40.204	37.7394	259.181	200.613	148.294	A7C91_RS06080	A7C91_06080
28495745	CP015520	1118587	1119357	+	771	122.458	130.471	103.256	82.9176	72.7108	64.3442	297.86	168.071	164.001	A7C91_RS06085	A7C91_06085
28495746	CP015520	1119354	1120103	+	750	43.2436	48.2493	39.5876	24.9839	22.202	20.8006	203.12	118.033	84.2966	A7C91_RS06090	A7C91_06090
28495747	CP015520	1120105	1120914	+	810	49.828	60.2502	43.9056	35.9246	32.5492	24.6525	211.231	126.576	96.6479	A7C91_RS06095	A7C91_06095
28495748	CP015520	1121532	1121930	+	399	183.041	181.388	145.555	56.9072	62.5996	68.032	232.513	158.221	151.001	A7C91_RS06100	A7C91_06100
28495749	CP015520	1122000	1122659	+	660	41.1323	41.2473	29.1667	22.0447	31.1164	34.9828	83.7243	57.5348	74.7715	A7C91_RS06105	A7C91_06105
28495750	CP015520	1122656	1123180	-	525	21.0498	25.2945	28.5876	16.376	17.973	16.0462	73.8705	60.5759	41.1479	A7C91_RS06110	A7C91_06110
28495751	CP015520	1123231	1124232	-	1002	33.5667	25.5123	35.8182	12.7604	18.0031	19.6173	67.2904	45.4766	45.4926	A7C91_RS06115	A7C91_06115
28495752	CP015520	1124270	1125115	-	846	176.064	167.173	146.552	73.2216	81.6828	87.4067	375.722	260.335	197.018	A7C91_RS06120	A7C91_06120
28495753	CP015520	1125198	1126325	-	1128	57.9307	57.9806	48.3043	34.7868	32.9684	26.5539	144.94	142.02	82.4032	A7C91_RS06125	A7C91_06125
28495754	CP015520	1126332	1126784	-	453	55.1549	73.2871	54.0184	24.8185	30.6319	26.8617	166.187	100.067	79.1883	A7C91_RS06130	A7C91_06130
28495755	CP015520	1126787	1127161	-	375	47.4077	58.4304	51.3333	29.3929	23.6821	44.0972	116.262	94.2995	75.5762	A7C91_RS06135	A7C91_06135
28495756	CP015520	1127172	1128740	-	1569	97.8423	124.629	99.8152	81.7717	108.251	124.286	226.498	223.869	204.505	A7C91_RS06140	A7C91_06140
28495757	CP015520	1128881	1129312	-	432	295.854	342.75	304.369	274.538	359.112	429.734	674.179	519.711	472.535	A7C91_RS06145	A7C91_06145
28495758	CP015520	1129382	1135990	-	6609	24.7185	25.5687	23.5484	18.1787	15.2851	16.7594	159.78	116.313	72.6305	A7C91_RS06150	A7C91_06150
28495759	CP015520	1135990	1136484	-	495	22.8109	24.8155	20.4331	16.9232	21.3049	27.1038	146.454	96.3707	93.6895	A7C91_RS06155	A7C91_06155
28495760	CP015520	1136591	1137103	+	513	30.44	42.7123	36.2523	24.0643	37.8689	31.6266	175.902	138.79	128.649	A7C91_RS06160	A7C91_06160
28495761	CP015520	1137144	1137965	+	822	25.1348	14.5397	21.8308	16.091	12.8296	15.1829	117.488	81.1314	73.5374	A7C91_RS06165	A7C91_06165
28495762	CP015520	1137965	1138993	+	1029	7.70455	12.9054	7.29275	6.42701	7.01229	8.18682	45.818	26.5239	31.7796	A7C91_RS06170	A7C91_06170
28495763	CP015520	1138990	1139838	-	849	18.6761	17.5967	18.4464	9.34756	11.441	11.76	37.6185	28.2337	25.6783	A7C91_RS06175	A7C91_06175
28495764	CP015520	1139849	1140172	-	324	11.8638	13.3206	14.0981	7.4843	5.99591	7.70392	32.8582	35.8926	18.3509	A7C91_RS06180	A7C91_06180
28495765	CP015520	1140220	1141467	-	1248	47.3554	43.627	35.0323	5.12256	7.11602	4.00011	61.1351	36.7026	17.3098	A7C91_RS06185	A7C91_06185	SHII
28495766	CP015520	1141464	1142204	-	741	69.7058	53.7637	42.7102	4.75998	8.61413	4.63171	86.5449	48.6833	17.6525	A7C91_RS06190	A7C91_06190	SHII
28495767	CP015520	1142201	1143076	-	876	67.7395	65.5644	42.4599	4.52972	8.23704	3.56174	81.5988	54.727	23.3031	A7C91_RS06195	A7C91_06195	SHII
28495768	CP015520	1143073	1144077	-	1005	53.3074	43.6047	36.6852	3.72895	6.62746	3.10456	75.9171	51.7169	25.242	A7C91_RS06200	A7C91_06200	SHII
28495769	CP015520	1144227	1145063	+	837	33.8692	44.4241	40.5403	26.0743	26.8572	27.585	198.057	112.853	104.422	A7C91_RS06205	A7C91_06205
28495770	CP015520	1145064	1146487	+	1424	30.3677	41.732	42.1586	28.0202	30.0132	26.2929	142.581	121.332	149.895	A7C91_RS06210	A7C91_06210
28495771	CP015520	1146559	1147452	-	894	351.226	424.087	472.254	373.329	307.947	252.329	1138.95	1895.2	1454.28	A7C91_RS06215	A7C91_06215
28495772	CP015520	1147652	1148248	+	597	53.5212	59.5025	62.303	35.4487	37.1893	45.4686	159.219	116.081	110.548	A7C91_RS06220	A7C91_06220
28495773	CP015520	1148260	1149021	-	762	102.15	126.784	110.042	49.7596	68.1065	67.5609	171.313	206.185	222.118	A7C91_RS06225	A7C91_06225
28495774	CP015520	1149053	1150207	-	1155	1309.37	1319.91	1078.81	370.846	355.136	318.492	1341.12	1391.93	812.491	A7C91_RS06230	A7C91_06230
28495775	CP015520	1150371	1151537	+	1167	8.64624	5.68964	10.0649	3.0224	5.70745	2.94096	16.2903	13.0156	11.3785	A7C91_RS06235	A7C91_06235
28495776	CP015520	1151625	1152173	+	549	730.791	658.539	589.546	331.272	251.238	251.198	1613.67	1412.31	752.326	A7C91_RS06240	A7C91_06240
28495777	CP015520	1152361	1153503	+	1143	34.2602	36.8879	27.1179	22.5654	35.4494	37.3974	88.0406	82.6402	85.8301	A7C91_RS06245	A7C91_06245
28495778	CP015520	1153607	1154682	-	1076	33.9375	34.8652	31.8387	34.2143	38.1726	49.875	65.725	96.1675	140.906	A7C91_RS06250	A7C91_06250
28495779	CP015520	1155608	1156378	+	771	85.6894	113.678	88.8676	64.0467	56.5128	47.3476	301.148	241.333	159.117	A7C91_RS06255	A7C91_06255
28495780	CP015520	1156380	1157423	+	1044	59.3701	62.0098	54.066	49.1993	39.8743	35.2653	213.902	167.541	103.271	A7C91_RS06260	A7C91_06260
28495781	CP015520	1157434	1158201	+	768	53.1786	47.1185	50.555	41.3337	29.6316	27.6258	184.827	116.502	80.7725	A7C91_RS06265	A7C91_06265
28495782	CP015520	1158208	1158468	+	261	24.8526	53.4238	32.5021	23.6494	18.0763	23.9087	166.071	92.75	58.4697	A7C91_RS06270	A7C91_06270
28495783	CP015520	1158482	1159201	+	720	37.7046	36.8879	31.7208	29.0867	18.1162	20.8006	115.121	78.1214	56.4289	rpl2p	A7C91_06275
28495784	CP015520	1159204	1159605	+	402	20.9166	28.9047	20.2905	25.7736	11.0458	17.0751	93.9505	51.3627	38.9477	A7C91_RS06280	A7C91_06280
28495785	CP015520	1159616	1160086	+	471	47.4363	45.8161	55.4176	65.0575	34.7643	38.4214	223.878	120.429	92.5725	A7C91_RS06285	A7C91_06285
28495786	CP015520	1160092	1160715	+	624	30.4152	25.5377	20.9148	30.7353	18.2348	22.0006	114.958	58.9524	44.4656	A7C91_RS06290	A7C91_06290
28495787	CP015520	1160712	1160912	+	201	15.538	11.5619	9.73943	18.6447	17.9494	10.866	66.8373	29.5188	21.6924	A7C91_RS06295	A7C91_06295
28495788	CP015520	1160919	1161215	+	297	103.539	102.839	75.8004	116.532	46.7214	45.173	227.02	123.06	79.4092	A7C91_RS06300	A7C91_06300
28495789	CP015520	1161212	1161478	+	267	32.3922	39.7891	40.3256	46.236	34.3008	29.2143	150.947	88.888	62.3517	A7C91_RS06305	A7C91_06305
28495790	CP015520	1161475	1161810	+	336	41.4703	38.5346	35.9287	41.9898	33.8646	45.5013	189.354	129.261	89.0673	A7C91_RS06310	A7C91_06310
28495791	CP015520	1161816	1162241	+	426	45.1159	51.4352	33.6994	62.0976	37.1336	31.4938	235.032	162.12	107.934	A7C91_RS06315	A7C91_06315
28495792	CP015520	1162252	1162614	+	363	41.0331	32.9247	26.9646	38.2593	25.9941	30.0835	176.666	98.0706	67.7011	A7C91_RS06320	A7C91_06320
28495793	CP015520	1162617	1163363	+	747	50.8142	32.888	27.5168	53.1196	33.4367	38.4268	219.884	141.064	81.7167	A7C91_RS06325	A7C91_06325
28495794	CP015520	1163375	1163926	+	552	37.8642	31.8759	25.416	50.7187	36.1989	31.653	218.578	117.376	74.321	A7C91_RS06330	A7C91_06330
28495795	CP015520	1163928	1164098	+	171	33.7182	27.1805	13.3561	25.7832	34.082	27.3692	155.644	81.8861	37.0881	rps14P	A7C91_06335
28495796	CP015520	1164110	1164502	+	393	21.3956	22.8085	15.7739	35.8997	19.7728	19.054	154.795	77.2986	42.3611	A7C91_RS06340	A7C91_06340
28495797	CP015520	1164513	1165067	+	555	32.4651	28.7127	24.6908	48.0613	29.5026	38.7903	223.791	111.61	63.9205	A7C91_RS06345	A7C91_06345
28495798	CP015520	1165078	1165458	+	381	22.0695	20.9128	15.4144	34.716	28.4081	16.3784	166.989	95.929	44.7357	rpl32e	A7C91_06350
28495799	CP015520	1165470	1165916	+	447	22.0356	20.0531	21.1675	32.056	11.7964	15.3561	143.467	74.3318	35.0268	A7C91_RS06355	A7C91_06355
28495800	CP015520	1165927	1166532	+	606	29.3365	20.8179	17.7672	30.9207	18.3185	18.0203	146.398	84.2016	40.2266	A7C91_RS06360	A7C91_06360
28495801	CP015520	1166529	1167236	+	708	72.6155	74.0883	56.2219	109.601	57.6217	66.1035	512.325	218.224	118.13	A7C91_RS06365	A7C91_06365
28495802	CP015520	1167248	1167715	+	468	18.4802	14.897	13.246	37.2121	26.0921	21.3339	163.569	94.8309	38.9603	A7C91_RS06370	A7C91_06370
28495803	CP015520	1167727	1168173	+	447	35.472	37.8781	21.8974	74.9617	26.697	27.9202	268.788	115.745	75.8174	A7C91_RS06375	A7C91_06375
28495804	CP015520	1168209	1169654	+	1446	12.793	11.7092	10.1537	19.9713	12.6671	11.0045	71.17	29.8715	21.6556	A7C91_RS06380	A7C91_06380
28495805	CP015520	1169729	1170319	+	591	341.461	406.703	324.063	126.449	109.883	105.587	658.355	647.741	432.261	A7C91_RS06385	A7C91_06385
28495806	CP015520	1170312	1170839	+	528	317.138	368.459	357.168	110.223	115.11	106.958	653.856	638.726	431.287	A7C91_RS06390	A7C91_06390
28495807	CP015520	1170882	1171148	+	267	455.29	512.285	485.13	214.667	246.342	200.994	1213.27	1039.99	766.035	rpl34e	A7C91_06395
28495808	CP015520	1171159	1171728	+	570	431.171	581.275	572.405	229.728	229.81	227.712	1258.49	1048.42	737.126	A7C91_RS06400	A7C91_06400
28495809	CP015520	1171742	1171993	+	252	363.223	372.831	380.65	224.82	183.915	227.816	890.188	625.348	469.52	A7C91_RS06405	A7C91_06405
28495810	CP015520	1172047	1172754	+	708	9.84042	15.9431	9.2167	7.1614	9.79961	11.0173	13.9627	14.4142	16.7957	A7C91_RS06410	A7C91_06410
28495811	CP015520	1172814	1173818	+	1005	112.83	105.708	99.9915	19.7415	19.0539	18.6274	101.139	84.7779	64.0911	A7C91_RS06415	A7C91_06415
28495812	CP015520	1173957	1174346	-	390	3.69603	5.95881	2.50978	0	0.711602	1.60004	1.29988	2.43416	0.508178	A7C91_RS06420	A7C91_06420
28495813	CP015520	1174508	1175176	+	669	335.764	442.654	434.54	74.4707	107.028	127.788	56.8335	63.1463	83.2455	A7C91_RS06425	A7C91_06425
28495814	CP015520	1175217	1175804	+	588	152.398	190.274	172.014	61.86	66.5493	97.1047	151.31	130.371	118.644	A7C91_RS06430	A7C91_06430
28495815	CP015520	1175790	1175876	+	87	2.7614	11.448	3.75024	5.06774	6.37988	0	34.9624	19.0956	13.6682	A7C91_RS06435	A7C91_06435
28495816	CP015520	1175916	1176365	+	450	335.805	438.228	407.476	162.151	175.149	181.658	564.973	441.963	400.783	A7C91_RS06440	A7C91_06440
28495817	CP015520	1176376	1176918	+	543	488.448	451.214	435.629	211.109	271.903	262.018	618.989	492.145	521.57	A7C91_RS06445	A7C91_06445
28495818	CP015520	1176915	1177334	+	420	250.538	285.354	284.322	160.086	132.815	134.461	331.331	278.016	259.062	A7C91_RS06450	A7C91_06450
28495819	CP015520	1177365	1178141	+	777	70.1865	62.809	65.5062	24.1158	22.502	24.0933	93.953	68.4197	45.6575	A7C91_RS06455	A7C91_06455
28495820	CP015520	1178143	1178230	+	88	10.9201	26.4083	29.661	12.5254	47.3054	31.91	66.2497	43.1511	54.0517	A7C91_RS06460	A7C91_06460
28495821	CP015520	1178283	1178645	+	363	164.794	140.845	94.3759	83.8061	64.9852	75.6385	388.944	261.522	213.477	A7C91_RS06465	A7C91_06465
28495822	CP015520	1178652	1179080	+	429	150.641	152.453	123.207	70.399	73.1009	81.4568	472.685	307.59	189.874	A7C91_RS06470	A7C91_06470
28495823	CP015520	1179092	1179499	+	408	162.517	166.809	143.943	95.0946	92.5083	93.2967	519.38	337.964	245.308	A7C91_RS06475	A7C91_06475
28495824	CP015520	1179538	1179735	+	198	116.481	137.491	135.122	89.0693	74.287	96.1239	418.621	354.798	237.227	A7C91_RS06480	A7C91_06480
28495825	CP015520	1179752	1179829	+	78	6.16005	4.25629	8.36592	2.82624	7.11602	16.0004	38.9965	6.08541	22.868	A7C91_RS06485	A7C91_06485
28495826	CP015520	1179851	1180024	+	174	27.614	47.6998	39.3775	29.1395	31.8994	19.7247	91.7762	58.6507	63.7851	A7C91_RS06490	A7C91_06490
28495827	CP015520	1180031	1181056	+	1026	102.325	106.133	122.749	64.2432	52.205	65.0778	209.996	167.936	148.159	A7C91_RS06495	A7C91_06495
28495828	CP015520	1181075	1181680	+	606	120.914	158.326	149.676	80.0301	73.2739	90.1015	229.217	216.183	188.705	A7C91_RS06500	A7C91_06500
28495829	CP015520	1181721	1181808	+	88	16.3801	3.77262	7.41525	17.5355	18.9221	14.1822	11.5217	35.0602	33.7823	A7C91_RS06505	A7C91_06505
28495830	CP015520	1181868	1182026	+	159	163.183	162.863	196.994	171.921	148.362	178.571	355.506	365.699	311.619	A7C91_RS06510	A7C91_06510
28495831	CP015520	1182111	1182437	-	327	57.3054	67.0073	76.8284	90.3359	121.364	110.682	106.972	151.689	163.643	A7C91_RS06515	A7C91_06515
28495832	CP015520	1182551	1182850	+	300	241.043	200.301	201.2	108.019	91.5832	123.763	456.259	405.045	288.696	A7C91_RS06520	A7C91_06520
28495833	CP015520	1182875	1184200	+	1326	29.1696	42.0622	41.8296	17.9549	32.2314	26.8243	34.0264	37.4074	63.3728	A7C91_RS06525	A7C91_06525
28495834	CP015520	1184169	1184924	-	756	84.5296	110.664	126.883	76.3981	94.3438	92.0343	104.945	106.108	176.955	A7C91_RS06530	A7C91_06530
28495835	CP015520	1185282	1185359	-	78	64.6805	89.3821	92.0252	226.099	124.53	160.004	77.993	85.1957	254.089	A7C91_RS06535	A7C91_06535
28495836	CP015520	1185430	1185879	+	450	45.9129	70.8247	48.5781	22.0447	35.1531	36.0543	57.4548	56.432	81.4779	A7C91_RS06540	A7C91_06540
28495837	CP015520	1185865	1186191	-	327	55.1014	43.6563	54.8774	26.9659	29.7045	37.212	73.6402	84.9166	61.2145	A7C91_RS06545	A7C91_06545
28495838	CP015520	1186197	1186913	-	717	135.702	139.834	132.42	53.4975	59.9949	72.2363	231.205	227.732	174.141	A7C91_RS06550	A7C91_06550
28495839	CP015520	1186968	1187468	-	501	49.8706	56.9884	56.6579	23.7607	28.805	32.3841	88.54	117.481	77.5352	A7C91_RS06555	A7C91_06555
28495840	CP015520	1187473	1187712	-	240	58.0585	92.6807	63.8948	39.4967	24.2834	40.3011	164.76	122.621	86.7079	A7C91_RS06560	A7C91_06560
28495841	CP015520	1187709	1189055	-	1347	76.3352	98.8332	87.9261	37.1502	49.0356	49.5693	168.232	150.468	114.323	A7C91_RS06565	A7C91_06565
28495842	CP015520	1189539	1190326	+	788	40.5485	50.557	41.819	24.8981	43.6714	64.5399	54.6842	85.5355	100.855	A7C91_RS06570	A7C91_06570
28495843	CP015520	1190412	1190621	+	210	384.387	373.094	264.124	261.387	273.56	325.38	993.389	949.324	718.201	A7C91_RS06575	A7C91_06575
28495844	CP015520	1190713	1192011	+	1299	14.6106	18.1458	15.3214	12.049	12.1778	19.4555	24.1964	28.6843	32.9553	A7C91_RS06580	A7C91_06580
28495845	CP015520	1192053	1192856	+	804	62.1521	58.2222	45.8565	12.6126	15.5331	11.6421	57.6944	41.0311	28.841	A7C91_RS06585	A7C91_06585
28495846	CP015520	1192981	1194318	+	1338	2277.99	2186.23	1728.65	754.757	840.042	873.298	2323.54	2529.93	1489.38	A7C91_RS06590	A7C91_06590
28495847	CP015520	1194521	1194598	-	78	150.921	187.277	125.489	144.138	231.271	264.007	142.987	203.861	309.989	A7C91_RS06595	A7C91_06595
28495848	CP015520	1194704	1194781	+	78	46.2004	21.2815	33.4637	56.5247	78.2762	44.0012	68.2439	79.1103	134.667	A7C91_RS06600	A7C91_06600
28495849	CP015520	1194882	1195067	+	186	5.16649	1.7849	1.75415	3.55559	5.96828	6.70986	10.9022	2.55195	3.1966	A7C91_RS06605	A7C91_06605
28495850	CP015520	1195245	1195457	+	213	2.25579	14.0278	6.12716	3.10488	3.9088	13.1835	1.19003	5.57115	3.72187	A7C91_RS06610	A7C91_06610
28495851	CP015520	1195688	1196524	-	837	117.107	122.96	99.7914	55.3092	42.4411	61.8798	228.947	161.056	124.076	A7C91_RS06615	A7C91_06615
28495852	CP015520	1196596	1197662	+	1067	35.5747	44.1825	47.3965	23.1397	25.7497	23.6858	52.0258	94.3096	94.1725	A7C91_RS06620	A7C91_06620
28495853	CP015520	1197698	1198573	+	876	216.657	298.64	291.26	56.3699	50.6895	49.8644	289.647	300.186	187.782	A7C91_RS06625	A7C91_06625
28495854	CP015520	1198633	1199637	+	1005	59.0445	53.5149	50.9697	20.1802	21.8154	24.2156	86.7624	74.6234	66.2603	A7C91_RS06630	A7C91_06630
28495855	CP015520	1199634	1200410	+	777	45.7604	45.2909	42.831	16.7392	17.1444	17.2669	72.0958	59.2564	43.617	A7C91_RS06635	A7C91_06635
28495856	CP015520	1200854	1201987	+	1134	144.908	149.601	123.143	36.3523	39.8911	33.8422	111.092	99.8297	69.7333	A7C91_RS06640	A7C91_06640
28495857	CP015520	1202141	1203463	+	1323	23.7881	25.5957	26.6344	9.16444	8.181	7.78253	24.7155	16.8625	17.0775	A7C91_RS06645	A7C91_06645
28495858	CP015520	1203553	1203744	-	192	105.106	129.684	108.757	10.3334	7.22721	16.2504	42.2462	44.4995	25.8059	A7C91_RS06650	A7C91_06650
28495859	CP015520	1203944	1204972	+	1029	18.4442	25.1655	23.1465	22.4945	21.5763	24.2572	106.662	77.2652	67.604	A7C91_RS06655	A7C91_06655
28495860	CP015520	1205346	1205741	+	396	3.03336	5.03016	7.41525	5.56683	4.90574	6.3032	14.7222	14.3837	22.5215	A7C91_RS06660	A7C91_06660
28495861	CP015520	1206202	1206750	+	549	12.6904	15.118	16.0461	6.42467	7.07714	8.52483	26.3173	20.7502	24.1871	A7C91_RS06665	A7C91_06665
28495862	CP015520	1207031	1208182	+	1152	25.8594	33.4296	30.8711	11.2902	10.1181	11.3753	46.6469	32.9626	30.2789	A7C91_RS06670	A7C91_06670
28495863	CP015520	1208313	1211204	-	2892	74.8472	76.3395	63.7424	39.8664	35.6023	44.4494	115.695	104.14	92.1046	A7C91_RS06675	A7C91_06675
28495864	CP015520	1211419	1214775	-	3357	3.14884	2.96685	1.94383	0.788013	1.57074	1.58003	7.09766	3.25208	2.77477	A7C91_RS06680	A7C91_06680
28495865	CP015520	1214892	1215383	+	492	29.7861	27.6659	24.5366	8.51318	9.58927	6.34164	29.8815	22.6719	13.696	A7C91_RS06685	A7C91_06685
28495866	CP015520	1215402	1216475	-	1074	9.84231	15.7649	16.4047	7.59453	11.1113	5.22919	27.8495	17.4573	18.8225	A7C91_RS06690	A7C91_06690
28495867	CP015520	1216606	1217190	+	585	65.7072	72.0732	65.8119	96.4689	69.2626	57.0682	134.755	124.954	115.526	A7C91_RS06695	A7C91_06695
28495868	CP015520	1217283	1217738	+	456	27.9229	28.3939	20.7497	28.0392	34.6906	26.0007	132.853	84.8354	85.1867	A7C91_RS06700	A7C91_06700
28495869	CP015520	1217735	1218409	+	675	16.372	15.7388	14.9843	17.9623	17.6794	13.4048	58.9569	53.795	46.0974	A7C91_RS06705	A7C91_06705
28495870	CP015520	1218406	1219737	-	1332	7.75556	7.22803	4.89897	4.30301	4.7921	3.74785	23.2164	10.5124	10.4154	A7C91_RS06710	A7C91_06710
28495871	CP015520	1220308	1221294	+	987	20.9329	24.8909	24.1315	11.3909	19.1203	14.5414	51.62	55.786	51.204	A7C91_RS06715	A7C91_06715
28495872	CP015520	1221291	1221737	-	447	76.8559	88.3823	54.7435	26.6311	32.2848	32.1083	185.43	160.344	104.194	A7C91_RS06720	A7C91_06720
28495873	CP015520	1221820	1222236	+	417	42.6329	27.8649	25.82	25.3751	21.9624	20.202	74.1588	53.4991	52.7555	A7C91_RS06725	A7C91_06725
28495874	CP015520	1222256	1222678	+	423	28.3974	37.6727	30.0817	21.8883	16.4022	18.4402	49.1374	43.2021	52.9442	A7C91_RS06730	A7C91_06730
28495875	CP015520	1222675	1224627	-	1953	22.6342	22.2687	25.2263	11.9648	8.81031	9.10624	33.6153	30.3803	21.9196	A7C91_RS06735	A7C91_06735
28495876	CP015520	1224746	1226428	+	1683	2.14119	0.986306	0.581588	1.44083	0.659596	0.926942	3.01221	3.3844	3.17951	A7C91_RS06740	A7C91_06740
28495877	CP015520	1226643	1226960	+	318	20.3979	27.1439	32.8323	5.54582	6.98176	10.7928	23.9129	38.8088	29.9154	A7C91_RS06745	A7C91_06745
28495878	CP015520	1226957	1227685	-	729	35.2619	34.6108	32.6719	11.7934	22.4609	17.5478	53.1989	47.2057	44.0421	A7C91_RS06750	A7C91_06750
28495879	CP015520	1227842	1229425	-	1584	23.0535	22.007	11.7408	5.01015	5.78177	7.48506	47.527	28.3179	17.8921	A7C91_RS06755	A7C91_06755
28495880	CP015520	1230052	1231314	+	1263	46807.4	37361.4	33963.4	7087.98	7281.57	5861.96	16193.6	16019.7	9869.61	A7C91_RS06760	A7C91_06760
28495881	CP015520	1231431	1232594	-	1164	151.906	142.608	129.219	25.3779	43.1546	34.0422	79.2661	70.139	50.9095	A7C91_RS06765	A7C91_06765
28495882	CP015520	1232707	1233318	+	612	76.9402	86.2525	78.369	71.6811	110.194	95.336	83.2499	127.197	187.503	A7C91_RS06770	A7C91_06770
28495883	CP015520	1233329	1235275	+	1947	48.4926	47.2324	39.548	19.7009	31.6438	33.0117	43.8736	42.9073	59.6502	A7C91_RS06775	A7C91_06775
28495884	CP015520	1235281	1236615	+	1335	9.35774	6.21705	8.55392	7.92617	11.8494	6.07657	9.11379	15.2887	18.4086	A7C91_RS06780	A7C91_06780
28495885	CP015520	1236664	1237008	+	345	52.9229	73.1342	64.3085	15.9744	22.5238	20.8006	110.207	102.499	69.5099	A7C91_RS06785	A7C91_06785
28495886	CP015520	1237013	1237696	+	684	135.926	136.873	114.481	53.5002	47.0656	49.7207	240.507	218.941	157.624	A7C91_RS06790	A7C91_06790
28495887	CP015520	1238189	1238276	+	88	40.9503	41.4988	40.7839	107.718	126.148	106.367	63.3693	107.878	139.633	A7C91_RS06795	A7C91_06795
28495888	CP015520	1238519	1238740	-	222	8.65737	10.4682	8.81814	1.986	2.50022	9.83811	2.28358	6.41435	4.46373	A7C91_RS06800	A7C91_06800
28495889	CP015520	1239276	1239467	-	192	10.0101	3.45824	3.39866	6.88895	13.009	19.5005	1.32019	9.88879	8.25789	A7C91_RS06805	A7C91_06805
28495890	CP015520	1239498	1239866	-	369	1.30212	1.79941	1.76841	2.38966	3.0084	5.07331	4.12158	1.28635	3.22259	A7C91_RS06810	A7C91_06810
28495891	CP015520	1240461	1241129	-	669	30.1649	41.1887	38.0406	22.0776	35.6758	24.7182	135.643	155.737	159.381	A7C91_RS06815	A7C91_06815
28495892	CP015520	1241301	1242752	-	1452	6.12187	7.08796	5.61761	6.37655	7.07191	7.30599	13.7911	12.4223	14.1954	A7C91_RS06820	A7C91_06820
28495893	CP015520	1242895	1245246	-	2352	458.114	472.72	428.924	319.985	252.746	278.314	1477.11	1025.61	666.446	A7C91_RS06825	A7C91_06825
28495894	CP015520	1245396	1246790	-	1395	5.68314	7.85354	8.88767	5.21486	5.17251	5.59155	13.9912	13.6104	12.2181	A7C91_RS06830	A7C91_06830
28495895	CP015520	1246772	1247893	-	1122	11.9907	10.3562	11.0502	3.73305	3.21553	3.61507	9.94028	10.3647	5.8291	A7C91_RS06835	A7C91_06835
28495896	CP015520	1247890	1248894	-	1005	7.64949	12.8832	6.16831	3.29025	5.52288	4.65685	11.8542	15.5859	8.08534	A7C91_RS06840	A7C91_06840
28495897	CP015520	1248891	1249556	-	666	17.6755	19.4409	16.6565	4.96501	7.50067	5.1533	18.6492	18.5303	12.4984	A7C91_RS06845	A7C91_06845
28495898	CP015520	1249841	1254090	+	4250	112.999	109.596	68.1715	37.1388	23.3121	21.3634	452.084	204.719	83.5193	A7C91_RS06850	A7C91_06850
28495899	CP015520	1254166	1254465	+	300	4.80484	6.63981	4.35028	5.87857	9.25083	3.12009	39.7114	26.1064	21.8008	A7C91_RS06855	A7C91_06855
28495900	CP015520	1254471	1255637	+	1167	7.2052	7.68102	8.10785	7.74491	5.94526	7.75343	44.5268	28.6749	23.6061	A7C91_RS06860	A7C91_06860
28495901	CP015520	1255697	1257022	+	1326	22.2849	30.5451	26.5741	11.4712	13.3949	11.0591	44.7313	55.6636	42.8962	A7C91_RS06865	A7C91_06865	Nsr
28495902	CP015520	1257045	1258288	-	1244	2.31745	1.33437	2.09821	3.01253	1.33854	3.26054	8.96543	5.72341	6.69128	A7C91_RS06870	A7C91_06870
28495903	CP015520	1258413	1258679	-	267	4.49891	2.48682	8.55392	0	2.07884	1.16857	0.949353	8.8888	6.68054	A7C91_RS06875	A7C91_06875
28495904	CP015520	1258930	1259529	+	600	152.954	158.249	166.942	112.795	118.411	132.604	365.852	374.983	309.506	A7C91_RS06880	A7C91_06880
28495905	CP015520	1259534	1259773	+	240	28.0282	31.8158	42.1433	14.6964	23.1271	31.2009	49.6393	65.266	52.8505	A7C91_RS06885	A7C91_06885
28495906	CP015520	1259821	1260771	+	951	30.0618	39.4479	36.3667	17.849	23.6378	20.9974	38.3814	47.4163	63.9791	A7C91_RS06890	A7C91_06890
28495907	CP015520	1260805	1262250	+	1446	31.8993	40.8675	41.9685	20.4287	21.3038	25.8928	59.0746	53.9985	44.9558	A7C91_RS06895	A7C91_06895
28495908	CP015520	1262255	1263397	+	1143	18.9167	20.0414	16.8416	6.75033	8.25533	10.646	23.2853	28.4465	27.9164	A7C91_RS06900	A7C91_06900
28495909	CP015520	1263447	1264175	+	729	13.182	18.6716	16.5597	18.1437	14.847	16.2638	39.6384	35.4857	47.5763	A7C91_RS06905	A7C91_06905
28495910	CP015520	1264238	1265437	-	1200	371.975	408.349	368.143	174.153	137.606	131.824	1094.81	882.475	516.449	A7C91_RS06910	A7C91_06910
28495911	CP015520	1265434	1265727	-	294	276.197	269.884	243.039	76.4814	112.331	115.677	684.561	588.484	378.852	A7C91_RS06915	A7C91_06915
28495912	CP015520	1265807	1266817	-	1011	246.183	291.6	239.459	198.86	172.938	158.936	671.928	616.45	409.905	A7C91_RS06920	A7C91_06920
28495913	CP015520	1266979	1269291	-	2313	357.818	384.093	304.266	304.031	267.806	241.459	987.827	719.586	552.583	A7C91_RS06925	A7C91_06925
28495914	CP015520	1269384	1270487	-	1104	497.675	550.01	448.327	127.995	154.599	119.547	470.907	564.091	440.361	A7C91_RS06930	A7C91_06930
28495915	CP015520	1270489	1270734	-	246	343.761	484.49	356.776	104.847	142.147	79.9046	333.848	410.988	348.04	A7C91_RS06935	A7C91_06935
28495916	CP015520	1271032	1271583	+	552	3.48177	2.40573	2.95535	3.59424	4.52486	4.52186	11.0207	9.88879	11.4892	A7C91_RS06940	A7C91_06940
28495917	CP015520	1271997	1274060	+	2064	19.4382	14.1546	10.9073	22.3223	9.41218	12.0934	40.4041	32.886	17.9561	A7C91_RS06945	A7C91_06945	Fdh1-Mfh1-Mnh1
28495918	CP015520	1274066	1274563	+	498	30.3921	14.6663	13.7584	21.6905	10.031	20.0487	30.0304	31.4535	17.5107	A7C91_RS06950	A7C91_06950	Fdh1-Mfh1-Mnh1
28495919	CP015520	1274578	1276029	+	1452	2.48184	3.20101	2.47175	5.76926	3.44039	3.00835	3.84056	5.72079	6.14223	A7C91_RS06955	A7C91_06955	Fdh1-Mfh1-Mnh1
28495920	CP015520	1276036	1278009	+	1974	3.52939	3.53182	0.661137	3.68528	1.68708	4.2676	4.49428	3.96754	2.8112	A7C91_RS06960	A7C91_06960	Fdh1-Mfh1-Mnh1
28495921	CP015520	1278020	1278922	+	903	0.798146	2.20592	0.722638	4.39428	2.76603	1.3821	6.73694	4.73085	3.73114	A7C91_RS06965	A7C91_06965	Fdh1-Mfh1-Mnh1
28495922	CP015520	1278926	1280677	+	1752	3.70236	2.84239	2.04851	8.17867	4.11852	3.38366	11.2849	5.55398	3.84614	hycE	A7C91_06970	Fdh1-Mfh1-Mnh1
28495923	CP015520	1280677	1281294	+	618	7.38608	2.14881	2.63973	8.91774	2.24535	3.02921	6.15236	6.14449	2.88625	A7C91_RS06975	A7C91_06975	Fdh1-Mfh1-Mnh1
28495924	CP015520	1281291	1282091	+	801	3.89906	2.48682	2.03665	4.95385	2.77178	3.11619	7.27837	3.25923	1.73199	A7C91_RS06980	A7C91_06980	Fdh1-Mfh1-Mnh1
28495925	CP015520	1282069	1282347	+	279	3.44433	2.37986	0	2.37039	0.994713	0	3.63408	0	2.84143	A7C91_RS06985	A7C91_06985	Fdh1-Mfh1-Mnh1
28495926	CP015520	1282352	1282636	+	285	1.68591	0	3.43443	1.54699	1.94754	5.47384	1.77879	4.1637	2.78161	A7C91_RS06990	A7C91_06990	Fdh1-Mfh1-Mnh1
28495927	CP015520	1282633	1282983	+	351	8.89785	2.83753	4.64774	7.53663	2.37201	5.33348	11.5545	4.73309	3.9525	A7C91_RS06995	A7C91_06995	Fdh1-Mfh1-Mnh1
28495928	CP015520	1282980	1283234	+	255	0.942125	0	2.55899	2.59349	1.08833	2.44713	1.98806	0	1.55443	A7C91_RS07000	A7C91_07000	Fdh1-Mfh1-Mnh1
28495929	CP015520	1283235	1284008	+	774	2.17273	2.57357	1.68616	5.41148	3.22703	2.82178	7.85976	2.1464	1.02423	A7C91_RS07005	A7C91_07005	Fdh1-Mfh1-Mnh1
28495930	CP015520	1284005	1284397	+	393	3.66782	0	3.32083	9.53585	2.11851	1.58783	4.51486	1.81169	4.03439	A7C91_RS07010	A7C91_07010	Fdh1-Mfh1-Mnh1
28495931	CP015520	1284394	1284879	+	486	2.47163	3.41554	4.69938	5.44312	0.571039	5.13594	9.38805	4.88335	3.67017	A7C91_RS07015	A7C91_07015	Fdh1-Mfh1-Mnh1
28495932	CP015520	1284890	1286455	+	1566	5.5228	4.66398	4.79198	9.29085	2.8355	5.18022	9.06432	5.30433	4.30296	A7C91_RS07020	A7C91_07020	Fdh1-Mfh1-Mnh1
28495933	CP015520	1286482	1286922	+	441	15.2535	12.045	14.057	26.9935	13.2155	26.8851	29.8885	48.973	57.9738	A7C91_RS07025	A7C91_07025
28495934	CP015520	1286919	1287500	+	582	23.1161	33.085	26.909	37.8774	45.3004	35.9185	36.5843	73.4013	106.927	A7C91_RS07030	A7C91_07030
28495935	CP015520	1287719	1288195	-	477	35.2556	42.4558	32.8323	27.267	25.018	28.7807	89.8064	75.1299	58.5843	A7C91_RS07035	A7C91_07035
28495936	CP015520	1288223	1288954	-	732	57.4349	83.9047	64.6302	34.0307	30.3306	40.0667	171.755	118.665	106.405	A7C91_RS07040	A7C91_07040
28495937	CP015520	1288951	1289370	-	420	45.1884	50.5891	45.0565	27.8183	21.8055	18.5719	185.28	105.669	82.107	hypA	A7C91_07045
28495938	CP015520	1289517	1290196	+	680	49.1083	42.9635	36.4656	13.2916	16.7331	21.1065	45.4768	41.5329	42.261	A7C91_RS07050	A7C91_07050
28495939	CP015520	1290305	1291318	-	1014	16.8217	21.9363	19.9495	10.4353	10.9477	10.7695	53.7452	35.1081	36.7452	A7C91_RS07055	A7C91_07055
28495940	CP015520	1291377	1291751	-	375	32.0323	30.1005	47.8531	19.9872	17.7616	24.9607	104.095	65.8198	60.2496	A7C91_RS07060	A7C91_07060
28495941	CP015520	1291883	1292551	+	669	58.5343	63.5199	71.6918	18.1234	12.8599	17.7225	109.878	65.6296	40.5859	A7C91_RS07065	A7C91_07065
28495942	CP015520	1292574	1293710	+	1137	70.1498	84.6766	74.896	27.5316	21.7236	28.539	152.265	74.9356	50.8982	A7C91_RS07070	A7C91_07070
28495943	CP015520	1293716	1294750	+	1035	40.1564	38.4917	33.4152	16.1874	13.407	14.1685	51.4302	41.2749	46.1485	A7C91_RS07075	A7C91_07075
28495944	CP015520	1294747	1295523	+	777	63.3843	55.1181	56.688	22.1298	32.8601	30.1167	84.1662	85.8301	76.0109	A7C91_RS07080	A7C91_07080
28495945	CP015520	1295491	1296450	-	960	260.512	274.238	228.05	119.179	119.972	118.303	377.311	327.566	240.098	A7C91_RS07085	A7C91_07085
28495946	CP015520	1296540	1297469	+	930	26.8658	30.7002	19.6464	12.089	16.7112	11.0713	65.1409	50.0181	38.5723	A7C91_RS07090	A7C91_07090
28495947	CP015520	1297472	1298152	+	681	26.8111	33.6378	24.4344	11.9773	6.92793	12.8285	50.621	44.2599	30.8489	A7C91_RS07095	A7C91_07095
28495948	CP015520	1298394	1298573	+	180	60.0605	86.6865	90.6309	58.7857	66.2976	39.8678	239.395	114.71	142.036	A7C91_RS07100	A7C91_07100
28495949	CP015520	1298570	1299184	+	615	12.5004	17.2743	13.2631	9.67814	14.4403	10.1466	42.4523	33.9595	26.103	A7C91_RS07105	A7C91_07105
28495950	CP015520	1299249	1299818	+	570	40.8833	58.244	42.358	28.6194	30.6738	37.2221	137.856	121.996	89.3591	A7C91_RS07110	A7C91_07110
28495951	CP015520	1299885	1301241	+	1357	3.71782	6.36091	3.60653	6.49805	4.4993	5.28828	12.7019	11.7179	13.8747	A7C91_RS07115	A7C91_07115
28495952	CP015520	1301319	1302700	+	1382	31.1167	31.2292	22.6643	7.01856	7.2293	6.32145	34.2983	32.457	18.4996	A7C91_RS07120	A7C91_07120
28495953	CP015520	1302703	1303107	+	405	13.0502	16.3946	16.9178	4.3545	4.11148	3.08157	17.5244	21.0961	17.1275	A7C91_RS07125	A7C91_07125
28495954	CP015520	1303118	1303990	+	873	4.67825	6.46488	6.3535	3.03019	5.40426	3.21658	12.1948	6.79642	8.17276	A7C91_RS07130	A7C91_07130
28495955	CP015520	1303995	1306376	+	2382	9.27887	6.68999	6.43776	4.16461	3.8448	3.14366	20.1122	16.6391	9.56834	A7C91_RS07135	A7C91_07135
28495956	CP015520	1306390	1307757	+	1368	11.0638	10.4354	9.77859	4.67321	4.05738	3.64922	22.6054	15.7874	11.4451	A7C91_RS07140	A7C91_07140
28495957	CP015520	1307747	1308547	-	801	24.5941	27.355	21.5885	13.4855	13.8589	13.2438	76.2647	36.7404	30.4336	A7C91_RS07145	A7C91_07145
28495958	CP015520	1308544	1309203	-	660	16.3801	13.0784	19.2797	10.3543	2.52295	8.98207	68.362	19.7776	14.1135	A7C91_RS07150	A7C91_07150
28495959	CP015520	1309205	1309453	-	249	29.9096	38.6656	49.7924	13.2799	33.4367	23.8079	92.6363	32.4066	23.8782	A7C91_RS07155	A7C91_07155
28495960	CP015520	1309450	1310064	-	615	47.6578	64.2388	53.0522	30.8267	24.8193	35.0058	176.404	75.2513	71.8638	A7C91_RS07160	A7C91_07160
28495961	CP015520	1310205	1311005	-	801	519.175	543.785	478.205	340.44	387.703	342.002	842.392	800.881	814.284	A7C91_RS07165	A7C91_07165
28495962	CP015520	1311010	1311186	-	177	168.305	255.089	228.574	102.128	125.435	162.174	322.217	321.805	313.52	A7C91_RS07170	A7C91_07170
28495963	CP015520	1311198	1312025	-	828	428.548	463.504	429.905	203.673	312.048	287.515	634.611	609.092	694.381	A7C91_RS07175	A7C91_07175
28495964	CP015520	1312121	1312318	-	198	469.564	484.572	400.424	296.155	372.836	401.829	359.733	465.073	690.66	rps27e	A7C91_07180
28495965	CP015520	1312322	1312606	-	285	1029.25	1025.09	1054.37	668.301	900.739	885.667	1033.48	1309.07	1668.27	A7C91_RS07185	A7C91_07185
28495966	CP015520	1312814	1312993	-	180	1418.76	1516.09	1285.15	711.552	957.461	977.627	1347.65	1632.31	1869.59	A7C91_RS07190	A7C91_07190
28495967	CP015520	1313055	1313636	-	582	6.60459	5.70431	9.53025	9.84813	10.0138	10.1858	16.9856	14.2725	21.4535	A7C91_RS07195	A7C91_07195
28495968	CP015520	1313633	1313878	-	246	2.92978	4.04867	2.65261	8.96124	15.7941	12.6833	7.21277	12.5419	13.696	A7C91_RS07200	A7C91_07200
28495969	CP015520	1314062	1315258	+	1197	219.971	259.879	217.787	85.6371	86.0165	78.1976	256.865	318.027	192.891	A7C91_RS07205	A7C91_07205
28495970	CP015520	1315970	1316215	-	246	7.81275	25.6416	15.9157	14.338	13.5378	17.7566	3.09119	14.4714	18.5299	A7C91_RS07210	A7C91_07210
28495971	CP015520	1316651	1316854	-	204	34.152	53.7044	43.1829	31.338	47.6146	55.0603	39.7611	53.5158	90.3511	A7C91_RS07215	A7C91_07215
28495972	CP015520	1317203	1317277	-	75	253.055	376.256	282.768	1034.63	910.281	848.663	229.819	806.925	1397.9	A7C91_RS07220	A7C91_07220
28495973	CP015520	1317298	1317383	-	86	13.9676	27.0225	45.5262	258.896	145.216	130.608	14.737	35.8756	133.663	A7C91_RS07225	A7C91_07225
28495974	CP015520	1317494	1318744	+	1251	50.8906	57.3221	46.9455	38.2389	31.5016	33.67	115.493	131.851	98.6986	A7C91_RS07230	A7C91_07230
28495975	CP015520	1318818	1319939	+	1122	21.8402	35.507	24.4267	38.7058	35.6182	27.5302	79.7482	77.8412	76.4849	A7C91_RS07235	A7C91_07235
28495976	CP015520	1319951	1320346	-	396	6.67339	15.0905	9.06309	3.89678	7.0082	9.45481	8.96132	14.983	17.5167	A7C91_RS07240	A7C91_07240
28495977	CP015520	1320535	1320876	-	342	11.2394	5.8244	4.77004	2.57832	0.811476	6.38614	0.741161	4.1637	8.11302	A7C91_RS07245	A7C91_07245
28495978	CP015520	1320911	1321360	-	450	6.40645	4.42654	5.07533	3.91905	2.46689	4.16011	5.63283	6.32882	5.72547	A7C91_RS07250	A7C91_07250
28495979	CP015520	1322140	1322787	-	648	334.411	351.459	274.41	164.314	152.467	154.56	558.98	412.399	345.302	A7C91_RS07255	A7C91_07255
28495980	CP015520	1322793	1323236	-	444	394.992	350.684	300.552	161.363	148.138	120.165	641.115	470.386	330.762	A7C91_RS07260	A7C91_07260
28495981	CP015520	1323247	1323684	-	438	136.027	143.256	104.288	69.4558	53.2239	58.4126	298.617	239.498	162.895	A7C91_RS07265	A7C91_07265
28495982	CP015520	1323684	1323986	-	303	82.4593	66.8364	51.6865	43.6528	42.1325	28.8325	244.275	155.871	110.541	A7C91_RS07270	A7C91_07270
28495983	CP015520	1324000	1325175	-	1176	60.0605	71.4232	50.4943	50.8002	39.8824	33.9601	331.072	216.141	149.99	A7C91_RS07275	A7C91_07275
28495984	CP015520	1325181	1327898	-	2718	29.3452	30.292	27.0092	33.8213	23.076	25.4841	259.912	164.769	134.168	A7C91_RS07280	A7C91_07280
28495985	CP015520	1327904	1331266	-	3363	29.432	27.3451	29.9785	23.2704	23.189	22.8231	213.681	155.539	142.439	A7C91_RS07285	A7C91_07285
28495986	CP015520	1331283	1331531	-	249	39.5579	34.6657	52.413	38.0691	61.3007	36.3384	173.057	217.315	241.17	A7C91_RS07290	A7C91_07290
28495987	CP015520	1332252	1332329	-	78	3.08003	8.51258	4.18296	2.82624	3.55801	8.00022	0	3.0427	7.62267	A7C91_RS07295	A7C91_07295
28495988	CP015520	1332335	1332410	-	76	18.9665	21.8415	4.29304	40.6086	40.1681	41.0538	23.3466	24.9822	52.1551	A7C91_RS07300	A7C91_07300
28495989	CP015520	1332732	1332808	+	77	0	8.62313	0	0	0	0	0	0	0	A7C91_RS07305	A7C91_07305
28495990	CP015520	1332815	1333123	-	309	0	1.0744	4.22357	1.42684	3.59255	4.03895	4.92189	4.60837	11.545	A7C91_RS07310	A7C91_07310
28495991	CP015520	1333325	1334830	-	1506	81.0378	72.5265	66.0775	30.8859	31.1432	25.0684	189.351	168.149	93.5675	A7C91_RS07315	A7C91_07315
28495992	CP015520	1334831	1336171	-	1341	128.452	126.013	92.4556	38.4672	39.5281	34.2023	256.502	192.378	121.781	A7C91_RS07320	A7C91_07320
28495993	CP015520	1336617	1337297	+	681	289.631	267.64	236.199	136.929	232.697	235.037	184.99	307.032	413.549	A7C91_RS07325	A7C91_07325
28495994	CP015520	1337299	1337577	-	279	2620.27	2545.26	1979.85	1034.28	1788.49	1598.07	1668.95	2552.8	2695.09	A7C91_RS07330	A7C91_07330
28495995	CP015520	1337678	1338358	+	681	21.5195	23.4002	21.0807	8.41646	16.301	17.8683	57.3208	57.5031	47.1464	A7C91_RS07335	A7C91_07335
28495996	CP015520	1338408	1339178	+	771	57.9572	60.7142	48.6656	38.3137	34.1957	36.0166	99.6156	93.8858	104.364	A7C91_RS07340	A7C91_07340
28495997	CP015520	1339224	1339931	+	708	27.8246	28.1348	26.2676	10.275	11.3675	14.1021	50.8387	38.2143	31.9119	A7C91_RS07345	A7C91_07345
28495998	CP015520	1339924	1340130	+	207	25.533	56.1337	29.9476	14.9094	9.3849	10.551	47.7566	42.4215	25.8508	A7C91_RS07350	A7C91_07350
28495999	CP015520	1340206	1340559	-	354	63.1144	54.394	46.0835	13.7001	9.40762	14.1021	79.4801	45.589	24.6337	A7C91_RS07355	A7C91_07355
28496000	CP015520	1340556	1341812	-	1257	52.75	49.6533	35.3006	12.1009	8.16899	12.1626	74.4098	41.16	23.0196	A7C91_RS07360	A7C91_07360
28496001	CP015520	1341812	1343302	-	1491	98.6104	83.7213	63.6787	19.2207	19.3579	20.2983	155.384	81.8163	55.9609	A7C91_RS07365	A7C91_07365
28496002	CP015520	1343368	1344849	-	1482	35.8256	32.7062	28.6203	12.1974	11.7976	12.4214	69.2701	41.637	29.2871	A7C91_RS07370	A7C91_07370
28496003	CP015520	1344909	1345658	-	750	19.86	15.9356	12.1808	12.0511	9.62086	9.98428	46.9778	31.0112	26.4253	A7C91_RS07375	A7C91_07375
28496004	CP015520	1345690	1346376	-	687	5.59515	3.38273	2.84953	1.28353	3.23173	1.36248	11.0689	7.94558	7.21213	A7C91_RS07380	A7C91_07380
28496005	CP015520	1346458	1347792	+	1335	4.31896	2.48682	3.42157	2.80718	1.45519	1.40229	6.07586	6.75549	4.30524	A7C91_RS07385	A7C91_07385
28496006	CP015520	1347922	1349232	+	1311	8.79604	15.9538	8.71052	6.38975	7.19744	9.04373	38.0893	27.8787	23.5832	A7C91_RS07390	A7C91_07390
28496007	CP015520	1349242	1350111	+	870	16.0161	14.8823	10.1257	16.2168	17.5447	19.7247	39.3327	30.5529	41.2325	A7C91_RS07395	A7C91_07395
28496008	CP015520	1350333	1350950	-	618	160.161	209.509	236.52	282.871	181.424	278.687	187.852	216.593	346.671	A7C91_RS07400	A7C91_07400
28496009	CP015520	1351058	1351765	-	708	27.4853	25.7902	23.0417	16.191	10.9756	12.78	80.1962	53.9693	36.9506	A7C91_RS07405	A7C91_07405
28496010	CP015520	1351776	1352858	-	1083	10.2042	7.35713	9.33925	4.07103	4.35635	4.32145	20.8305	13.3677	13.359	A7C91_RS07410	A7C91_07410
28496011	CP015520	1352993	1354867	+	1875	419.238	510.646	439.03	124.155	107.606	126.135	684.051	533.773	304.63	A7C91_RS07415	A7C91_07415
28496012	CP015520	1354999	1357479	+	2481	4.26064	5.35253	5.52333	2.39906	3.02022	5.03037	3.57586	6.88747	7.42911	A7C91_RS07420	A7C91_07420
28496013	CP015520	1357620	1358912	+	1293	241.171	261.125	221.804	60.0133	53.6591	50.1916	295.037	320.663	158.03	A7C91_RS07425	A7C91_07425
28496014	CP015520	1358964	1360685	-	1722	106.588	115.291	85.2625	43.526	37.2289	38.5934	166.482	143.749	105.425	A7C91_RS07430	A7C91_07430
28496015	CP015520	1360718	1360900	-	183	9.18958	5.44247	5.34871	4.8185	13.6488	15.3447	9.69585	2.59378	18.411	A7C91_RS07435	A7C91_07435
28496016	CP015520	1360969	1362336	-	1368	215.831	209.678	177.446	119.731	101.637	108.792	673.531	512.135	329.591	A7C91_RS07440	A7C91_07440
28496017	CP015520	1362336	1362734	-	399	392.576	476.769	394.96	317.134	274.047	217.389	834.124	607.305	547.877	A7C91_RS07445	A7C91_07445
28496018	CP015520	1363179	1364453	-	1275	28.829	31.2462	36.0817	7.43467	10.2303	8.07552	19.483	8.93481	11.9691	A7C91_RS07450	A7C91_07450
28496019	CP015520	1364531	1364734	-	204	1885.43	1635.54	1460.22	378.217	321.058	409.894	744.279	372.284	220.534	A7C91_RS07455	A7C91_07455
28496020	CP015520	1365084	1365553	-	470	21.4684	25.4291	27.0736	25.3279	17.1239	20.5793	65.7962	65.6447	53.975	A7C91_RS07460	A7C91_07460
28496021	CP015520	1365575	1365650	-	76	3.16108	4.3683	0	0	7.30329	0	0	6.24555	2.60776	A7C91_RS07465	A7C91_07465
28496022	CP015520	1365832	1366149	-	318	160.161	115.884	94.3929	90.8129	89.8901	104.984	344.346	224.643	184.478	A7C91_RS07470	A7C91_07470
28496023	CP015520	1366219	1367238	-	1020	267.799	264.616	226.471	169.225	127.063	132.451	526.09	443.018	300.004	rplP0	A7C91_07475
28496024	CP015520	1367244	1367894	-	651	305.93	309.552	280.162	224.171	164.98	159.12	761.6	635.07	404.294	A7C91_RS07480	A7C91_07480
28496025	CP015520	1367974	1368465	-	492	190.924	193.661	171.093	106.191	96.4568	102.1	385.883	349.243	244.514	A7C91_RS07485	A7C91_07485
28496026	CP015520	1368495	1368953	-	459	147.076	158.401	144.299	97.496	102.787	89.0482	325.82	310.754	276.774	A7C91_RS07490	A7C91_07490
28496027	CP015520	1368974	1369159	-	186	76.2058	91.0297	71.92	28.4447	23.8731	26.8395	153.994	154.393	103.357	A7C91_RS07495	A7C91_07495
28496028	CP015520	1369199	1370320	-	1122	283.922	260.089	237.288	99.4171	98.692	102.056	448.442	417.339	289.512	A7C91_RS07500	A7C91_07500
28496029	CP015520	1370440	1371258	-	819	18.4802	22.2949	23.1059	27.4549	16.9429	23.2387	101.515	97.3665	66.3051	A7C91_RS07505	A7C91_07505
28496030	CP015520	1371483	1372490	+	1008	41.232	49.4034	34.6339	7.4357	5.23112	5.88111	30.1759	24.722	18.2853	A7C91_RS07510	A7C91_07510
28496031	CP015520	1372537	1372950	+	414	4.06206	6.41528	3.94047	1.06496	0.67035	0.753644	4.89811	1.14653	3.35103	A7C91_RS07515	A7C91_07515
28496032	CP015520	1372953	1375277	+	2325	13.7429	14.9931	12.7702	7.01636	7.40066	7.24665	14.8271	16.2304	15.5142	A7C91_RS07520	A7C91_07520
28496033	CP015520	1375274	1375474	-	201	17.9285	13.2136	47.0739	5.48374	12.4265	13.9705	31.527	56.676	40.4267	A7C91_RS07525	A7C91_07525
28496034	CP015520	1375553	1376761	-	1209	67.1644	59.5881	49.3859	23.7039	23.6436	23.7426	90.5725	88.5329	68.3581	A7C91_RS07530	A7C91_07530
28496035	CP015520	1376815	1377414	+	600	14.8149	24.8993	15.226	9.55268	9.25083	8.32023	48.1607	44.6973	24.4434	A7C91_RS07535	A7C91_07535
28496036	CP015520	1377441	1377517	+	77	0	0	4.23729	0	0	0	13.1676	3.08222	5.14778	A7C91_RS07540	A7C91_07540
28496037	CP015520	1377544	1377621	+	78	3.08003	12.7689	16.7318	28.2624	10.674	8.00022	107.24	21.2989	33.0316	A7C91_RS07545	A7C91_07545
28496038	CP015520	1377951	1380110	+	2160	11.9009	13.8329	11.1778	6.63381	7.32357	7.94466	21.1231	17.0307	19.6354	A7C91_RS07550	A7C91_07550
28496039	CP015520	1380111	1381301	-	1191	238.628	233.592	201.625	48.1243	50.0989	51.3465	171.113	185.321	168.07	A7C91_RS07555	A7C91_07555
28496040	CP015520	1381298	1381501	-	204	68.3041	102.527	46.3817	12.9674	32.65	15.2945	65.8544	57.006	64.1201	A7C91_RS07560	A7C91_07560
28496041	CP015520	1381485	1382195	-	711	216.589	236.736	211.548	44.6474	54.2559	44.3219	145.099	189.598	149.687	A7C91_RS07565	A7C91_07565	SurR
28496042	CP015520	1382331	1383011	+	681	361.598	355.878	324.355	107.795	110.439	135.158	101.242	200.39	200.809	A7C91_RS07570	A7C91_07570	Pdo
28496043	CP015520	1385214	1385471	+	258	8.38053	5.14714	11.3815	5.12666	2.15136	3.62801	24.5617	16.558	4.60906	A7C91_RS07575	A7C91_07575
28496044	CP015520	1385482	1386131	-	650	6.28325	8.68283	9.0352	5.76552	3.84265	7.2002	17.1585	11.684	5.48832	A7C91_RS07580	A7C91_07580
28496045	CP015520	1386142	1387122	-	981	16.8978	21.6589	15.2992	12.5841	10.7502	19.7192	43.4089	31.2087	29.4961	A7C91_RS07585	A7C91_07585
28496046	CP015520	1387127	1387542	-	416	3.46503	13.5669	9.41167	7.41887	7.3384	9.00025	13.405	14.8332	16.1982	A7C91_RS07590	A7C91_07590
28496047	CP015520	1387530	1387757	-	228	14.7517	17.4732	15.7411	16.4368	10.9549	9.57921	30.017	35.3915	37.3778	A7C91_RS07595	A7C91_07595
28496048	CP015520	1387817	1388329	-	513	12.176	10.3545	9.54009	8.59441	7.57378	3.04102	25.6936	11.1032	6.18135	A7C91_RS07600	A7C91_07600
28496049	CP015520	1388349	1390532	-	2184	19.9102	19.3053	12.8477	7.87309	5.8453	7.14305	23.4443	11.1928	9.2561	A7C91_RS07605	A7C91_07605
28496050	CP015520	1390532	1391158	-	627	61.3058	46.0657	43.711	22.5017	17.7049	14.9286	51.7465	29.9029	18.3333	A7C91_RS07610	A7C91_07610
28496051	CP015520	1391163	1392248	-	1086	112.821	105.772	76.911	25.7797	18.9105	20.973	77.4903	33.4361	32.8491	A7C91_RS07615	A7C91_07615
28496052	CP015520	1392245	1393642	-	1398	70.1135	67.2056	55.5454	14.1918	12.9035	14.73	42.9715	25.8042	23.1079	A7C91_RS07620	A7C91_07620
28496053	CP015520	1393680	1394453	-	774	102.118	104.23	87.2585	24.7789	21.155	26.2023	80.5625	46.301	42.2497	A7C91_RS07625	A7C91_07625
28496054	CP015520	1394617	1395315	-	699	125.105	111.613	96.621	80.105	71.8627	70.5256	250.576	184.025	134.395	A7C91_RS07630	A7C91_07630
28496055	CP015520	1395459	1396760	+	1302	0.738071	0.50997	0.751777	1.01588	0.852611	0.718914	0.973415	1.64054	1.52219	A7C91_RS07635	A7C91_07635
28496056	CP015520	1396761	1396994	-	234	1.02668	1.41876	0	0.942079	1.186	0	5.41618	6.08541	5.92874	A7C91_RS07640	A7C91_07640
28496057	CP015520	1397090	1397620	+	531	3.16703	2.50087	1.84334	2.90607	3.65852	2.93793	31.983	16.5372	9.33095	A7C91_RS07645	A7C91_07645
28496058	CP015520	1397674	1401339	+	3666	62.9767	65.0216	61.4094	20.5053	19.4555	16.5962	108.208	96.9134	67.1984	A7C91_RS07650	A7C91_07650
28496059	CP015520	1401795	1402589	+	795	633.997	625.98	556.097	113.412	111.359	104.003	355.825	218.225	114.426	A7C91_RS07655	A7C91_07655
28496060	CP015520	1402867	1403337	-	471	7.65102	9.86809	10.3908	3.27628	8.83837	5.29951	7.53436	10.0777	10.9404	A7C91_RS07660	A7C91_07660
28496061	CP015520	1403367	1403804	-	438	12.6154	12.1275	16.388	5.53633	3.16809	9.97288	4.62972	6.50222	9.04974	A7C91_RS07665	A7C91_07665
28496062	CP015520	1404568	1404780	-	213	23.6858	34.2901	19.9133	12.4195	16.9381	8.78898	35.701	33.4269	20.4703	A7C91_RS07670	A7C91_07670
28496063	CP015520	1404777	1405106	-	330	8.00807	9.05429	19.774	9.35228	3.36394	5.67288	23.0434	20.1372	23.4224	A7C91_RS07675	A7C91_07675
28496064	CP015520	1405112	1405837	-	726	16.8765	21.4925	24.2681	17.0041	22.1714	14.1822	47.4833	53.9388	39.8563	A7C91_RS07680	A7C91_07680
28496065	CP015520	1405976	1407196	+	1221	91.6894	108.76	78.8288	127.646	133.648	123.679	461.075	376.697	360.831	A7C91_RS07685	A7C91_07685
28496066	CP015520	1407206	1407958	+	753	127.938	139.321	129.988	51.2326	60.8122	57.1809	205.003	221.887	192.662	A7C91_RS07690	A7C91_07690
28496067	CP015520	1407960	1408604	+	645	78.5908	94.1927	83.9705	12.9875	25.386	22.2518	113.967	91.2528	73.4376	A7C91_RS07695	A7C91_07695
28496068	CP015520	1408601	1408780	+	180	109.444	84.8421	105.132	24.4941	21.5853	34.6676	101.391	106.799	67.1642	A7C91_RS07700	A7C91_07700
28496069	CP015520	1408784	1409590	+	807	30.6629	30.4428	23.4495	6.8292	3.78287	5.02616	53.3967	40.2904	24.5588	A7C91_RS07705	A7C91_07705
28496070	CP015520	1409599	1410219	+	621	37.5257	48.1146	38.3539	18.8143	8.938	10.0486	101.228	51.5937	42.7655	A7C91_RS07710	A7C91_07710
28496071	CP015520	1410322	1410834	+	513	73.9926	77.0115	76.9567	33.5182	34.623	40.7497	114.139	97.153	64.9041	A7C91_RS07715	A7C91_07715
28496072	CP015520	1410863	1412179	+	1317	39.2195	40.0809	33.4446	28.4555	20.2296	16.3467	88.1493	58.5669	36.568	A7C91_RS07720	A7C91_07720
28496073	CP015520	1412240	1414287	+	2048	137.6	146.543	108.81	43.7018	40.382	38.087	155.948	123.533	74.7081	A7C91_RS07725	A7C91_07725
28496074	CP015520	1414347	1414703	+	357	8.07536	11.1594	6.39747	4.93998	6.21904	6.99179	25.5607	14.6254	17.2097	A7C91_RS07730	A7C91_07730
28496075	CP015520	1414707	1415957	+	1251	5.18508	6.10375	6.2594	9.16324	9.31738	11.7221	29.5825	22.1964	19.1694	A7C91_RS07735	A7C91_07735
28496076	CP015520	1416022	1416732	+	711	26.3557	25.2145	20.1912	26.6644	34.7394	29.4017	83.7794	78.7765	56.307	A7C91_RS07740	A7C91_07740
28496077	CP015520	1416761	1417657	+	897	23.0332	13.324	18.1868	8.35583	19.8011	17.3918	38.7139	38.3645	34.9096	A7C91_RS07745	A7C91_07745
28496078	CP015520	1417672	1418820	-	1149	16.727	18.2031	17.3216	13.4302	13.7676	18.7368	26.4728	30.1569	28.9781	A7C91_RS07750	A7C91_07750
28496079	CP015520	1418937	1419013	+	77	3.12003	4.31157	4.23729	0	7.20844	8.10412	6.58382	6.16444	10.2956	A7C91_RS07755	A7C91_07755
28496080	CP015520	1419024	1419101	+	78	40.0403	46.8192	50.1955	90.4396	78.2762	72.002	113.74	51.726	101.636	A7C91_RS07760	A7C91_07760
28496081	CP015520	1419720	1420007	+	288	18.3518	16.1384	28.3221	48.9881	50.1087	41.1678	67.77	63.4531	97.0302	A7C91_RS07765	A7C91_07765
28496082	CP015520	1420020	1420400	+	381	9.45834	12.1991	7.70719	16.2008	26.2228	31.119	32.5994	42.9812	59.3008	A7C91_RS07770	A7C91_07770
28496083	CP015520	1420595	1422193	+	1599	38.012	48.584	37.1365	19.7147	24.125	16.3907	139.183	121.114	92.0918	A7C91_RS07775	A7C91_07775
28496084	CP015520	1422208	1423101	-	894	30.9036	32.6792	22.9923	11.3429	13.9694	10.4701	49.051	45.3955	35.9135	A7C91_RS07780	A7C91_07780
28496085	CP015520	1423217	1423609	+	393	147.324	125.024	112.078	94.2367	118.637	118.293	390.858	298.928	224.413	A7C91_RS07785	A7C91_07785
28496086	CP015520	1423742	1424668	+	927	18.1412	25.0694	16.8943	7.6098	9.28077	10.7705	24.336	22.2738	22.4486	A7C91_RS07790	A7C91_07790
28496087	CP015520	1424665	1425741	-	1077	28.7755	28.3595	29.0827	35.0013	30.4066	33.6054	71.7832	77.5678	76.0002	A7C91_RS07795	A7C91_07795
28496088	CP015520	1425803	1426610	-	808	31.2196	36.5683	29.4775	28.92	25.4169	40.9318	56.7814	80.481	80.4531	A7C91_RS07800	A7C91_07800
28496089	CP015520	1426667	1427482	+	816	28.5582	24.4111	20.3919	5.13295	5.44166	7.64727	30.1315	26.7579	16.2729	A7C91_RS07805	A7C91_07805
28496090	CP015520	1427479	1428738	+	1260	47.6671	50.8525	35.7345	8.04805	9.25083	12.3813	73.4279	53.3053	31.7732	A7C91_RS07810	A7C91_07810
28496091	CP015520	1428735	1429835	+	1101	65.0246	79.9069	80.3083	41.4463	62.7645	70.5633	65.8442	83.637	99.9047	A7C91_RS07815	A7C91_07815
28496092	CP015520	1429849	1431024	-	1176	1294.77	1337.84	1269.57	515.125	555.05	609.425	1169.75	1148.31	853.765	A7C91_RS07820	A7C91_07820
28496093	CP015520	1431165	1431250	+	86	53.0767	27.0225	26.5569	43.5766	96.811	72.5601	123.791	85.5495	89.8766	A7C91_RS07825	A7C91_07825
28496094	CP015520	1431271	1431516	-	246	9.76593	8.09733	5.30522	8.96124	11.2815	7.60997	18.5471	19.2952	27.392	A7C91_RS07830	A7C91_07830
28496095	CP015520	1431551	1432438	-	888	18.1264	27.292	20.9431	18.6188	14.3763	20.3789	40.5335	44.3659	35.933	A7C91_RS07835	A7C91_07835
28496096	CP015520	1432536	1434017	+	1482	8.91586	8.06455	10.1272	4.61123	8.2396	8.00022	23.2611	18.0961	13.908	A7C91_RS07840	A7C91_07840
28496097	CP015520	1434014	1434868	+	855	13.7683	12.4254	7.25047	6.96147	8.11476	4.37907	27.5712	20.8185	16.4578	A7C91_RS07845	A7C91_07845
28496098	CP015520	1434828	1435658	-	831	27.7536	28.7645	26.6985	19.8959	19.7039	22.9032	75.3416	73.1128	51.9919	A7C91_RS07850	A7C91_07850
28496099	CP015520	1435642	1436196	-	555	28.5693	36.4891	34.6847	25.0237	31.0028	35.9794	94.5402	115.031	106.415	A7C91_RS07855	A7C91_07855
28496100	CP015520	1436274	1436663	-	390	43.7364	59.5881	59.3981	26.5666	28.4641	36.801	108.54	125.359	111.291	A7C91_RS07860	A7C91_07860
28496101	CP015520	1436796	1437833	-	1038	1147.28	1182.12	1084.74	331.732	306.668	329.443	1250.78	1288.86	841.064	A7C91_RS07865	A7C91_07865
28496102	CP015520	1437918	1439447	-	1530	17.9004	19.7459	15.3539	5.47514	5.26027	9.99243	24.5194	19.2347	13.7308	A7C91_RS07870	A7C91_07870
28496103	CP015520	1439437	1439838	-	402	8.36664	12.3877	9.73943	4.93537	7.59396	4.65685	14.5024	14.169	10.8462	A7C91_RS07875	A7C91_07875
28496104	CP015520	1439910	1440434	+	525	294.697	271.284	249.83	82.7199	86.1649	87.9567	859.891	635.595	430.354	A7C91_RS07880	A7C91_07880
28496105	CP015520	1440441	1441235	+	795	184.034	185.414	152.67	77.087	62.8358	62.7942	522.896	444.212	297.658	A7C91_RS07885	A7C91_07885
28496106	CP015520	1441335	1442015	+	681	56.7973	69.2257	58.93	57.9441	53.7934	57.2703	279.16	254.756	220.89	A7C91_RS07890	A7C91_07890
28496107	CP015520	1442098	1442826	+	729	23.7276	28.2351	21.4829	16.027	17.8925	18.8318	71.6273	60.5536	74.7628	A7C91_RS07895	A7C91_07895
28496108	CP015520	1442816	1444693	-	1878	68.1837	74.0703	59.0693	30.1676	26.3043	25.4192	136.727	116.138	69.6512	A7C91_RS07900	A7C91_07900
28496109	CP015520	1444822	1445409	+	588	192.847	220.198	189.215	79.8556	88.7324	114.085	298.741	227.24	176.955	A7C91_RS07905	A7C91_07905
28496110	CP015520	1445412	1446044	+	633	185.21	221.327	160.301	64.7758	110.045	134.563	211.832	203.962	163.749	A7C91_RS07910	A7C91_07910
28496111	CP015520	1446034	1446321	+	288	245.247	251.298	249.235	101.038	120.453	140.837	328.288	295.015	214.705	A7C91_RS07915	A7C91_07915
28496112	CP015520	1446422	1447741	+	1320	14.0141	11.5694	13.1003	4.67614	8.1996	9.45481	14.4021	15.4625	19.5187	A7C91_RS07920	A7C91_07920
28496113	CP015520	1447738	1448124	+	387	15.5195	10.2943	16.0185	9.6837	14.3424	13.7058	20.3044	23.9171	22.5332	A7C91_RS07925	A7C91_07925
28496114	CP015520	1448121	1448927	-	807	63.4096	78.9866	59.8366	28.1363	28.1996	26.6773	114.018	95.5794	65.572	A7C91_RS07930	A7C91_07930
28496115	CP015520	1449021	1450028	+	1008	50.0504	52.0382	46.2865	32.3671	23.1271	38.0725	91.282	71.3405	54.6594	A7C91_RS07935	A7C91_07935
28496116	CP015520	1450041	1450523	+	483	37.3047	52.2387	29.7224	23.7334	38.4972	38.1129	78.1948	59.9469	42.6743	A7C91_RS07940	A7C91_07940
28496117	CP015520	1450513	1451520	+	1008	6.91172	9.55132	7.44468	5.46742	7.98435	6.19065	10.5616	12.2433	11.797	A7C91_RS07945	A7C91_07945
28496118	CP015520	1451498	1452316	-	819	49.5737	56.7505	51.7891	32.0307	31.5138	40.3821	70.8746	53.03	42.5902	A7C91_RS07950	A7C91_07950
28496119	CP015520	1452388	1453357	+	970	5.94413	2.73807	2.35453	2.04538	3.4333	2.89493	8.62345	7.5848	8.17276	A7C91_RS07955	A7C91_07955
28496120	CP015520	1453359	1454150	+	792	3.94337	6.2877	6.59133	3.89678	1.05123	2.3637	9.28136	8.39049	6.00574	A7C91_RS07960	A7C91_07960
28496121	CP015520	1454248	1455129	+	882	36.4993	39.8991	32.1832	21.9947	23.9137	18.0413	31.3254	30.1373	30.5598	A7C91_RS07965	A7C91_07965
28496122	CP015520	1455135	1456055	+	921	41.2141	46.5003	44.9907	24.4143	28.325	24.3916	44.3104	44.8378	45.8353	A7C91_RS07970	A7C91_07970
28496123	CP015520	1456082	1457347	-	1266	160.351	177.271	163.651	53.4574	55.4611	42.3898	179.797	204.15	161.088	A7C91_RS07975	A7C91_07975
28496124	CP015520	1457423	1458796	+	1374	15.2118	12.5644	16.3848	9.14516	11.3111	8.62906	47.7806	31.2641	27.1176	A7C91_RS07980	A7C91_07980
28496125	CP015520	1458767	1459567	-	801	19.7952	17.8222	15.0712	11.0086	10.7407	13.6333	67.0876	54.8143	54.1866	A7C91_RS07985	A7C91_07985
28496126	CP015520	1459911	1461590	-	1680	391.537	420.126	379.873	74.9256	77.9713	80.0451	307.19	425.218	311.558	A7C91_RS07990	A7C91_07990
28496127	CP015520	1461610	1463112	-	1503	108.532	101.165	85.0953	21.854	26.2199	23.8729	113.837	103.428	81.7548	A7C91_RS07995	A7C91_07995
28496128	CP015520	1463191	1464243	-	1053	95.823	84.8105	76.2229	44.5917	46.6495	49.1865	119.397	85.4211	73.9681	A7C91_RS08000	A7C91_08000
28496129	CP015520	1464403	1465146	+	744	28.4157	30.7895	34.6444	16.0002	10.0715	15.0972	55.5333	41.4691	32.7652	A7C91_RS08005	A7C91_08005
28496130	CP015520	1465164	1466390	+	1227	87.5209	95.241	87.7502	26.2308	26.6894	26.7	121.677	95.9382	65.2555	A7C91_RS08010	A7C91_08010
28496131	CP015520	1466736	1467014	-	279	24.9714	26.1785	23.3886	31.6052	27.852	23.4845	52.6942	56.1428	53.2767	A7C91_RS08015	A7C91_08015
28496132	CP015520	1467053	1468933	-	1881	72.162	83.13	73.1985	37.5029	40.2787	41.8002	188.659	160.87	116.532	A7C91_RS08020	A7C91_08020
28496133	CP015520	1468939	1470258	-	1320	106.471	118.963	93.185	47.7634	51.7205	43.7285	247.14	210.721	160.353	A7C91_RS08025	A7C91_08025
28496134	CP015520	1470356	1470658	-	303	61.0516	81.0802	80.7602	26.1917	23.814	14.4162	103.733	81.4601	64.1009	A7C91_RS08030	A7C91_08030
28496135	CP015520	1470704	1471867	+	1164	21.4649	17.3981	14.856	11.9314	9.06009	10.4539	43.5528	29.3605	38.4801	A7C91_RS08035	A7C91_08035
28496136	CP015520	1472015	1472311	+	297	559.756	627.093	582.235	136.573	141.098	139.721	396.858	295.665	263.585	A7C91_RS08040	A7C91_08040
28496137	CP015520	1472314	1472676	+	363	483.793	463.689	441.32	178.543	129.97	155.575	293.978	265.444	229.31	A7C91_RS08045	A7C91_08045
28496138	CP015520	1472746	1473366	+	621	902.938	1046.76	904.207	510.115	533.152	543.126	933.09	1242.07	998.607	A7C91_RS08050	A7C91_08050
28496139	CP015520	1473363	1474184	+	822	185.004	204.364	173.852	60.3412	68.8748	65.2865	243.301	170.058	120.071	A7C91_RS08055	A7C91_08055
28496140	CP015520	1474216	1474758	-	543	55.3043	70.9225	58.885	28.8245	35.2656	42.5205	159.182	135.493	113.512	A7C91_RS08060	A7C91_08060
28496141	CP015520	1474859	1476604	+	1746	18.9882	16.9228	15.1363	5.17658	12.557	7.68406	40.9396	29.7683	31.3289	A7C91_RS08065	A7C91_08065
28496142	CP015520	1476594	1477376	-	783	103.092	98.3676	66.2543	35.7557	45.0136	40.2463	69.2773	57.893	69.3536	A7C91_RS08070	A7C91_08070
28496143	CP015520	1477422	1479230	-	1809	5329.41	4324.32	2984.96	1565.67	1338.53	1196.81	5294.72	4065.19	2580.08	A7C91_RS08075	A7C91_08075
28496144	CP015520	1479431	1480255	-	825	201.803	230.18	192.599	64.6643	70.9791	72.9911	355.175	385.771	215.246	A7C91_RS08080	A7C91_08080
28496145	CP015520	1480261	1481304	-	1044	36.5886	48.6538	27.8143	7.39045	5.84822	5.0806	62.8837	57.5141	30.184	A7C91_RS08085	A7C91_08085
28496146	CP015520	1481352	1482065	-	714	5.38357	4.64973	3.6557	4.63123	1.94345	3.05891	15.2654	6.98032	8.04971	A7C91_RS08090	A7C91_08090
28496147	CP015520	1482062	1483288	-	1227	6.26548	10.5523	3.45682	3.4136	4.29745	7.37429	29.1282	12.766	14.5371	A7C91_RS08095	A7C91_08095
28496148	CP015520	1483264	1484139	-	876	7.67897	10.9906	5.58683	4.27807	10.1379	6.41114	26.6209	29.26	21.7194	A7C91_RS08100	A7C91_08100
28496149	CP015520	1484231	1485166	-	936	11.5501	14.5423	11.1546	14.8377	10.9705	12.0003	99.6577	82.9137	55.4761	A7C91_RS08105	A7C91_08105
28496150	CP015520	1485307	1485915	+	609	16.5684	11.9931	9.64348	7.23962	8.2027	7.68494	15.8163	21.4338	23.1058	A7C91_RS08110	A7C91_08110
28496151	CP015520	1485920	1487179	-	1260	24.9775	21.0788	20.1977	16.7959	16.5193	13.867	40.838	40.8737	36.0201	A7C91_RS08115	A7C91_08115
28496152	CP015520	1487189	1488910	-	1722	48.5506	44.7281	41.6839	22.9152	22.2407	18.4813	58.4381	65.4658	49.2596	A7C91_RS08120	A7C91_08120
28496153	CP015520	1488984	1489454	+	471	568.216	616.756	501.529	356.178	364.141	349.105	677.016	589.044	522.193	A7C91_RS08125	A7C91_08125
28496154	CP015520	1489468	1490787	-	1320	583.133	576.205	469.633	91.1847	99.6566	98.0936	356.788	368.043	256.896	A7C91_RS08130	A7C91_08130
28496155	CP015520	1490775	1491269	-	495	377.107	462.104	386.252	99.3123	69.5214	72.4869	222.753	321.715	226.216	A7C91_RS08135	A7C91_08135
28496156	CP015520	1491859	1492722	-	864	129.297	165.611	159.737	71.441	81.9084	69.6964	145.221	173.054	155.982	A7C91_RS08140	A7C91_08140
28496157	CP015520	1492797	1493207	-	411	343.119	395.804	346.911	196.31	251.19	222.43	518.672	388.045	413.738	A7C91_RS08145	A7C91_08145
28496158	CP015520	1493291	1494670	-	1380	18.2793	19.0053	13.24	3.9936	4.0221	4.97405	19.2863	10.8347	6.74993	A7C91_RS08150	A7C91_08150
28496159	CP015520	1494757	1495416	-	660	56.7845	71.4283	62.7825	15.3645	13.0353	17.4914	47.623	56.0964	44.4425	A7C91_RS08155	A7C91_08155
28496160	CP015520	1495394	1496481	-	1088	72.4259	74.4538	77.9692	15.6015	14.7945	12.9048	53.3514	58.6783	35.7032	A7C91_RS08160	A7C91_08160
28496161	CP015520	1496541	1497119	+	579	52.2806	52.7515	40.5726	30.4589	35.9488	50.6542	44.2162	54.5164	42.4447	A7C91_RS08165	A7C91_08165
28496162	CP015520	1497119	1498081	+	963	31.9325	31.7167	28.7986	11.4458	12.1039	12.3119	30.5331	22.4269	14.6121	A7C91_RS08170	A7C91_08170
28496163	CP015520	1498724	1498903	-	180	16.0161	12.9107	7.25047	3.67411	6.16722	5.20014	4.22462	17.1406	31.9305	A7C91_RS08175	A7C91_08175
28496164	CP015520	1499074	1499343	-	270	15.1263	25.8215	24.1682	24.4941	10.2787	31.2009	23.4701	43.9502	40.3719	A7C91_RS08180	A7C91_08180
28496165	CP015520	1499394	1500323	-	930	10.0747	5.71167	8.77073	4.97782	5.66986	8.38733	33.797	22.4571	10.6553	A7C91_RS08185	A7C91_08185
28496166	CP015520	1500395	1501342	-	948	69.1836	56.7326	59.541	17.4404	22.5416	26.659	74.5993	72.6012	49.9655	A7C91_RS08190	A7C91_08190
28496167	CP015520	1501494	1502000	+	507	0.9477	3.27407	1.28707	0.869611	1.64216	0.615402	2.49978	2.34054	0.781812	A7C91_RS08195	A7C91_08195
28496168	CP015520	1502096	1502833	+	738	11.3936	9.89674	4.86312	10.1561	8.2731	8.03274	57.7021	60.7799	29.809	A7C91_RS08200	A7C91_08200
28496169	CP015520	1502883	1503538	+	656	5.85956	6.57908	1.49209	2.68837	3.80751	9.51246	20.4791	15.5568	16.3144	A7C91_RS08205	A7C91_08205
28496170	CP015520	1503696	1505330	+	1635	3.37955	6.70073	4.58975	4.44938	6.95934	4.57994	3.72077	9.14486	8.00031	A7C91_RS08210	A7C91_08210
28496171	CP015520	1505435	1506130	+	696	84.5679	83.9517	68.9107	73.7989	65.3938	66.3467	282.613	156.857	126.146	A7C91_RS08215	A7C91_08215
28496172	CP015520	1506127	1506627	-	501	65.2154	77.5308	78.8	64.6819	67.5809	71.6187	137.616	145.904	147.159	A7C91_RS08220	A7C91_08220
28496173	CP015520	1506759	1507991	+	1233	104.436	117.933	103.2	59.8942	55.1448	60.2255	177.414	154.371	107.694	A7C91_RS08225	A7C91_08225
28496174	CP015520	1508099	1508935	+	837	54.5352	44.0274	46.7772	20.8068	21.2205	29.0761	50.5743	49.0541	38.3592	A7C91_RS08230	A7C91_08230
28496175	CP015520	1508935	1510791	+	1857	97.1576	77.0533	60.6158	37.6314	32.5797	43.1805	78.7595	57.2559	44.5046	A7C91_RS08235	A7C91_08235
28496176	CP015520	1510798	1511232	-	435	251.84	190.036	188.262	39.5283	31.8994	23.6696	126.447	94.9324	39.1823	A7C91_RS08240	A7C91_08240
28496177	CP015520	1511229	1512281	-	1053	467.936	567.821	541.926	49.1975	52.4477	52.1496	220.98	211.862	90.531	A7C91_RS08245	A7C91_08245
28496178	CP015520	1512480	1513205	-	726	44.6731	53.0453	44.4915	23.6843	22.9359	22.7775	91.8244	64.3997	49.1379	A7C91_RS08250	A7C91_08250
28496179	CP015520	1513132	1514250	-	1119	54.5321	47.7663	46.3602	19.5033	25.0492	22.0274	84.4924	60.8704	55.4364	A7C91_RS08255	A7C91_08255
28496180	CP015520	1514302	1514628	-	327	89.6316	79.1904	49.8885	31.685	27.1584	40.0745	63.5631	74.0298	52.7293	A7C91_RS08260	A7C91_08260
28496181	CP015520	1514781	1515701	-	921	9.91226	15.8606	9.91921	2.87227	4.21862	7.79175	14.3114	8.7614	9.46833	A7C91_RS08265	A7C91_08265
28496182	CP015520	1515698	1515880	-	183	1.3128	3.62831	0	4.8185	0	1.70497	0	2.59378	0	A7C91_RS08270	A7C91_08270
28496183	CP015520	1516104	1517087	-	984	4.39467	5.39822	5.6368	3.13643	4.5126	5.70747	7.98556	5.78856	10.272	A7C91_RS08275	A7C91_08275
28496184	CP015520	1517065	1517397	-	333	15.8718	20.9363	21.5554	10.592	11.6677	18.7393	31.2089	29.9336	29.7582	A7C91_RS08280	A7C91_08280
28496185	CP015520	1517429	1517779	-	351	78.7118	51.0755	66.9274	59.037	51.3935	65.7796	200.038	134.555	110.67	A7C91_RS08285	A7C91_08285
28496186	CP015520	1517843	1518121	-	279	12.9162	17.849	14.0332	7.90131	8.95241	13.4197	22.713	33.1753	23.4418	A7C91_RS08290	A7C91_08290
28496187	CP015520	1518064	1518705	-	642	38.9177	44.4723	32.0173	42.9218	48.4155	51.0294	86.0717	75.0439	74.0895	A7C91_RS08295	A7C91_08295
28496188	CP015520	1518761	1518910	-	150	19.2194	11.0664	4.35028	13.2268	9.25083	8.32023	79.4229	28.4797	46.2442	A7C91_RS08300	A7C91_08300
28496189	CP015520	1518945	1519205	-	261	88.3649	105.576	117.508	61.6575	54.229	69.3352	284.555	250.061	194.393	A7C91_RS08305	A7C91_08305
28496190	CP015520	1519954	1521135	+	1182	16.4633	23.5932	17.114	9.13865	13.618	12.4064	33.2394	29.5158	32.5285	A7C91_RS08310	A7C91_08310
28496191	CP015520	1521270	1521770	+	501	34.0463	48.3739	31.2595	27.7208	32.1286	29.893	82.4686	88.5846	74.3705	A7C91_RS08315	A7C91_08315
28496192	CP015520	1521835	1522092	+	258	27.0039	32.1696	39.2031	17.9433	18.2865	15.7214	74.6677	79.1103	61.4541	A7C91_RS08320	A7C91_08320
28496193	CP015520	1522095	1522856	+	762	25.8528	25.2696	25.2625	19.6724	17.8461	18.0162	38.9197	48.276	56.4398	A7C91_RS08325	A7C91_08325
28496194	CP015520	1523048	1523299	+	252	2.86002	9.22196	3.88418	0	1.10129	1.23813	0	2.82537	11.0105	A7C91_RS08330	A7C91_08330
28496195	CP015520	1523333	1523518	+	186	590.272	803.203	605.18	278.521	249.176	238.2	139.004	236.055	296.219	A7C91_RS08335	A7C91_08335
28496196	CP015520	1523566	1524888	+	1323	19.6116	31.6182	27.8674	7.83143	11.7471	11.5559	54.2208	29.7785	31.0092	A7C91_RS08340	A7C91_08340
28496197	CP015520	1524900	1525910	-	1011	16.1587	21.0162	14.8452	7.63168	12.3527	17.591	21.5619	17.8409	21.3676	A7C91_RS08345	A7C91_08345
28496198	CP015520	1525894	1526388	-	495	19.8988	30.181	28.3427	18.7046	20.7443	22.0612	39.9419	32.1236	28.0268	A7C91_RS08350	A7C91_08350
28496199	CP015520	1526382	1526810	-	429	10.0801	20.1206	9.887	7.70792	14.232	15.2731	17.1348	15.4901	17.5552	A7C91_RS08355	A7C91_08355
28496200	CP015520	1526841	1527302	-	462	7.80006	7.18595	2.82486	5.24873	4.20492	11.4808	15.3623	9.24666	4.7188	A7C91_RS08360	A7C91_08360
28496201	CP015520	1527458	1527937	+	480	9.50958	10.3747	12.2352	6.88895	7.5163	6.50018	23.7635	17.3054	20.2318	A7C91_RS08365	A7C91_08365
28496202	CP015520	1527941	1528192	-	252	8.58007	14.4917	6.47363	5.24873	5.50645	13.6194	37.2169	20.7194	29.0992	A7C91_RS08370	A7C91_08370
28496203	CP015520	1528293	1528757	-	465	14.9828	17.135	13.3315	9.95565	16.1143	16.1037	32.1616	39.8103	36.2282	A7C91_RS08375	A7C91_08375
28496204	CP015520	1528850	1529455	+	606	438.858	441.559	425.337	142.963	135.099	144.677	278.156	424.141	352.555	A7C91_RS08380	A7C91_08380
28496205	CP015520	1529519	1530247	+	729	88.649	97.4568	62.6584	39.6138	47.5866	43.6555	125.869	125.014	136.204	A7C91_RS08385	A7C91_08385
28496206	CP015520	1530239	1530589	-	351	26.6936	20.8085	27.8864	21.3538	25.3014	16.0004	32.4971	29.0747	59.8521	A7C91_RS08390	A7C91_08390
28496207	CP015520	1530650	1531222	-	573	23.8984	38.2398	19.9293	13.4653	11.1397	8.71228	23.8879	21.5379	31.1292	A7C91_RS08395	A7C91_08395
28496208	CP015520	1531234	1532049	-	816	106.578	96.4238	74.3706	32.4186	33.6703	40.1482	109.964	86.3815	91.5655	A7C91_RS08400	A7C91_08400
28496209	CP015520	1532121	1532507	-	387	73.2521	87.5014	69.1324	38.7348	55.9352	62.0792	134.926	115.906	100.375	A7C91_RS08405	A7C91_08405
28496210	CP015520	1532872	1534212	+	1341	3.40388	1.98056	2.91965	8.21948	6.82947	5.58405	15.6887	10.9728	11.38	A7C91_RS08410	A7C91_08410
28496211	CP015520	1534229	1534686	-	458	2.09818	7.2487	7.8362	4.81324	3.02975	7.49366	5.53444	6.21828	8.22183	A7C91_RS08415	A7C91_08415
28496212	CP015520	1534822	1536156	+	1335	18.8954	20.8893	18.5742	26.2554	26.817	32.72	40.8222	36.4441	37.1141	A7C91_RS08420	A7C91_08420
28496213	CP015520	1536158	1536469	+	312	7.70006	18.0892	10.4574	12.7181	21.3481	8.00022	18.6858	23.581	15.8806	A7C91_RS08425	A7C91_08425
28496214	CP015520	1536473	1537549	+	1077	15.8377	17.2623	15.7531	16.9889	12.8842	18.2512	32.0083	30.4101	29.9952	A7C91_RS08430	A7C91_08430
28496215	CP015520	1537546	1538007	-	462	7.28006	5.74876	2.11864	0.477157	4.80563	7.42878	16.4596	10.2741	12.8694	A7C91_RS08435	A7C91_08435
28496216	CP015520	1538156	1539441	+	1286	28.3956	29.43	24.1025	9.08528	11.006	11.6457	50.656	47.9829	39.1447	A7C91_RS08440	A7C91_08440
28496217	CP015520	1539521	1540822	+	1302	35.0583	26.2635	18.0426	12.8678	12.576	13.899	64.4401	59.6061	39.2726	A7C91_RS08445	A7C91_08445
28496218	CP015520	1541139	1541786	-	648	110.482	108.102	70.4907	45.5862	31.2644	37.5566	73.1485	71.419	45.5713	A7C91_RS08450	A7C91_08450	Mrp-Mbs
28496219	CP015520	1541792	1542967	-	1176	92.3379	83.8446	66.5859	38.0533	26.1949	26.7967	60.3517	62.3599	38.0874	A7C91_RS08455	A7C91_08455	Mrp-Mbs
28496220	CP015520	1542978	1543511	-	534	117.422	98.2295	82.4843	40.0437	36.3797	39.1471	99.2074	74.2215	41.939	A7C91_RS08460	A7C91_08460	Mrp-Mbs
28496221	CP015520	1543517	1544089	-	573	80.9192	79.9559	50.6774	39.2418	30.5132	28.8594	81.3958	48.8744	45.3103	A7C91_RS08465	A7C91_08465	Mrp-Mbs
28496222	CP015520	1544100	1545029	-	930	50.6316	57.8306	36.1354	18.252	18.8001	15.4327	39.7932	43.1279	33.4578	A7C91_RS08470	A7C91_08470	Mrp-Mbs
28496223	CP015520	1545033	1546892	-	1860	64.1937	54.7963	41.7487	23.5854	14.1747	14.2585	45.5169	48.8698	30.5808	A7C91_RS08475	A7C91_08475	Mrp-Mbs
28496224	CP015520	1546892	1548379	-	1488	77.4974	62.2483	50.2124	22.3706	15.1072	17.6134	51.445	44.4995	36.7609	A7C91_RS08480	A7C91_08480	Mrp-Mbs
28496225	CP015520	1548376	1548720	-	345	53.6192	49.0769	32.1543	14.6964	16.8928	12.6612	38.2053	39.2112	21.8296	A7C91_RS08485	A7C91_08485	Mrp-Mbs
28496226	CP015520	1548717	1549427	-	711	107.112	122.337	76.6347	26.9745	28.1038	23.258	65.5975	83.1159	50.1745	A7C91_RS08490	A7C91_08490	Mrp-Mbs
28496227	CP015520	1549421	1549705	-	285	61.5357	36.1113	33.1995	10.0555	20.4492	15.3267	32.0182	48.2989	30.5977	A7C91_RS08495	A7C91_08495	Mrp-Mbs
28496228	CP015520	1549702	1550082	-	381	136.831	162.074	107.901	41.0806	37.149	34.3947	116.427	111.502	82.709	A7C91_RS08500	A7C91_08500	Mrp-Mbs
28496229	CP015520	1550079	1550333	-	255	68.7751	65.0962	49.9003	19.0189	11.9717	29.3655	49.7014	53.0504	46.6328	A7C91_RS08505	A7C91_08505	Mrp-Mbs
28496230	CP015520	1550330	1550836	-	507	117.515	107.389	63.7097	27.3928	31.201	37.5395	71.4936	75.3654	70.754	A7C91_RS08510	A7C91_08510	Mrp-Mbs
28496231	CP015520	1551109	1551609	-	501	160.641	169.64	136.109	44.4413	45.9772	56.0495	106.754	67.7412	61.3161	A7C91_RS08515	A7C91_08515
28496232	CP015520	1551795	1553054	+	1260	4.57604	9.22196	8.54519	4.37394	4.84567	6.93352	19.1114	16.9522	11.4824	A7C91_RS08520	A7C91_08520
28496233	CP015520	1553130	1553561	+	432	2.78058	3.84248	0	0	1.28484	1.44448	8.21454	3.29626	4.12895	A7C91_RS08525	A7C91_08525
28496234	CP015520	1553763	1553951	+	189	12.7112	10.5394	17.263	6.9983	1.46839	3.30168	5.3646	5.02288	9.43759	A7C91_RS08530	A7C91_08530
28496235	CP015520	1553993	1554310	+	318	8.31026	5.21998	9.23409	1.38646	1.74544	2.94348	3.98549	5.97059	3.73942	A7C91_RS08535	A7C91_08535
28496236	CP015520	1554296	1555429	-	1134	65.4628	79.3382	57.2557	22.7445	18.3548	18.1592	37.7757	50.8566	36.7017	A7C91_RS08540	A7C91_08540
28496237	CP015520	1555426	1556712	-	1287	85.8674	106.794	89.2365	30.3178	21.995	19.152	66.1759	75.0534	50.5098	A7C91_RS08545	A7C91_08545
28496238	CP015520	1556998	1558128	+	1131	185.014	243.342	221.553	36.6436	23.8019	23.1731	36.9794	49.7325	43.6332	A7C91_RS08550	A7C91_08550
28496239	CP015520	1558063	1558644	-	582	48.2961	58.7544	43.1664	15.151	21.935	17.6912	27.0027	25.6905	39.5017	A7C91_RS08555	A7C91_08555
28496240	CP015520	1558650	1558928	-	279	82.6639	101.144	81.8601	49.7782	55.7039	50.324	198.966	164.175	144.913	A7C91_RS08560	A7C91_08560
28496241	CP015520	1558999	1560927	+	1929	35.2454	35.6257	35.5194	15.9992	15.2502	13.5867	44.283	46.7526	31.85	A7C91_RS08565	A7C91_08565
28496242	CP015520	1560972	1561853	+	882	8.71626	12.4214	9.61797	4.74885	7.86635	6.36752	16.6686	17.2213	13.9317	A7C91_RS08570	A7C91_08570
28496243	CP015520	1561847	1563094	-	1248	138.409	155.621	126.273	94.679	88.7279	88.2524	268.71	262.814	178.339	A7C91_RS08575	A7C91_08575
28496244	CP015520	1563169	1563405	-	237	30.4104	40.6233	26.1568	11.1618	10.5389	7.89895	44.92	36.0503	14.2161	A7C91_RS08580	A7C91_08580
28496245	CP015520	1563417	1563977	-	561	42.8239	66.2798	44.2007	13.7533	18.3038	14.4603	55.1234	49.0738	25.0828	A7C91_RS08585	A7C91_08585
28496246	CP015520	1564432	1566549	+	2118	4.99086	6.89688	4.46736	1.35307	3.14476	2.20969	3.2313	6.6112	4.11725	A7C91_RS08590	A7C91_08590
28496247	CP015520	1566581	1568806	+	2226	64.9711	84.8619	75.7781	12.5771	14.7116	15.5584	23.4575	29.1066	33.3877	A7C91_RS08595	A7C91_08595
28496248	CP015520	1568807	1569058	-	252	2675.08	1947.15	1791.9	507.377	640.95	642.589	1305.61	878.689	611.87	A7C91_RS08600	A7C91_08600
28496249	CP015520	1569348	1569902	+	555	3.89582	2.39273	7.64239	3.57481	4.00036	3.37307	10.5045	8.12484	9.64165	A7C91_RS08605	A7C91_08605
28496250	CP015520	1569892	1571142	-	1251	93.1394	112.787	89.4572	120.884	128.003	110.487	123.801	157.082	187.892	A7C91_RS08610	A7C91_08610
28496251	CP015520	1571187	1571579	-	393	261.638	224.706	180.985	48.2402	42.3702	36.5201	588.222	440.24	185.582	A7C91_RS08615	A7C91_08615
28496252	CP015520	1571589	1572749	-	1161	151.263	154.986	133.206	21.2662	28.9238	16.1245	419.842	289.049	116.763	A7C91_RS08620	A7C91_08620
28496253	CP015520	1572977	1573336	+	360	30.0302	24.8993	40.7839	8.57292	6.16722	11.267	14.0821	14.5036	15.4147	A7C91_RS08625	A7C91_08625
28496254	CP015520	1573352	1573675	+	324	28.1765	33.8139	42.2944	2.72156	4.28279	4.81495	4.69402	18.3126	9.17544	A7C91_RS08630	A7C91_08630
28496255	CP015520	1573769	1573846	+	78	27.7202	12.7689	4.18296	53.6985	53.3702	76.0021	22.748	30.427	60.9814	A7C91_RS08635	A7C91_08635
28496256	CP015520	1574605	1575060	+	456	678.051	726.594	624.637	915.627	819.794	668.492	796.563	1342.79	1271.72	A7C91_RS08640	A7C91_08640
28496257	CP015520	1575090	1576520	+	1431	88.4748	109.504	97.8129	166.067	151.853	114.033	119.033	287.583	314.666	A7C91_RS08645	A7C91_08645
28496258	CP015520	1576510	1576761	+	252	32.4136	34.253	51.7891	37.6159	48.4567	50.7633	39.2286	69.6924	98.3082	A7C91_RS08650	A7C91_08650
28496259	CP015520	1576780	1577382	+	603	80.8775	111.765	102.805	105.288	104.014	128.839	166.463	228.672	249.791	A7C91_RS08655	A7C91_08655
28496260	CP015520	1577472	1578527	+	1056	50.7329	62.2483	54.6875	34.0273	43.3633	40.4784	40.806	54.1636	62.1219	A7C91_RS08660	A7C91_08660
28496261	CP015520	1578672	1579385	-	714	27.5908	31.1532	26.9608	11.4237	19.8232	22.7233	30.1759	35.8988	45.5225	A7C91_RS08665	A7C91_08665
28496262	CP015520	1579464	1579913	-	450	33.1	48.692	33.3522	13.2268	28.9859	19.4139	66.4674	53.795	49.3271	A7C91_RS08670	A7C91_08670
28496263	CP015520	1580088	1580384	-	297	100.303	97.2498	113.151	20.0406	32.7049	34.6676	152.769	131.051	99.4284	A7C91_RS08675	A7C91_08675
28496264	CP015520	1580393	1580770	-	378	55.9293	53.5752	37.9786	16.3294	16.8864	22.2863	60.3517	73.4596	55.0526	A7C91_RS08680	A7C91_08680
28496265	CP015520	1580828	1581199	-	372	56.1856	57.1167	61.3951	23.7039	36.5557	34.388	70.1832	62.5227	59.6699	A7C91_RS08685	A7C91_08685
28496266	CP015520	1581223	1581609	-	387	3205.09	3487.19	3302.34	645.39	522.779	518.402	1432.44	2202.82	1231.64	A7C91_RS08690	A7C91_08690
28496267	CP015520	1581687	1582475	-	789	3095.44	3399.01	3064.22	792.378	787.551	835.582	1553.31	2206.97	1548.84	A7C91_RS08695	A7C91_08695
28496268	CP015520	1582593	1584500	+	1908	375.221	382.276	319.26	193.526	206.98	213.566	648.572	589.098	487.371	A7C91_RS08700	A7C91_08700
28496269	CP015520	1584615	1585361	+	747	276.584	299.103	241.537	76.7284	76.1614	88.5486	277.909	293.248	222.068	A7C91_RS08705	A7C91_08705
28496270	CP015520	1585354	1586691	+	1338	129.637	150.115	128.753	51.5693	58.4918	61.5622	152.693	173.83	166.491	A7C91_RS08710	A7C91_08710
28496271	CP015520	1586803	1587096	+	294	44.1261	53.0733	44.3906	40.4902	39.6464	38.2051	142.258	190.511	169.203	A7C91_RS08715	A7C91_08715
28496272	CP015520	1587105	1587566	-	462	118.041	118.568	96.7514	73.005	102.12	66.1836	524.511	617.471	489.897	A7C91_RS08720	A7C91_08720
28496273	CP015520	1587699	1588982	-	1284	932.154	1001.92	662.198	730.014	661.391	471.415	5109.03	5312.4	2830.37	A7C91_RS08725	A7C91_08725	SHI
28496274	CP015520	1588979	1589767	-	789	502.712	498.196	337.436	260.401	236.019	153.829	2583.6	2687.34	1108.25	A7C91_RS08730	A7C91_08730	SHI
28496275	CP015520	1589778	1590653	-	876	370.784	352.835	245.076	232.022	164.741	143.894	1718.49	1602.8	783.255	A7C91_RS08735	A7C91_08735	SHI
28496276	CP015520	1590650	1591753	-	1104	364.933	350.334	230.813	173.721	144.293	93.5461	1670.1	1426.57	653.63	A7C91_RS08740	A7C91_08740	SHI
28496277	CP015520	1592126	1593115	+	990	87.3607	88.5308	70.8568	80.385	87.7427	89.8207	136.98	160.858	147.141	A7C91_RS08745	A7C91_08745	fdh3
28496278	CP015520	1593148	1595190	+	2043	82.5501	86.2883	81.2883	46.83	52.0274	55.5904	109.058	127.088	132.611	A7C91_RS08750	A7C91_08750	fdh3
28496279	CP015520	1595193	1595684	+	492	52.736	45.2101	44.4312	33.6047	24.2552	38.684	58.2173	77.1808	89.0241	A7C91_RS08755	A7C91_08755	fdh3
28496280	CP015520	1595690	1596067	+	378	9.53341	13.1742	7.76836	6.41511	8.07612	8.2542	20.1172	18.8358	19.9238	A7C91_RS08760	A7C91_08760	fdh3
28496281	CP015520	1596073	1597131	+	1059	27.4497	22.5716	33.5822	17.4858	18.0824	22.3916	49.0678	46.3905	53.8985	A7C91_RS08765	A7C91_08765	fdh3
28496282	CP015520	1597137	1597642	+	506	36.5586	35.4298	40.6227	30.9322	31.2627	32.0641	64.1207	98.966	85.7776	A7C91_RS08770	A7C91_08770	fdh3
28496283	CP015520	1597930	1599146	+	1217	26613.4	21971.7	17878.2	4724.66	5071.61	3957.41	12408.7	11348.8	6801.46	A7C91_RS08775	A7C91_08775
28496284	CP015520	1599648	1600688	-	1041	352.17	372.174	336.614	283.976	351.638	336.286	880.231	563.575	602.374	A7C91_RS08780	A7C91_08780
28496285	CP015520	1600796	1601968	-	1173	45.263	46.1334	43.9479	13.1554	15.142	17.5555	54.2394	45.1192	53.7291	A7C91_RS08785	A7C91_08785
28496286	CP015520	1602198	1602770	-	573	49.8932	47.51	46.1221	24.2376	36.3252	46.284	84.4924	73.7258	79.5525	A7C91_RS08790	A7C91_08790
28496287	CP015520	1603059	1603928	-	870	31.7561	27.4751	36.0023	16.2168	21.6916	22.5937	51.2782	34.6449	35.5374	A7C91_RS08795	A7C91_08795
28496288	CP015520	1604098	1605816	-	1719	49.7534	32.639	35.3033	19.8774	20.0192	23.5958	42.3199	40.0384	44.6186	A7C91_RS08800	A7C91_08800
28496289	CP015520	1605929	1607391	+	1463	31.6929	36.081	26.9848	10.849	13.089	17.9144	50.5915	41.8533	31.1576	A7C91_RS08805	A7C91_08805
28496290	CP015520	1607394	1607603	-	210	121.265	112.244	80.7909	44.0893	58.1481	81.7165	226.922	163.871	181.202	A7C91_RS08810	A7C91_08810
28496291	CP015520	1607645	1608169	-	525	32.0323	25.9269	32.9378	15.5362	19.5589	21.9892	56.972	43.3977	43.7904	A7C91_RS08815	A7C91_08815
28496292	CP015520	1608166	1608804	-	639	76.321	87.2839	82.7166	32.7737	31.2704	35.1559	147.168	121.451	93.3568	A7C91_RS08820	A7C91_08820
28496293	CP015520	1608801	1609373	-	573	79.2421	77.0589	95.0912	27.3154	50.8553	50.6401	84.9348	75.7968	89.2371	A7C91_RS08825	A7C91_08825
28496294	CP015520	1609401	1610018	-	618	179.987	230.46	203.787	105.586	149.989	120.159	223.536	247.7	284.777	A7C91_RS08830	A7C91_08830
28496295	CP015520	1610354	1611571	+	1218	253.654	276.659	251.266	95.744	129.42	164.202	417.884	442.706	270.761	A7C91_RS08835	A7C91_08835
28496296	CP015520	1611612	1611824	-	213	1362.5	1226.65	1251.47	252.53	289.251	247.556	286.798	500.289	481.051	A7C91_RS08840	A7C91_08840
28496297	CP015520	1611969	1612499	+	531	114.918	148.177	151.768	31.9668	31.3587	35.2552	222.449	150.175	123.542	A7C91_RS08845	A7C91_08845
28496298	CP015520	1612504	1613376	+	873	100.995	117.509	117.353	43.9378	41.6446	35.025	223.281	145.443	98.3001	A7C91_RS08850	A7C91_08850
28496299	CP015520	1613411	1614055	+	645	39.1092	51.4714	52.1022	16.0635	16.3503	21.2843	102.963	55.5612	48.856	A7C91_RS08855	A7C91_08855
28496300	CP015520	1614078	1615247	-	1170	98.7661	103.286	89.7943	52.9448	42.6961	49.868	269.509	214.612	142.798	A7C91_RS08860	A7C91_08860
28496301	CP015520	1615327	1616931	-	1605	34.1278	34.5436	34.9649	19.5037	17.6371	17.107	54.012	45.8396	42.6015	A7C91_RS08865	A7C91_08865
28496302	CP015520	1617023	1617409	+	387	186.855	175.861	154.283	97.9762	128.364	119.321	187.324	133.69	138.784	A7C91_RS08870	A7C91_08870
28496303	CP015520	1617486	1618934	-	1449	45.7604	61.6325	54.7163	20.3864	22.7919	23.04	116.855	98.6012	74.133	A7C91_RS08875	A7C91_08875
28496304	CP015520	1619035	1620036	+	1002	55.1454	58.3137	48.1917	25.7408	27.4201	33.6297	78.4211	64.1883	39.9544	A7C91_RS08880	A7C91_08880
28496305	CP015520	1620047	1621042	+	996	57.4072	60.9983	46.5166	26.3385	28.4212	31.6394	99.2531	71.7235	49.9453	A7C91_RS08885	A7C91_08885
28496306	CP015520	1621056	1621820	+	765	18.2144	27.3404	17.4864	6.91597	8.34388	11.4199	30.1522	21.4063	10.881	A7C91_RS08890	A7C91_08890
28496307	CP015520	1621762	1622193	-	432	2.78058	3.84248	3.02103	0	0.642419	3.61121	7.62779	1.64813	2.75263	A7C91_RS08895	A7C91_08895
28496308	CP015520	1622681	1623900	+	1220	7.48295	10.6128	10.9648	4.51735	6.36942	4.09192	10.8039	11.672	10.5593	A7C91_RS08900	A7C91_08900
28496309	CP015520	1623901	1624856	+	956	5.27728	6.25087	7.16704	2.9977	2.32238	5.2219	2.38629	5.70984	8.08513	A7C91_RS08905	A7C91_08905
28496310	CP015520	1624864	1627065	-	2202	53.3507	54.8795	42.6731	23.1259	28.2314	30.6058	119.947	106.163	62.0129	A7C91_RS08910	A7C91_08910
28496311	CP015520	1627244	1627591	+	348	20.7105	27.6659	33.7522	16.4701	17.5447	19.7247	83.764	68.1985	53.5339	A7C91_RS08915	A7C91_08915
28496312	CP015520	1627588	1628058	-	471	28.5638	31.014	24.9379	9.82883	10.606	10.599	57.0458	35.2721	20.1976	A7C91_RS08920	A7C91_08920
28496313	CP015520	1628120	1628680	-	561	192.707	191.146	138.418	29.8644	26.7136	24.4713	175.762	128.184	34.9746	A7C91_RS08925	A7C91_08925
28496314	CP015520	1628677	1629522	-	846	336.225	372.803	249.91	65.9255	55.7674	37.2493	463.809	218.255	83.8674	A7C91_RS08930	A7C91_08930
28496315	CP015520	1629523	1630671	-	1149	389.531	390.067	261.528	61.5869	40.578	43.7192	455.994	251.377	72.1002	A7C91_RS08935	A7C91_08935
28496316	CP015520	1630668	1631180	-	513	271.15	252.391	172.994	35.2371	35.705	25.5446	320.676	171.637	59.1091	A7C91_RS08940	A7C91_08940
28496317	CP015520	1631186	1632040	-	855	419.51	403.048	277.426	60.3327	52.9082	43.0608	458.927	257.594	96.6608	A7C91_RS08945	A7C91_08945
28496318	CP015520	1632040	1633230	-	1191	386.888	434.57	308.738	68.8548	52.1961	55.2761	449.278	272.602	99.0115	A7C91_RS08950	A7C91_08950
28496319	CP015520	1633237	1633491	-	255	267.564	242.158	174.011	39.7668	34.8266	28.142	211.728	147.052	65.2859	A7C91_RS08955	A7C91_08955
28496320	CP015520	1633642	1634616	-	975	9.60968	5.78856	9.70447	9.27006	10.2471	11.8403	38.7365	24.3416	20.5304	A7C91_RS08960	A7C91_08960
28496321	CP015520	1634676	1635458	+	783	9.20467	11.448	9.16726	6.1939	6.02544	7.17261	20.3947	18.1863	13.4151	A7C91_RS08965	A7C91_08965
28496322	CP015520	1636501	1636689	+	189	13.9823	26.3485	10.3578	6.9983	13.2155	6.60336	18.7761	6.2786	16.7779	A7C91_RS08970	A7C91_08970
28496323	CP015520	1637051	1637344	+	294	6.5372	6.77532	1.10977	2.99927	1.88792	3.18376	2.5865	7.26523	5.39291	A7C91_RS08975	A7C91_08975
28496324	CP015520	1637608	1637931	+	324	24.4691	21.5179	16.1122	8.16469	6.85247	20.2228	62.587	42.4852	36.09	A7C91_RS08980	A7C91_08980
28496325	CP015520	1637936	1638841	-	906	51.9729	52.7667	56.5392	40.8775	31.8572	24.1066	118.625	106.092	71.9694	A7C91_RS08985	A7C91_08985
28496326	CP015520	1638980	1639435	-	456	55.8457	65.5245	61.5336	15.9534	21.9099	21.2111	61.7017	63.4964	40.4202	A7C91_RS08990	A7C91_08990
28496327	CP015520	1639552	1640787	+	1236	2368.79	1985.77	1541.6	446.065	433.127	444.284	1884.67	1605.06	922.479	A7C91_RS08995	A7C91_08995
28496328	CP015520	1640834	1642360	+	1527	599.11	636.37	483.744	74.7815	88.6916	66.8152	800.603	500.928	227.652	A7C91_RS09000	A7C91_09000
28496329	CP015520	1642353	1643387	+	1035	314.984	331.991	230.439	51.97	50.4103	44.6157	381.073	305.893	138.254	A7C91_RS09005	A7C91_09005
28496330	CP015520	1643384	1644280	+	897	316.573	309.784	247.34	69.7958	52.9061	61.9148	380.64	338.931	159.082	A7C91_RS09010	A7C91_09010
28496331	CP015520	1644329	1645312	-	984	68.6057	60.0552	54.0469	19.4907	30.7421	36.4644	87.8412	85.8636	63.4448	A7C91_RS09015	A7C91_09015
28496332	CP015520	1645404	1647132	+	1729	18.4802	23.4256	24.5317	9.94496	18.7799	14.7974	13.3409	25.2567	33.1271	A7C91_RS09020	A7C91_09020
28496333	CP015520	1647111	1647446	-	336	338.198	329.026	289.371	146.964	159.412	130.932	311.566	394.139	305.542	A7C91_RS09025	A7C91_09025
28496334	CP015520	1647459	1648106	-	648	629.894	677.814	608.234	246.301	241.121	250.859	573.453	687.088	621.177	A7C91_RS09030	A7C91_09030
28496335	CP015520	1648197	1649627	-	1431	58.0879	72.8477	52.8965	39.8991	37.43	33.5774	161.191	146.943	92.2391	A7C91_RS09035	A7C91_09035
28496336	CP015520	1649744	1650793	+	1050	109.825	105.605	102.232	67.1837	66.606	65.9675	187.573	161.837	114.761	A7C91_RS09040	A7C91_09040
28496337	CP015520	1650831	1651433	+	603	10.7571	19.8203	18.3967	4.387	7.82408	5.6917	23.9605	20.0728	13.1469	A7C91_RS09045	A7C91_09045
28496338	CP015520	1651469	1652219	+	751	6.39792	7.5151	8.25453	1.46769	4.06494	2.9082	6.41287	7.26846	7.91702	A7C91_RS09050	A7C91_09050
28496339	CP015520	1652179	1654095	-	1917	3.25837	2.77092	2.38278	0.804969	0.579082	1.79035	1.85116	1.98085	2.99817	A7C91_RS09055	A7C91_09055
28496340	CP015520	1654618	1654797	-	180	6.67339	7.37757	1.81262	0	0	0	4.22462	1.31851	1.10105	A7C91_RS09060	A7C91_09060
28496341	CP015520	1655431	1656741	-	1311	1.83251	4.05175	2.23985	1.51336	2.11689	1.18996	12.9542	13.7583	6.19814	A7C91_RS09065	A7C91_09065
28496342	CP015520	1656745	1657503	-	759	1.2661	2.18703	2.14935	1.16177	0.365645	3.69971	14.6943	15.0091	12.0115	A7C91_RS09070	A7C91_09070
28496343	CP015520	1657628	1658872	+	1245	0.192965	0.266659	0.786195	1.06239	0	0.751828	3.66473	3.05004	4.1389	A7C91_RS09075	A7C91_09075
28496344	CP015520	1658869	1659528	+	660	1.82001	1.00603	1.48305	0	0.420492	0.945481	6.1449	1.79796	2.70258	A7C91_RS09080	A7C91_09080
28496345	CP015520	1659525	1660457	+	933	0	1.42333	0.699402	0.236277	2.08218	1.67207	1.63008	2.79811	2.9739	A7C91_RS09085	A7C91_09085
28496346	CP015520	1660454	1661044	+	591	2.84551	2.24698	1.6562	0.373006	1.87834	2.11173	3.00227	4.8189	5.36553	A7C91_RS09090	A7C91_09090
28496347	CP015520	1661126	1662976	+	1851	19.3388	17.2183	16.7454	13.4578	18.8915	15.1706	20.678	20.3866	25.0547	A7C91_RS09095	A7C91_09095
28496348	CP015520	1663159	1663863	+	705	340.769	373.431	326.734	256.719	292.09	262.441	698.59	644.328	608.905	A7C91_RS09100	A7C91_09100
28496349	CP015520	1663855	1666455	-	2601	312.841	314.759	244.484	243.754	326.713	250.591	458.422	483.33	493.15	A7C91_RS09105	A7C91_09105
28496350	CP015520	1666547	1666822	+	276	25.2428	43.3031	29.5535	28.7539	59.326	73.4803	62.4509	62.7723	96.2224	A7C91_RS09110	A7C91_09110
28496351	CP015520	1666852	1667898	+	1047	12.1612	14.9031	11.5301	9.26423	17.7595	16.0921	15.4943	25.6145	42.2123	A7C91_RS09115	A7C91_09115
28496352	CP015520	1668007	1668924	+	918	10.9915	6.50962	6.75289	2.64152	1.51157	2.71903	19.3283	7.23885	6.47678	A7C91_RS09120	A7C91_09120
28496353	CP015520	1668966	1670708	+	1743	29.0826	36.3799	33.3197	18.4654	16.2407	16.6476	95.8356	57.052	42.9808	A7C91_RS09125	A7C91_09125
28496354	CP015520	1670752	1670828	+	77	12.4801	4.31157	12.7119	51.533	79.2928	109.406	42.7949	43.1511	77.2167	A7C91_RS09130	A7C91_09130
28496355	CP015520	1670875	1671150	-	276	7.83398	7.21719	8.27499	0.798719	6.03315	6.7828	5.51037	10.3187	10.7712	A7C91_RS09135	A7C91_09135
28496356	CP015520	1671249	1671530	-	282	1.70384	1.17727	3.47097	2.34518	4.92065	3.31924	0.898855	1.6832	3.514	A7C91_RS09140	A7C91_09140
28496357	CP015520	1671840	1672777	-	938	3.84182	4.60115	11.8265	5.4054	4.7339	4.65685	17.0246	18.7233	15.6354	A7C91_RS09145	A7C91_09145
28496358	CP015520	1672948	1673675	+	728	76.2306	79.8055	69.0189	33.3092	47.6519	57.4302	81.4748	74.6549	60.4369	A7C91_RS09150	A7C91_09150
28496359	CP015520	1673787	1674464	+	678	563.754	716.865	636.18	618.746	640.19	852.732	363.392	445.258	586.968	A7C91_RS09155	A7C91_09155
28496360	CP015520	1674643	1675660	-	1018	3.53991	1.95672	3.84602	2.59858	3.27141	3.98439	11.2048	7.69344	8.95551	A7C91_RS09160	A7C91_09160
28496361	CP015520	1675716	1676597	-	882	4.9029	3.01125	2.95937	1.49964	1.88792	4.59877	11.783	7.26523	8.31407	A7C91_RS09165	A7C91_09165
28496362	CP015520	1676721	1677125	+	405	4.74552	4.91838	4.83365	3.26587	2.05574	4.62235	33.1711	17.5801	13.2126	A7C91_RS09170	A7C91_09170
28496363	CP015520	1677122	1678426	+	1305	4.97052	7.88637	4.75031	1.52032	2.55195	2.15178	36.5163	17.4588	9.4159	A7C91_RS09175	A7C91_09175
28496364	CP015520	1678545	1679231	+	687	2.09818	3.86598	1.42476	0	1.61587	1.36248	19.186	10.3638	6.05819	A7C91_RS09180	A7C91_09180
28496365	CP015520	1679221	1679883	+	663	2.53649	4.00592	3.93691	4.65498	3.34872	3.29421	17.2043	13.9606	8.36999	A7C91_RS09185	A7C91_09185
28496366	CP015520	1679940	1681169	+	1230	9.3753	6.47787	3.97892	2.68837	2.70756	3.55132	21.0201	12.3489	10.6346	A7C91_RS09190	A7C91_09190
28496367	CP015520	1681181	1681696	-	516	6.51819	6.43393	6.32308	3.41778	5.37839	4.23268	16.2108	8.27898	5.37723	A7C91_RS09195	A7C91_09195
28496368	CP015520	1681835	1684432	+	2598	266.689	305.794	230.324	74.3307	64.0935	62.5699	335.14	216.229	131.745	A7C91_RS09200	A7C91_09200
28496369	CP015520	1684490	1685317	-	828	18.2793	19.2458	14.9738	16.5069	12.0663	14.6961	33.3684	37.2621	33.0316	A7C91_RS09205	A7C91_09205
28496370	CP015520	1685402	1686160	-	759	18.6749	33.2428	21.4935	20.331	21.9387	24.6647	71.4679	66.2901	55.8795	A7C91_RS09210	A7C91_09210
28496371	CP015520	1686315	1687319	+	1005	75.2997	83.2454	75.9676	61.6373	61.5801	66.7481	405.564	322.817	210.219	A7C91_RS09215	A7C91_09215
28496372	CP015520	1687407	1688513	-	1107	10.634	10.4965	5.89469	6.57158	9.5266	10.1466	23.5846	27.2277	27.392	A7C91_RS09220	A7C91_09220
28496373	CP015520	1688618	1688908	-	291	4.95344	4.56345	10.0909	6.81793	2.86108	2.14439	26.1317	15.4958	6.12957	A7C91_RS09225	A7C91_09225
28496374	CP015520	1688923	1689390	-	468	10.7801	26.2471	12.5489	4.7104	4.74401	2.66674	30.8722	22.3132	22.021	A7C91_RS09230	A7C91_09230
28496375	CP015520	1689426	1691129	-	1704	59.6375	75.9838	65.8669	27.0383	23.4528	18.1273	138.193	108.22	69.0872	A7C91_RS09235	A7C91_09235
28496376	CP015520	1691279	1691515	+	237	541.305	591.14	395.105	198.123	197.897	177.726	519.789	567.792	448.226	A7C91_RS09240	A7C91_09240
28496377	CP015520	1691550	1691738	+	189	705.472	811.533	528.248	370.91	327.45	307.056	846.265	880.259	654.34	rpl37e	A7C91_09245
28496378	CP015520	1691861	1693261	+	1401	9.08838	7.10901	6.52076	8.81157	7.32935	11.1352	18.0926	16.0931	13.5804	A7C91_RS09250	A7C91_09250
28496379	CP015520	1693308	1693529	+	222	19.4791	17.9454	17.6363	1.986	7.50067	7.02722	6.85074	9.62152	6.24922	A7C91_RS09255	A7C91_09255
28496380	CP015520	1693516	1693914	+	399	18.0633	20.8014	17.9899	2.20999	4.17331	6.25581	8.25866	6.54296	11.4245	A7C91_RS09260	A7C91_09260
28496381	CP015520	1693911	1695005	-	1095	84.4686	81.8607	77.1728	31.6074	36.243	39.3216	47.2232	53.1014	44.5247	A7C91_RS09265	A7C91_09265
28496382	CP015520	1695091	1696227	-	1137	30.0038	34.7466	28.6958	22.4906	26.6053	32.1064	31.2109	46.339	42.0085	A7C91_RS09270	A7C91_09270
28496383	CP015520	1696260	1696523	-	264	443.174	412.473	378.178	141.954	148.223	126.458	293.803	301.159	196.688	A7C91_RS09275	A7C91_09275
28496384	CP015520	1696630	1697283	-	654	19.4691	15.7366	15.9643	3.03367	8.06265	8.58739	31.7815	23.9508	24.8494	A7C91_RS09280	A7C91_09280
28496385	CP015520	1697372	1698418	+	1047	32.583	31.3917	27.7346	17.6863	22.2656	20.8602	94.4185	85.6839	56.4092	A7C91_RS09285	A7C91_09285
28496386	CP015520	1698477	1699550	+	1074	36.9087	44.8218	38.2776	27.7098	28.9411	26.146	72.4558	64.9677	60.5271	A7C91_RS09290	A7C91_09290
28496387	CP015520	1699564	1700561	-	998	82.8088	76.8435	67.3465	20.7635	12.5136	15.9443	113.531	92.2689	63.5477	A7C91_RS09295	A7C91_09295
28496388	CP015520	1700558	1701352	-	795	94.5858	89.366	92.3409	17.4693	15.0108	19.2307	147.304	100.903	66.811	A7C91_RS09300	A7C91_09300
28496389	CP015520	1701390	1701788	-	399	57.8026	52.4196	41.7038	10.4975	4.86886	9.38372	33.0346	29.1459	18.8752	A7C91_RS09305	A7C91_09305
28496390	CP015520	1702018	1702245	+	228	53.7383	42.2269	41.4994	25.1386	31.6476	39.6853	123.403	134.279	130.388	A7C91_RS09310	A7C91_09310
28496391	CP015520	1702256	1704232	+	1977	29.1644	25.6928	19.804	14.4957	16.8452	18.4649	70.1325	54.861	38.7958	A7C91_RS09315	A7C91_09315
28496392	CP015520	1704242	1704496	+	255	13.1898	11.7173	5.11798	4.32248	9.79499	18.3534	43.7372	40.9512	31.8657	A7C91_RS09320	A7C91_09320
28496393	CP015520	1704584	1705825	+	1242	486.674	616.669	514.626	282.747	302.775	311.004	1634.74	1196.78	883.555	A7C91_RS09325	A7C91_09325
28496394	CP015520	1706114	1706917	-	804	11.0559	7.84555	14.6092	11.2417	16.9138	14.3586	44.1378	30.9947	38.7012	A7C91_RS09330	A7C91_09330
28496395	CP015520	1707018	1707551	+	534	21.1449	21.7597	20.1628	9.90771	15.0716	21.6186	42.7209	32.4441	32.6604	A7C91_RS09335	A7C91_09335
28496396	CP015520	1707553	1708035	+	483	49.2421	69.4225	56.0673	29.6667	26.4309	29.7151	67.6989	77.6362	61.1392	A7C91_RS09340	A7C91_09340
28496397	CP015520	1708036	1708551	+	516	105.222	100.369	81.5678	27.7694	40.8758	29.6287	126.247	100.728	66.8313	A7C91_RS09345	A7C91_09345
28496398	CP015520	1708629	1709009	+	381	84.4945	110.664	79.641	30.6658	29.8649	38.4893	105.117	83.4707	53.5788	A7C91_RS09350	A7C91_09350
28496399	CP015520	1709009	1710037	+	1029	4.20248	7.42059	5.70737	5.35584	4.85466	5.15466	5.66567	8.07248	9.05238	A7C91_RS09355	A7C91_09355
28496400	CP015520	1710012	1711205	-	1194	26.5594	28.361	25.1398	16.9858	15.1081	16.7241	49.6764	41.7416	33.8615	ychF	A7C91_09360
28496401	CP015520	1711307	1711959	+	653	1.83952	3.05045	0.999299	0	0.425	0.477808	1.16452	0.363447	1.51753	A7C91_RS09365	A7C91_09365
28496402	CP015520	1712557	1713060	+	504	30.5069	24.3723	26.5419	10.9348	19.2726	15.4766	56.8312	67.8088	61.7376	A7C91_RS09370	A7C91_09370
28496403	CP015520	1713095	1713721	+	627	19.1581	21.1796	27.0592	13.3604	14.6066	27.3692	33.9587	39.3659	56.5804	A7C91_RS09375	A7C91_09375
28496404	CP015520	1713723	1715078	-	1356	27.2841	32.3177	27.4299	10.7297	11.4612	18.4076	22.4316	28.8788	28.9392	A7C91_RS09380	A7C91_09380
28496405	CP015520	1715295	1715933	-	639	7.14334	8.8323	8.16954	4.82981	3.47449	3.90621	5.15681	5.94256	8.99451	A7C91_RS09385	A7C91_09385
28496406	CP015520	1715935	1716342	-	408	8.2436	7.32332	4.7981	3.78217	10.2031	15.2945	14.2892	9.88879	5.8291	A7C91_RS09390	A7C91_09390
28496407	CP015520	1716339	1717484	-	1146	5.86979	8.40116	8.25642	4.0396	5.56987	3.53936	5.52961	7.24833	8.99289	A7C91_RS09395	A7C91_09395
28496408	CP015520	1717524	1717976	-	453	66.2919	68.157	55.4589	22.8719	31.8572	29.6167	52.0384	66.0126	51.6255	A7C91_RS09400	A7C91_09400
28496409	CP015520	1718318	1719119	+	802	15.8763	25.2512	24.0025	9.62048	15.9179	14.3944	29.0772	35.8068	48.4353	A7C91_RS09405	A7C91_09405
28496410	CP015520	1719127	1719831	-	705	179.926	163.876	207.795	77.8598	127.937	92.9387	223.995	254.5	273.529	A7C91_RS09410	A7C91_09410
28496411	CP015520	1720172	1720942	-	771	1350.15	1335.28	1143.01	188.423	239.01	216.504	710.788	857.9	601.252	A7C91_RS09415	A7C91_09415
28496412	CP015520	1720944	1721741	-	798	327.548	409.788	327.089	72.1009	116.853	104.003	179.149	179.634	208.869	A7C91_RS09420	A7C91_09420
28496413	CP015520	1721748	1722056	-	309	979.627	949.773	763.411	442.32	526.309	531.121	470.04	634.419	744.012	A7C91_RS09425	A7C91_09425
28496414	CP015520	1722347	1722688	-	342	41.4452	38.8293	41.9764	55.4339	60.8607	53.826	59.2929	90.9075	114.162	A7C91_RS09430	A7C91_09430
28496415	CP015520	1722687	1722875	+	189	3.81336	3.51313	6.90521	0	4.40516	0	5.3646	5.02288	11.5348	A7C91_RS09435	A7C91_09435
28496416	CP015520	1723380	1723568	-	189	34.3203	49.1838	51.7891	11.6638	22.0258	18.1592	14.7526	26.3701	29.3614	A7C91_RS09440	A7C91_09440
28496417	CP015520	1723776	1724520	-	745	1472.73	1707.64	1286.25	203.58	270.447	332.111	892.784	648.598	431.228	A7C91_RS09445	A7C91_09445
28496418	CP015520	1725176	1726543	+	1368	25.8155	28.6366	28.3818	21.5934	15.6209	22.1234	43.5432	25.1557	16.6607	A7C91_RS09450	A7C91_09450
28496419	CP015520	1726554	1727879	+	1326	37.3227	32.5481	26.8202	28.5949	16.1157	16.7063	60.2152	30.606	15.3948	A7C91_RS09455	A7C91_09455
28496420	CP015520	1727971	1728966	-	996	9.88948	7.99978	9.82744	4.64797	5.85143	10.0244	33.5934	34.3129	24.0772	A7C91_RS09460	A7C91_09460
28496421	CP015520	1729034	1729820	+	787	2.13684	0.843687	2.07288	3.64143	2.11582	1.98227	6.44161	3.92033	3.27378	A7C91_RS09465	A7C91_09465
28496422	CP015520	1729896	1729973	+	78	33.8803	42.5629	29.2807	59.351	78.2762	92.0025	55.245	69.9822	127.044	A7C91_RS09470	A7C91_09470
28496423	CP015520	1730142	1730519	+	378	79.4451	76.4106	94.0835	50.7377	71.2167	70.9861	23.4701	75.971	132.651	A7C91_RS09475	A7C91_09475
28496424	CP015520	1730627	1731745	+	1119	21.684	19.8779	18.9523	21.0793	28.5213	20.6333	43.4921	41.3579	35.2455	A7C91_RS09480	A7C91_09480
28496425	CP015520	1731790	1734444	-	2655	61.8024	69.5242	51.1219	18.1837	17.5609	19.1553	70.84	61.5898	37.9956	A7C91_RS09485	A7C91_09485
28496426	CP015520	1734449	1735585	-	1137	7.39531	14.5994	10.3305	10.4698	10.7397	13.4463	43.9182	38.4071	34.1646	A7C91_RS09490	A7C91_09490
28496427	CP015520	1735795	1736379	+	585	4.92804	7.94508	2.78864	3.01465	6.16722	5.86683	18.6317	10.548	12.8738	A7C91_RS09495	A7C91_09495
28496428	CP015520	1736360	1737325	-	966	1.49219	2.40573	2.70204	2.73847	1.72376	3.55289	8.13436	4.668	3.89814	A7C91_RS09500	A7C91_09500
28496429	CP015520	1737310	1738191	-	882	4.08575	3.01125	1.47969	1.99951	1.57327	3.89126	5.74778	7.53431	5.61761	A7C91_RS09505	A7C91_09505
28496430	CP015520	1738179	1738925	-	747	1.60805	2.22216	3.05743	0.295109	1.11456	1.67073	5.42923	5.4011	3.71439	A7C91_RS09510	A7C91_09510
28496431	CP015520	1738969	1739217	+	249	9.64827	15.9996	17.0342	5.31196	10.031	15.0366	45.8091	29.5472	25.4701	A7C91_RS09515	A7C91_09515
28496432	CP015520	1739214	1739775	+	562	16.2441	17.7219	15.0944	12.5521	9.38251	16.6553	30.2188	24.9155	27.8594	A7C91_RS09520	A7C91_09520
28496433	CP015520	1739772	1740182	+	411	22.7967	18.5786	16.6708	10.191	14.8553	18.2195	23.4359	34.0694	21.2174	A7C91_RS09525	A7C91_09525
28496434	CP015520	1740186	1740881	+	696	6.55833	6.20098	3.28146	1.9004	3.18994	1.34486	6.55545	6.13787	5.41034	A7C91_RS09530	A7C91_09530
28496435	CP015520	1740878	1741417	+	540	8.89785	6.14798	10.8757	2.04117	6.16722	9.2447	21.1231	13.1851	9.17544	A7C91_RS09535	A7C91_09535
28496436	CP015520	1741414	1741629	+	216	10.0101	10.759	19.6367	8.16469	6.42419	2.88897	21.1231	18.6788	11.9281	A7C91_RS09540	A7C91_09540
28496437	CP015520	1741652	1742104	+	453	12.1977	25.6505	12.9644	7.29955	10.4148	14.464	36.3709	22.0042	19.6877	A7C91_RS09545	A7C91_09545
28496438	CP015520	1742340	1742573	+	234	27.7202	15.6064	19.5205	8.47871	18.9761	13.3337	19.4982	25.3559	23.715	A7C91_RS09550	A7C91_09550
28496439	CP015520	1742570	1744021	-	1452	5.46004	5.71609	5.84232	6.07291	6.30738	7.73575	19.3774	18.6334	15.0143	A7C91_RS09555	A7C91_09555
28496440	CP015520	1744090	1745097	+	1008	125.603	116.921	108.757	57.9547	57.8177	50.7633	244.676	209.313	193.274	A7C91_RS09560	A7C91_09560
28496441	CP015520	1745094	1745681	-	588	28.6002	27.6659	23.3051	13.1218	21.2391	27.5926	51.73	47.6276	56.2885	A7C91_RS09565	A7C91_09565
28496442	CP015520	1745794	1746309	+	516	317.995	400.19	350.931	78.1816	79.0623	85.8628	557.552	526.175	316.489	A7C91_RS09570	A7C91_09570
28496443	CP015520	1746312	1747502	+	1191	377.811	472.202	383.252	126.049	144.005	152.468	755.324	747.662	452.624	A7C91_RS09575	A7C91_09575
28496444	CP015520	1747718	1748026	-	309	4162.64	5327.97	5066.18	6034.81	5016.1	4870.97	4268.92	2977.01	3936.85	A7C91_RS09580	A7C91_09580
28496445	CP015520	1748091	1749140	-	1050	309.111	329.461	232.119	55.2166	61.8484	55.8644	442.982	313.955	207.816	A7C91_RS09585	A7C91_09585
28496446	CP015520	1749192	1750247	-	1056	541.227	507.418	378.178	70.7683	89.0918	93.6617	672.099	472.864	310.985	A7C91_RS09590	A7C91_09590
28496447	CP015520	1750369	1751652	+	1284	813.904	844.456	713.527	104.386	99.6409	94.04	745.034	572.256	330.933	A7C91_RS09595	A7C91_09595
28496448	CP015520	1751735	1752985	+	1251	513.899	515.103	465.803	160.357	192.559	168.599	384.167	391.947	317.8	A7C91_RS09600	A7C91_09600
28496449	CP015520	1752978	1753934	-	957	237.481	261.915	221.946	490.879	544.32	532.403	180.374	307.761	402.592	A7C91_RS09605	A7C91_09605
28496450	CP015520	1753980	1754513	+	534	22.9445	42.276	34.2157	23.118	14.0322	12.8543	60.2839	59.1105	45.6504	A7C91_RS09610	A7C91_09610
28496451	CP015520	1754545	1755816	+	1272	10.7656	9.13496	10.7731	7.62551	6.76358	6.62282	32.4818	23.6958	21.0343	A7C91_RS09615	A7C91_09615
28496452	CP015520	1755853	1756125	-	273	3.52003	3.64825	2.39026	6.45997	6.09945	4.57155	14.8558	7.8241	10.8895	A7C91_RS09620	A7C91_09620
28496453	CP015520	1756204	1757214	-	1011	26.1391	26.5987	17.1042	11.1204	12.6272	12.0359	59.4205	51.6447	37.0502	A7C91_RS09625	A7C91_09625
28496454	CP015520	1757250	1758296	-	1047	2.52403	3.17088	1.55812	3.57936	1.5904	2.68202	1.45259	7.02699	7.38241	A7C91_RS09630	A7C91_09630
28496455	CP015520	1758493	1759272	+	780	103.797	77.8901	76.9665	55.1116	48.3889	40.0011	238.854	217.249	171.002	A7C91_RS09635	A7C91_09635
28496456	CP015520	1759452	1759685	-	234	36.9603	15.6064	32.0694	26.3782	35.5801	25.334	96.408	99.395	99.0947	A7C91_RS09640	A7C91_09640
28496457	CP015520	1760670	1761341	+	672	6.79256	5.9284	4.85522	6.23286	2.89088	4.64299	3.01759	5.29756	8.55282	A7C91_RS09645	A7C91_09645
28496458	CP015520	1761773	1762912	-	1140	29.7141	37.8586	38.065	22.0447	23.3705	29.285	77.822	65.7865	43.9841	A7C91_RS09650	A7C91_09650
28496459	CP015520	1763073	1764716	-	1644	153.147	150.042	136.343	118.805	91.4954	71.5494	800.057	294.787	157.201	A7C91_RS09655	A7C91_09655
28496460	CP015520	1764891	1765205	+	315	3.81336	9.48545	7.25047	3.49915	7.04825	5.94302	7.24221	12.0549	10.6959	A7C91_RS09660	A7C91_09660
28496461	CP015520	1765207	1765869	+	663	13.0448	12.5185	5.90536	12.9674	12.1391	19.2947	15.6751	19.3301	14.3486	A7C91_RS09665	A7C91_09665
28496462	CP015520	1765866	1767589	-	1724	36.2314	45.2539	38.986	30.4329	20.7661	20.8126	67.6331	84.3874	68.8605	A7C91_RS09670	A7C91_09670
28496463	CP015520	1767612	1768131	-	520	1.38601	3.83066	6.27444	1.27181	2.13481	3.00008	5.84947	4.56406	6.09814	A7C91_RS09675	A7C91_09675
28496464	CP015520	1768263	1768541	+	279	36.1655	44.0274	49.1161	40.2967	42.7726	39.1409	28.1641	46.7857	55.4078	A7C91_RS09680	A7C91_09680
28496465	CP015520	1768538	1768768	+	231	9.36008	12.9347	8.47457	9.54314	9.61125	17.5589	2.19461	21.5755	20.5911	A7C91_RS09685	A7C91_09685
28496466	CP015520	1768753	1769127	-	375	18.5787	28.3299	18.2712	18.8114	15.5414	20.8006	12.8428	24.6824	33.8243	A7C91_RS09690	A7C91_09690
28496467	CP015520	1769130	1769597	-	468	56.4671	46.1098	46.7097	29.6755	32.0221	41.3345	103.449	86.7171	56.7465	A7C91_RS09695	A7C91_09695
28496468	CP015520	1769630	1771069	-	1440	116.951	127.263	121.219	57.7141	56.6613	68.9019	284.282	218.542	124.694	A7C91_RS09700	A7C91_09700
28496469	CP015520	1771129	1771575	-	447	25.2603	26.7375	27.0068	6.90437	5.58775	6.98006	54.4381	42.4753	37.2436	A7C91_RS09705	A7C91_09705
28496470	CP015520	1771572	1772510	-	939	26.0966	27.9311	23.9752	13.6165	12.7088	12.6265	63.9767	61.1652	59.098	A7C91_RS09710	A7C91_09710
28496471	CP015520	1772520	1772948	-	429	31.9203	41.789	43.3507	19.0129	28.4641	29.0917	115.808	110.091	86.3903	A7C91_RS09715	A7C91_09715
28496472	CP015520	1773006	1773854	+	849	13.8656	14.0773	8.45461	6.75101	11.1141	13.23	27.4675	25.1588	23.5773	A7C91_RS09720	A7C91_09720
28496473	CP015520	1774060	1774668	+	609	58.3839	66.5072	63.2184	24.6147	37.3679	40.9864	47.4489	68.5882	54.3475	A7C91_RS09725	A7C91_09725
28496474	CP015520	1774649	1775815	+	1167	531.95	574.085	518.064	478.862	311.532	177.794	405.303	200.318	175.432	A7C91_RS09730	A7C91_09730
28496475	CP015520	1775819	1776370	+	552	15.668	14.4344	19.5053	8.78591	8.0442	12.4351	34.899	27.0867	15.4387	A7C91_RS09735	A7C91_09735
28496476	CP015520	1776360	1777202	-	843	10.2594	9.84551	9.67589	7.06056	7.57185	7.77246	15.3349	15.7658	16.457	A7C91_RS09740	A7C91_09740
28496477	CP015520	1777437	1777868	+	432	226.895	281.27	240.172	126.042	150.326	163.949	226.487	263.701	288.109	A7C91_RS09745	A7C91_09745
28496478	CP015520	1777969	1778045	-	77	443.044	383.729	347.458	257.665	364.026	429.518	480.619	533.224	635.75	A7C91_RS09750	A7C91_09750
28496479	CP015520	1778086	1778901	-	816	100.984	97.2375	102.759	41.6039	61.8989	51.2367	100.956	137.28	145.485	A7C91_RS09755	A7C91_09755
28496480	CP015520	1779047	1779493	+	447	38.6967	33.4219	48.1743	20.2199	30.4222	32.1083	53.3039	60.5273	89.1187	A7C91_RS09760	A7C91_09760
28496481	CP015520	1779497	1780111	+	615	29.2978	23.2124	23.343	10.395	16.2454	19.7859	35.0334	39.3622	45.4385	A7C91_RS09765	A7C91_09765
28496482	CP015520	1780082	1780750	-	669	6.82302	7.93999	3.9016	3.62468	2.90385	3.73104	8.33557	10.2879	17.7748	A7C91_RS09770	A7C91_09770
28496483	CP015520	1780985	1783679	-	2695	10.8755	9.48545	9.68523	3.19014	4.634	3.35742	16.5536	15.235	11.6928	A7C91_RS09775	A7C91_09775
28496484	CP015520	1783740	1785515	+	1776	21.3729	22.4318	19.2897	18.4947	17.9704	17.2167	50.3815	56.7937	35.0402	A7C91_RS09780	A7C91_09780
28496485	CP015520	1785771	1786484	+	714	260.767	301.302	238.077	11.7324	14.7702	13.1096	84.4924	56.175	46.0777	A7C91_RS09785	A7C91_09785
28496486	CP015520	1786484	1786708	+	225	424.961	393.962	308.87	34.2917	24.6689	20.8006	117.163	71.7267	57.2547	A7C91_RS09790	A7C91_09790
28496487	CP015520	1786949	1788145	+	1197	233.418	241.574	193.528	54.8814	47.7612	52.9137	166.02	116.187	71.3614	A7C91_RS09795	A7C91_09795
28496488	CP015520	1788203	1789246	-	1044	86.5239	84.2697	71.2546	38.8526	44.3933	34.6676	58.2706	73.8817	85.6163	A7C91_RS09800	A7C91_09800
28496489	CP015520	1789352	1790182	+	831	141.081	164.997	123.284	4.77501	9.35102	7.88469	39.3485	20.563	15.0252	A7C91_RS09805	A7C91_09805
28496490	CP015520	1790218	1790520	+	303	147.475	122.716	97.989	10.9132	8.24331	5.14866	43.501	41.5133	24.2013	A7C91_RS09810	A7C91_09810
28496491	CP015520	1790776	1791072	+	297	35.5914	17.885	26.3653	20.0406	27.0984	24.1623	110.096	93.494	74.7381	A7C91_RS09815	A7C91_09815
28496492	CP015520	1791075	1791272	+	198	29.1202	20.1206	31.3088	33.401	21.0246	15.758	72.9707	74.3157	44.0421	A7C91_RS09820	A7C91_09820
28496493	CP015520	1791274	1792266	+	993	16.2097	14.7106	15.4428	12.876	11.4587	12.8825	37.5238	30.8315	36.3247	A7C91_RS09825	A7C91_09825
28496494	CP015520	1792263	1793135	-	873	56.9646	53.6205	39.9897	14.8984	22.2529	16.7977	126.884	77.751	54.9391	A7C91_RS09830	A7C91_09830
28496495	CP015520	1793137	1793883	-	747	64.3218	67.9981	49.3556	19.7723	24.8918	23.8079	139.803	120.413	79.3288	A7C91_RS09835	A7C91_09835
28496496	CP015520	1793952	1794743	+	792	31.5469	31.0193	27.1893	11.412	13.3156	15.758	51.8476	47.3463	30.5292	A7C91_RS09840	A7C91_09840
28496497	CP015520	1794789	1795196	+	408	11.1877	10.5781	18.3927	3.24186	6.80208	8.412	36.0335	19.1959	22.8306	A7C91_RS09845	A7C91_09845
28496498	CP015520	1795203	1796714	+	1512	18.2724	21.2983	22.6577	8.16469	8.81031	7.84149	43.5874	29.9803	24.5115	A7C91_RS09850	A7C91_09850
28496499	CP015520	1796898	1797797	-	900	62.196	71.1936	67.7919	16.411	19.7351	20.1072	59.9896	58.2779	57.2547	A7C91_RS09855	A7C91_09855
28496500	CP015520	1797794	1799092	-	1299	53.8186	59.2932	80.6259	19.0069	24.7828	24.0191	44.8805	49.5125	50.0432	A7C91_RS09860	A7C91_09860
28496501	CP015520	1799180	1800053	+	874	33.26	42.9233	47.0368	18.4126	33.0236	33.2	6.38043	26.0684	57.1439	A7C91_RS09865	A7C91_09865
28496502	CP015520	1800054	1800683	-	630	286.002	336.733	326.271	307.225	374.438	338.752	174.215	317.948	530.393	A7C91_RS09870	A7C91_09870
28496503	CP015520	1800861	1801196	-	336	3531.41	4422.59	5146.54	1774.73	1770.05	1729.05	1004.86	1850.62	2162.39	A7C91_RS09875	A7C91_09875
28496504	CP015520	1801327	1802169	+	843	23.3687	24.4169	21.287	13.8596	18.765	18.1357	48.4102	46.4527	42.0829	A7C91_RS09880	A7C91_09880
28496505	CP015520	1802560	1804419	+	1860	95.1926	95.8489	79.989	33.7781	34.1684	29.0202	112.157	111.775	70.858	A7C91_RS09885	A7C91_09885
28496506	CP015520	1804482	1804712	+	231	20.8002	21.5578	8.47457	6.6802	4.80563	4.05206	19.7515	9.24666	8.57963	A7C91_RS09890	A7C91_09890
28496507	CP015520	1805183	1805365	+	183	28.8815	38.0973	28.5264	54.2082	78.8595	88.6582	66.4858	58.3601	93.1382	A7C91_RS09895	A7C91_09895
28496508	CP015520	1805365	1805730	+	366	12.4716	13.6062	5.34871	13.8532	15.9236	22.1645	16.6215	29.8285	34.1146	A7C91_RS09900	A7C91_09900
28496509	CP015520	1805723	1808193	+	2471	5.73625	8.59871	6.86608	12.4007	17.7454	16.1623	7.89872	21.5144	39.9427	A7C91_RS09905	A7C91_09905
28496510	CP015520	1808232	1808723	+	492	15.1372	22.9424	22.5472	11.2016	11.8456	10.7808	10.304	16.8833	30.6146	A7C91_RS09910	A7C91_09910
28496511	CP015520	1808987	1809074	-	88	40.9503	52.8167	0	40.0812	40.998	35.4555	72.0106	29.6664	85.5818	A7C91_RS09915	A7C91_09915
28496512	CP015520	1809093	1809401	-	309	1137.46	1221.6	1017.88	587.144	492.18	454.381	1282.97	1093.72	706.17	A7C91_RS09920	A7C91_09920
28496513	CP015520	1809454	1810740	-	1287	795.02	849.452	733.666	509.408	403.026	354.919	1177.97	865.788	657.09	A7C91_RS09925	A7C91_09925
28496514	CP015520	1810929	1812217	-	1289	7.8279	10.5598	7.59359	4.7886	6.88968	6.05137	17.6982	21.9103	18.6043	A7C91_RS09930	A7C91_09930
28496515	CP015520	1812418	1814616	-	2199	193.046	186.15	163.803	128.218	112.322	91.6587	383.962	264.852	181.155	A7C91_RS09935	A7C91_09935
28496516	CP015520	1814761	1815612	-	852	3.10172	0.779321	2.68063	1.81118	2.60587	1.83104	2.67758	1.67134	2.55878	A7C91_RS09940	A7C91_09940
28496517	CP015520	1815640	1816415	-	776	176.466	158.722	138.749	148.006	168.446	161.231	195.334	336.729	487.301	A7C91_RS09945	A7C91_09945
28496518	CP015520	1816412	1816872	-	461	40.6483	36.7278	46.0035	24.866	52.3745	52.791	21.9937	95.7561	173.684	A7C91_RS09950	A7C91_09950
28496519	CP015520	1816869	1817636	-	768	61.9374	76.0812	74.7705	53.9635	71.5494	71.502	45.2166	121.447	222.963	A7C91_RS09955	A7C91_09955
28496520	CP015520	1817770	1817979	-	210	8.00807	9.48545	6.21469	1.04975	7.92928	7.42878	3.6211	11.3015	21.7065	A7C91_RS09960	A7C91_09960
28496521	CP015520	1818101	1818556	-	456	0.526846	1.4561	2.86203	1.93374	1.21721	2.05269	0	1.56139	3.47701	A7C91_RS09965	A7C91_09965
28496522	CP015520	1818944	1819140	-	197	12.195	11.7966	3.3124	4.47607	4.22627	17.4218	15.4402	19.2756	16.0966	A7C91_RS09970	A7C91_09970
28496523	CP015520	1819130	1819315	-	186	33.5822	35.6979	61.3951	27.2595	37.3017	33.5493	94.0319	95.6979	69.2597	A7C91_RS09975	A7C91_09975
28496524	CP015520	1819363	1820169	-	807	46.7385	57.183	46.4946	21.5803	19.2582	18.9448	67.217	48.819	39.5396	A7C91_RS09980	A7C91_09980
28496525	CP015520	1820189	1821634	-	1446	38.2128	42.9338	32.0405	12.9585	9.40437	11.8675	30.852	24.6194	14.5284	A7C91_RS09985	A7C91_09985
28496526	CP015520	1821631	1823781	-	2151	32.3897	41.3638	30.9434	10.351	7.74128	8.99327	32.1708	27.0321	14.4657	A7C91_RS09990	A7C91_09990
[truncated: 129 more rows]
