# Supplementary material for: The Piezo-Hyperthermophilic Archaeon Thermococcus piezophilus Regulates Its Energy Efficiency System to Cope With Large Hydrostatic Pressure Variations
Source: Front Microbiol. 2021 Nov 3;12:730231. doi: 10.3389/fmicb.2021.730231 (PMC8595942; doi:10.3389/fmicb.2021.730231)
Supplement: Supplementary file 6 [file Table_2.xlsx]

## Sheet: Table S1
	Supplementary Table 2: Genes regulated by pressure changes
gene	gene_number	Locus_tag	cds_start	cds_end	chr	Prot_ID	GeneID	Product	0.1>50MPa	0.1>90MPa	50>0.1MPa	50>90MPa	90>0.1MPa	90>50MPa	Number of SurR Binding Motif	SurR regulator	TrmB regulator
gene0	0	A7C91_RS00005	440	1153	+	WP_068663803.1	28494529	CRISPR-associated endoribonuclease Cas6	X	X
gene1	1	A7C91_RS00010	1158	3491	+	WP_068663804.1	28494530	type III-A CRISPR-associated protein Cas10/Csm1	X	X
gene3	3	A7C91_RS00020	4042	4914	+	WP_068663812.1	28494532	type III-A CRISPR-associated RAMP protein Csm3	X	X
gene4	4	A7C91_RS00025	4914	5783	+	WP_068663813.1	28494533	type III-A CRISPR-associated RAMP protein Csm4	X	X
gene5	5	A7C91_RS00030	5780	6973	+	WP_068663814.1	28494534	type III-A CRISPR-associated RAMP protein Csm5	X	X
gene6	6	A7C91_RS00035	6970	8268	+	WP_068663815.1	28494535	CRISPR-associated protein	X	X
gene9	9	A7C91_RS00050	10887	12161	-	WP_068663820.1	28494538	amino acid transporter						X
gene12	12	A7C91_RS00065	14075	15826	+	WP_068663825.1	28494541	pyruvate carboxylase	X	X
gene21	21	A7C91_RS00110	21375	22394	-	WP_068663832.1	28494550	adenylosuccinate synthetase			X		X
gene24	24	A7C91_RS00125	25054	25497	-	WP_068663838.1	28494553	prefoldin subunit alpha	X	X
gene27	27	A7C91_RS00140	27477	27875	+	WP_068663842.1	28494556	dinitrogenase iron-molybdenum cofactor			X		X
gene30	30	A7C91_RS00155	29645	30460	-		28494559	molybdate ABC transporter substrate-binding protein			X
gene31	31	A7C91_RS00160	30642	31190	+	WP_068663846.1	28494560	dinitrogenase iron-molybdenum cofactor	X	X
gene32	32	A7C91_RS00165	31227	31445	+	WP_068663848.1	28494561	hypothetical protein	X	X		X
gene34	34	A7C91_RS00175	32393	33152	+		28494563	short-chain dehydrogenase			X
gene36	36	A7C91_RS00185	33805	34242	-	WP_068663854.1	28494565	DNA-binding protein			X
gene39	39	A7C91_RS00200	35512	35868	+	WP_068663859.1	28494568	hypothetical protein			X
gene40	40	A7C91_RS00205	37345	38691	-	WP_068663861.1	28494569	adenylosuccinate lyase			X		X
gene41	41	A7C91_RS00210	38882	39157	+	WP_014789603.1	28494570	DNA-binding protein		X	X	X
gene42	42	A7C91_RS00215	39438	39680	+	WP_068663863.1	28494571	hypothetical protein			X
gene45	45	A7C91_RS00230	40818	41888	+	WP_068663870.1	28494574	S-methyl-5-thioribose-1-phosphate isomerase			X
gene46	46	A7C91_RS00235	41840	42120	-		28494575	hypothetical protein			X
gene47	47	A7C91_RS00240	42320	42514	-	WP_068663871.1	28494576	hypothetical protein		X
gene48	48	A7C91_RS00245	42514	42738	-	WP_068663874.1	28494577	hypothetical protein				X
gene50	50	A7C91_RS00255	42985	44068	-		28494579	hypothetical protein			X
gene52	52	A7C91_RS00265	45512	46729	+		28494581	MFS transporter permease				X
gene53	53	A7C91_RS00270	46756	47889	+	WP_068663880.1	28494582	alcohol dehydrogenase	X
gene54	54	A7C91_RS00275	47919	50696	+	WP_068663882.1	28494583	large helicase						X
gene56	56	A7C91_RS00285	51970	52686	+	WP_068663884.1	28494585	hydrolase			X		X
gene59	59	A7C91_RS00300	53704	53997	+	WP_068663888.1	28494588	methyltransferase					X	X
gene60	60	A7C91_RS00305	54025	55605	-	WP_068663890.1	28494589	dihydropteroate synthase	X	X
gene62	62	A7C91_RS00315	56530	57434	-		28494591	D-glycerate dehydrogenase			X	X
gene63	63	A7C91_RS00320	57509	58721	+		28494592	alanine glyoxylate aminotransferase				X
gene67	67	A7C91_RS00340	62462	62974	-	WP_068663899.1	28494596	nucleoside-diphosphate kinase		X					1
gene68	68	A7C91_RS00345	63055	64191	-	WP_068663901.1	28494597	hypothetical protein			X	X
gene69	69	A7C91_RS00350	64316	64522	-	WP_068663903.1	28494598	50S ribosomal protein L24			X	X
gene71	71	A7C91_RS00360	64819	65190	-	WP_012571914.1	28494600	50S ribosomal protein L7ae			X
gene72	72	A7C91_RS00365	65337	65942	-	WP_068663905.1	28494601	translation initiation factor 2			X		X
gene74	74	A7C91_RS00375	67811	68581	-	WP_068663909.1	28494603	hypothetical protein	X	X
gene75	75	A7C91_RS00380	68704	69651	-	WP_068663911.1	28494604	transcriptional regulator	X	X						X
gene76	76	A7C91_RS00385	69603	71495	-	WP_068663913.1	28494605	hypothetical protein					X
gene77	77	A7C91_RS00390	71611	72512	+		28494606	hypothetical protein				X
gene79	79	A7C91_RS00400	72979	74241	-	WP_068663914.1	28494608	amidohydrolase	X	X
gene82	82	A7C91_RS00415	76448	76524	-		28494611	tRNA-Arg			X
gene83	83	A7C91_RS00420	76588	77730	-	WP_068663917.1	28494612	ABC transporter substrate-binding protein			X		X	X
gene84	84	A7C91_RS00425	77831	78748	-	WP_068663918.1	28494613	cation transporter	X
gene89	89	A7C91_RS00450	83404	84435	+	WP_068663925.1	28494618	pyrolysin		X		X
gene91	91	A7C91_RS00460	85007	85798	+	WP_068663928.1	28494620	ABC transporter ATP-binding protein			X	X
gene95	95	A7C91_RS00480	87734	88525	+	WP_068663933.1	28494624	ABC transporter permease			X	X
gene96	96	A7C91_RS00485	88601	91141	-	WP_068663935.1	28494625	RNA helicase	X	X
gene97	97	A7C91_RS00490	91147	91611	-	WP_068663937.1	28494626	AsnC family transcriptional regulator	X							X
gene98	98	A7C91_RS00495	91637	92764	-	WP_068663939.1	28494627	tyrosine--tRNA ligase	X
gene99	99	A7C91_RS00500	92888	93946	+	WP_068663941.1	28494628	aminotransferase	X	X
gene100	100	A7C91_RS00505	94040	95437	+	WP_068663943.1	28494629	ABC transporter substrate-binding protein		X
gene104	104	A7C91_RS00525	99191	101191	+	WP_068663975.1	28494633	phosphoesterase	X
gene105	105	A7C91_RS00530	101281	101904	+	WP_068667344.1	28494634	hypothetical protein			X
gene107	107	A7C91_RS00540	104164	105399	+	WP_068663977.1	28494636	phosphoglycerate kinase			X		X
gene108	108	A7C91_RS00545	105405	106172	-	WP_068663979.1	28494637	ABC transporter	X	X					1
gene109	109	A7C91_RS00550	106177	107163	-	WP_068663981.1	28494638	ABC transporter ATP-binding protein	X	X
gene110	110	A7C91_RS00555	107165	107620	-	WP_068663983.1	28494639	PadR family transcriptional regulator	X	X				X		X
gene111	111	A7C91_RS00560	107716	108147	+	WP_068663985.1	28494640	ATPase			X		X
gene112	112	A7C91_RS00565	108113	108853	+	WP_068663991.1	28494641	endonuclease III			X
gene114	114	A7C91_RS00575	109457	110065	-	WP_068664002.1	28494643	potassium channel protein			X	X
gene115	115	A7C91_RS00580	110175	111353	+	WP_068664004.1	28494644	cation transporter			X
gene117	117	A7C91_RS00590	112214	113632	+	WP_068664007.1	28494646	CoA-binding protein	X	X
gene118	118	A7C91_RS00595	113663	114391	+	WP_068664009.1	28494647	acetyl-CoA synthetase	X	X
gene119	119	A7C91_RS00600	114428	114757	-	WP_068664011.1	28494648	hypothetical protein			X		X	X
gene120	120	A7C91_RS00605	114754	115575	-	WP_068664018.1	28494649	cysteine synthase			X		X	X	1
gene122	122	A7C91_RS00615	117183	117707	-		28494651	hypothetical protein					X		1
gene124	124	A7C91_RS00625	118372	119514	-	WP_068667345.1	28494653	tRNA 4-thiouridine(8) synthase ThiI	X	X
gene127	127	A7C91_RS00640	120587	121300	+	WP_068664027.1	28494656	maleate cis-trans isomerase	X	X
gene129	129	A7C91_RS00650	122777	123625	-	WP_068664029.1	28494658	recombinase XerC		X
gene130	130	A7C91_RS00655	123627	124517	-	WP_068664031.1	28494659	topoisomerase		X
gene131	131	A7C91_RS00660	124567	125283	-	WP_068664033.1	28494660	sugar fermentation stimulation protein SfsA	X
gene132	132	A7C91_RS00665	125481	126527	+	WP_068664036.1	28494661	peptidase M42		X		X
gene133	133	A7C91_RS00670	126619	127323	+	WP_068664038.1	28494662	hypothetical protein				X
gene136	136	A7C91_RS00685	130160	130247	-		28494665	tRNA-Leu			X	X	X
gene137	137	A7C91_RS00690	130359	130436	+		28494666	tRNA-Lys			X	X
gene138	138	A7C91_RS00695	130479	131726	+	WP_068664044.1	28494667	RNA helicase			X	X
gene139	139	A7C91_RS00700	131723	132904	-	WP_068667346.1	28494668	hypothetical protein		X
gene140	140	A7C91_RS00705	133032	133139	-		28494669	tRNA-Met			X	X	X
gene142	142	A7C91_RS00715	133789	134552	-		28494671	fructose-1%2C6-bisphosphatase		X					1
gene143	143	A7C91_RS00720	134555	135367	-	WP_068664049.1	28494672	hypothetical protein			X	X
gene144	144	A7C91_RS00725	135440	136480	+	WP_068664051.1	28494673	NAD(P)-dependent glycerol-1-phosphate dehydrogenase	X
gene145	145	A7C91_RS00730	136508	136942	+	WP_068664054.1	28494674	hypothetical protein	X	X
gene150	150	A7C91_RS00755	140069	140434	-	WP_068667347.1	28494679	hypothetical protein		X		X
gene151	151	A7C91_RS00760	140462	140794	-	WP_068664068.1	28494680	hypothetical protein	X	X
gene154	154	A7C91_RS00775	141992	143341	+	WP_068664071.1	28494683	nodulation protein NfeD	X	X
gene155	155	A7C91_RS00780	143345	144151	+	WP_068664072.1	28494684	hypothetical protein	X
gene156	156	A7C91_RS00785	144322	145099	+		28494685	septum site-determining protein MinD	X	X
gene157	157	A7C91_RS00790	145096	145347	+	WP_068664073.1	28494686	hypothetical protein	X	X
gene158	158	A7C91_RS00795	145438	145686	+	WP_068664074.1	28494687	hypothetical protein	X	X		X
gene159	159	A7C91_RS00800	145816	147327	+	WP_068664075.1	28494688	AMP phosphorylase	X	X					1
gene161	161	A7C91_RS00810	149511	149960	+	WP_068664077.1	28494690	endonuclease	X	X		X			1
gene162	162	A7C91_RS00815	149950	150711	+	WP_068664079.1	28494691	geranylgeranylglyceryl/heptaprenylglyceryl phosphate synthase	X	X
gene163	163	A7C91_RS00820	151318	151638	+	WP_068664080.1	28494692	hypothetical protein	X	X
gene164	164	A7C91_RS00825	152154	152507	+	WP_068664083.1	28494693	hypothetical protein	X	X
gene165	165	A7C91_RS00830	152552	152791	-	WP_068664085.1	28494694	hypothetical protein	X
gene166	166	A7C91_RS00835	152944	153786	+	WP_068664087.1	28494695	peptide transporter	X	X		X
gene167	167	A7C91_RS00840	154212	156580	-		28494696	DEAD/DEAH box helicase	X
gene169	169	A7C91_RS00850	157459	158580	+		28494698	carbamoyl phosphate synthase small subunit			X		X
gene170	170	A7C91_RS00855	158564	161728	+		28494699	carbamoyl phosphate synthase large subunit	X
gene171	171	A7C91_RS00860	161852	162514	-	WP_068664090.1	28494700	chromosome segregation protein ScpA	X	X
gene172	172	A7C91_RS00865	162520	166086	-	WP_068664093.1	28494701	chromosome segregation protein SMC	X	X
gene173	173	A7C91_RS00870	166170	166595	-	WP_068664095.1	28494702	hypothetical protein			X	X
gene177	177	A7C91_RS00890	168748	169392	+	WP_068664104.1	28494706	hypothetical protein	X				X	X
gene179	179	A7C91_RS00900	170362	172170	-	WP_068664108.1	28494708	ATPase	X				X	X
gene180	180	A7C91_RS00905	172282	173022	+	WP_068664110.1	28494709	septum site-determining protein MinD					X
gene181	181	A7C91_RS00910	173019	173762	+	WP_068664112.1	28494710	GTPase			X		X
gene182	182	A7C91_RS00915	173884	175338	+	WP_068664114.1	28494711	asparagine synthase (glutamine-hydrolyzing)			X		X
gene183	183	A7C91_RS00920	175461	176681	+	WP_068664116.1	28494712	hypothetical protein	X	X		X
gene184	184	A7C91_RS00925	176721	177758	+	WP_068664118.1	28494713	glycosyl transferase			X	X
gene185	185	A7C91_RS00930	177792	178811	+	WP_068664120.1	28494714	threonylcarbamoyl-AMP synthase			X				1
gene186	186	A7C91_RS00935	178898	180067	+	WP_068667349.1	28494715	hypothetical protein		X	X	X
gene187	187	A7C91_RS00940	180088	180507	-	WP_068664122.1	28494716	hypothetical protein	X	X
gene188	188	A7C91_RS00945	180589	181293	+	WP_068664124.1	28494717	nucleotidyltransferase			X	X
gene191	191	A7C91_RS00960	184808	185572	+	WP_068664130.1	28494720	hypothetical protein	X	X
gene192	192	A7C91_RS00965	185569	188082	+	WP_068664132.1	28494721	AAA family ATPase	X	X
gene193	193	A7C91_RS00970	188160	188468	+	WP_068664134.1	28494722	photosystem reaction center subunit H			X
gene195	195	A7C91_RS00980	189341	190729	-	WP_068664138.1	28494724	acetyl CoA synthetase			X		X		1
gene196	196	A7C91_RS00985	190939	191364	+	WP_068664140.1	28494725	hypothetical protein	X						1
gene197	197	A7C91_RS00990	191364	192389	+	WP_068664141.1	28494726	flap endonuclease-1	X					X
gene200	200	A7C91_RS01005	193652	193990	-	WP_068664143.1	28494729	hypothetical protein			X	X
gene201	201	A7C91_RS01010	194066	194518	-	WP_068664144.1	28494730	30S ribosomal protein S19			X	X
gene202	202	A7C91_RS01015	194522	194938	-	WP_068664146.1	28494731	RNA-binding protein			X
gene205	205	A7C91_RS01030	195872	196558	-	WP_068664150.1	28494734	translation initiation factor 6	X
gene208	208	A7C91_RS01045	197083	198939	-	WP_068664152.1	28494737	hypothetical protein	X	X
gene210	210	A7C91_RS01055	200124	201812	-	WP_068664156.1	28494739	methylmalonyl-CoA mutase	X	X
gene218	218	A7C91_RS01095	208433	209167	-	WP_068664170.1	28494747	molybdopterin-guanine dinucleotide biosynthesis protein MobB	X
gene234	234	A7C91_RS01175	219708	220000	+		28494763	hypothetical protein			X	X
gene236	236	A7C91_RS01185	220839	221591	+	WP_068664186.1	28494765	hypothetical protein	X	X
gene238	238	A7C91_RS01195	222513	223280	+	WP_068664188.1	28494767	hypothetical protein	X	X
gene239	239	A7C91_RS01200	223527	224400	+		28494768	hypothetical protein		X		X
gene241	241	A7C91_RS01210	225357	225891	+		28494770	GNAT family acetyltransferase				X
gene252	252	A7C91_RS01265	233564	234337	-	WP_068664209.1	28494781	hydroxide adenosyltransferase			X
gene255	255	A7C91_RS01280	236532	237095	+	WP_068664215.1	28494784	hypothetical protein	X	X
gene257	257	A7C91_RS01290	238080	238367	+	WP_068664219.1	28494786	hypothetical protein	X	X
gene259	259	A7C91_RS01300	238921	239256	-	WP_068664223.1	28494788	isomerase			X		X
gene260	260	A7C91_RS01305	239527	240657	+	WP_068664225.1	28494789	transposase	X	X
gene261	261	A7C91_RS01310	240842	241465	-	WP_068664226.1	28494790	phosphoserine phosphatase			X	X
gene262	262	A7C91_RS01315	241504	242166	-	WP_068664228.1	28494791	protein-L-isoaspartate O-methyltransferase			X				1
gene263	263	A7C91_RS01320	242216	244150	-	WP_068664230.1	28494792	hypothetical protein			X		X
gene264	264	A7C91_RS01325	244147	245877	-	WP_068664233.1	28494793	flagellar assembly protein FlaJ			X		X
gene265	265	A7C91_RS01330	245891	247531	-	WP_068664234.1	28494794	hypothetical protein			X		X
gene266	266	A7C91_RS01335	247533	248231	-	WP_068664236.1	28494795	flagellar accessory protein FlaH			X
gene267	267	A7C91_RS01340	248287	248766	-	WP_068664238.1	28494796	flagellar protein G			X		X
gene275	275	A7C91_RS01380	254154	255107	-	WP_068664253.1	28494804	methyltransferase		X
gene278	278	A7C91_RS01395	255792	256877	+	WP_068664259.1	28494807	hypothetical protein			X		X
gene279	279	A7C91_RS01400	256874	257314	-	WP_068664261.1	28494808	chemotaxis protein CheW			X		X
gene280	280	A7C91_RS01405	257319	258179	-	WP_068667352.1	28494809	chemotaxis protein			X		X
gene281	281	A7C91_RS01410	258792	259655	+	WP_068667354.1	28494810	chemotaxis protein			X		X
gene282	282	A7C91_RS01415	259630	259992	+	WP_068664263.1	28494811	two-component system response regulator					X			X
gene283	283	A7C91_RS01420	260005	261117	+	WP_068664265.1	28494812	chemotaxis response regulator protein-glutamate methylesterase			X		X	X		X
gene284	284	A7C91_RS01425	261089	263410	+	WP_068664267.1	28494813	chemotaxis protein CheA			X		X
gene285	285	A7C91_RS01430	263376	264023	+	WP_068664269.1	28494814	chemotaxis protein CheC					X	X
gene286	286	A7C91_RS01435	264020	264682	+	WP_068664271.1	28494815	chemotaxis protein CheA			X		X
gene287	287	A7C91_RS01440	264720	265208	+	WP_068664273.1	28494816	chemotaxis protein CheD					X		1
gene288	288	A7C91_RS01445	265244	267487	+	WP_068664275.1	28494817	chemotaxis protein					X	X
gene289	289	A7C91_RS01450	267527	268276	+	WP_068664277.1	28494818	hypothetical protein			X		X		1
gene290	290	A7C91_RS01455	268296	269321	+	WP_068664279.1	28494819	hypothetical protein			X		X
gene291	291	A7C91_RS01460	269328	270608	-	WP_068664281.1	28494820	hypothetical protein			X	X
gene292	292	A7C91_RS01465	270678	271424	+	WP_068664283.1	28494821	hypothetical protein		X	X	X
gene293	293	A7C91_RS01470	271389	272465	-	WP_068664285.1	28494822	hypothetical protein			X	X
gene294	294	rrf	272540	272661	-		RF00001	5S ribosomal RNA			X	X
gene295	295	A7C91_RS01480	272718	274253	+	WP_068667357.1	28494824	hypothetical protein	X
gene297	297	A7C91_RS01490	274678	275823	-	WP_068664289.1	28494826	hypothetical protein	X	X		X
gene299	299	A7C91_RS01500	276677	277942	+	WP_068664293.1	28494828	adenosylhomocysteinase	X	X
gene300	300	A7C91_RS01505	278105	279041	+		28494829	polysaccharide deacetylase		X
gene301	301	A7C91_RS01510	279082	279741	+	WP_068664295.1	28494830	tRNA-Thr(GGU) m(6)t(6)A37 methyltransferase TsaA		X		X
gene304	304	A7C91_RS01525	281527	282570	-	WP_068664301.1	28494833	molybdate ABC transporter substrate-binding protein			X
gene307	307	A7C91_RS01540	283559	284119	+	WP_068664307.1	28494836	GTP-binding protein			X		X
gene308	308	A7C91_RS01545	284121	284525	-	WP_068664309.1	28494837	hypothetical protein		X
gene309	309	A7C91_RS01550	284509	284790	-	WP_068664311.1	28494838	hypothetical protein		X
gene310	310	A7C91_RS01555	284910	286004	+	WP_068664313.1	28494839	DNA methylase	X	X
gene311	311	A7C91_RS01560	286001	286431	-		28494840	CoA-binding protein	X	X					1
gene313	313	A7C91_RS01570	286890	287273	-	WP_068664314.1	28494842	hypothetical protein		X
gene316	316	A7C91_RS01585	288753	289385	-	WP_068667359.1	28494845	phosphatidate cytidylyltransferase		X		X
gene317	317	A7C91_RS01590	289432	290508	-		28494846	glycerate kinase	X	X
gene318	318	A7C91_RS01595	290745	291164	-	WP_068664316.1	28494847	hypothetical protein	X	X
gene319	319	A7C91_RS01600	291275	291478	+	WP_068667361.1	28494848	30S ribosomal protein S17e			X		X
gene320	320	A7C91_RS01605	291532	292128	-	WP_068664318.1	28494849	transcriptional regulator	X	X		X				X
gene321	321	A7C91_RS01610	292241	293410	+	WP_068664320.1	28494850	threonine synthase					X
gene322	322	A7C91_RS01615	293407	293985	-	WP_012572193.1	28494851	thymidine kinase					X
gene323	323	A7C91_RS01620	294083	295416	-		28494852	ribulose-bisphosphate carboxylase large subunit	X	X
gene324	324	A7C91_RS01625	295808	296011	+	WP_068664322.1	28494853	histone	X	X		X
gene325	325	A7C91_RS01630	296044	296538	-	WP_068664324.1	28494854	YfcE family phosphodiesterase	X	X					1
gene326	326	tfb	296548	297459	-	WP_068664326.1	28494855	transcription initiation factor IIB	X	X				X
gene327	327	A7C91_RS01640	297473	297781	-	WP_068664328.1	28494856	H/ACA RNA-protein complex protein Gar1	X	X
gene330	330	A7C91_RS01655	299357	299710	+	WP_068664334.1	28494859	hypothetical protein			X		X
gene334	334	A7C91_RS01675	302953	303933	+		28494863	hypothetical protein		X
gene335	335	A7C91_RS01680	303977	305125	+	WP_068664342.1	28494864	myo-inositol-1-phosphate synthase			X		X
gene336	336	A7C91_RS01685	305189	305791	+	WP_068664344.1	28494865	hypothetical protein			X
gene340	340	A7C91_RS01705	307464	307805	-	WP_068664350.1	28494869	CopG family transcriptional regulator	X	X		X				X
gene341	341	A7C91_RS01710	307792	308562	-	WP_068664352.1	28494870	hypothetical protein	X	X
gene342	342	A7C91_RS01715	308601	309845	-	WP_068664354.1	28494871	cell division protein FtsZ	X	X
gene343	343	A7C91_RS01720	309911	310102	-	WP_068664356.1	28494872	transcriptional regulator	X	X		X				X
gene344	344	A7C91_RS01725	310313	310720	+	WP_068664358.1	28494873	hypothetical protein			X		X
gene349	349	A7C91_RS01750	314686	315552	+	WP_068664367.1	28494878	hypothetical protein		X		X
gene351	351	A7C91_RS01760	316028	317812	+	WP_068664371.1	28494880	hypothetical protein		X		X
gene352	352	A7C91_RS01765	317844	319154	+	WP_068664374.1	28494881	hypothetical protein	X	X		X
gene353	353	A7C91_RS01770	319168	320739	+	WP_068664376.1	28494882	hypothetical protein	X	X
gene354	354	A7C91_RS01775	320886	321143	+	WP_068664378.1	28494883	hypothetical protein		X
gene355	355	A7C91_RS01780	321185	321565	+	WP_068664380.1	28494884	hypothetical protein	X	X
gene356	356	A7C91_RS01785	321568	322272	+	WP_068664382.1	28494885	hypothetical protein	X	X
gene357	357	A7C91_RS01790	322274	322936	+	WP_068664384.1	28494886	hypothetical protein	X	X
gene358	358	A7C91_RS01795	322937	323251	+	WP_068664386.1	28494887	hypothetical protein		X
gene359	359	A7C91_RS01800	323378	324268	+	WP_068664388.1	28494888	hypothetical protein	X	X
gene360	360	A7C91_RS01805	324438	325013	+	WP_068664390.1	28494889	hypothetical protein		X		X
gene361	361	A7C91_RS01810	325010	326302	+	WP_068664392.1	28494890	hypothetical protein	X	X
gene362	362	A7C91_RS01815	326283	327452	+	WP_068664394.1	28494891	hypothetical protein	X	X
gene363	363	A7C91_RS01820	327445	327699	+	WP_068664395.1	28494892	hypothetical protein		X
gene364	364	A7C91_RS01825	327719	329122	+	WP_068664398.1	28494893	hypothetical protein	X	X
gene366	366	A7C91_RS01835	330232	330771	+	WP_068664403.1	28494895	hypothetical protein		X
gene368	368	A7C91_RS01845	331158	331682	+	WP_068664407.1	28494897	hypothetical protein	X	X
gene371	371	A7C91_RS01860	332421	332774	+	WP_068664413.1	28494900	hypothetical protein	X	X
gene372	372	A7C91_RS01865	333042	333118	-		28494901	tRNA-Gly			X
gene373	373	A7C91_RS01870	333131	333207	-		28494902	tRNA-Phe			X	X
gene379	379	A7C91_RS01900	336350	337069	-	WP_068664421.1	28494908	7-cyano-7-deazaguanine synthase QueC			X		X		1
gene380	380	A7C91_RS01905	337118	338020	-	WP_068664423.1	28494909	dihydroorotate dehydrogenase B catalytic subunit			X		X
gene381	381	SRP_RNA	338102	338415	-		RF01857	signal recognition particle sRNA		X		X
gene382	382	A7C91_RS01915	338876	340315	+	WP_068664425.1	28494911	sarcosine oxidase subunit alpha					X	X
gene383	383	A7C91_RS01920	340312	340818	+	WP_068664427.1	28494912	ferredoxin					X	X
gene384	384	A7C91_RS01925	340815	341087	+	WP_068664429.1	28494913	(2Fe-2S)-binding protein					X	X
gene385	385	A7C91_RS01930	341080	342246	+	WP_068664431.1	28494914	sarcosine oxidase subunit beta					X
gene386	386	A7C91_RS01935	342496	344319	+	WP_068667363.1	28494915	KamA family radical SAM protein			X		X
gene387	387	A7C91_RS01940	344398	345075	+	WP_068664433.1	28494916	UMP kinase			X		X
gene389	389	A7C91_RS01950	345959	346291	+	WP_068664437.1	28494918	radical SAM protein		X
gene396	396	A7C91_RS01985	350701	352020	+	WP_068664451.1	28494925	NADH oxidase			X
gene398	398	A7C91_RS01995	354026	354736	+	WP_068664455.1	28494927	hypothetical protein			X		X
gene400	400	A7C91_RS02005	355610	356846	-		28494929	transporter			X
gene402	402	A7C91_RS02015	358100	359584	-	WP_068664460.1	28494931	D-nopaline dehydrogenase			X				1
gene403	403	A7C91_RS02020	359716	361332	-	WP_068664462.1	28494932	sodium:proline symporter	X	X
gene405	405	A7C91_RS02030	361652	362134	+	WP_068664464.1	28494934	hypothetical protein			X				1
gene406	406	A7C91_RS02035	362140	363306	-	WP_068664466.1	28494935	GTP-binding protein			X	X
gene408	408	A7C91_RS02045	363955	364455	+	WP_068664470.1	28494937	peptidase		X	X	X
gene411	411	A7C91_RS02060	365724	365951	+	WP_068664473.1	28494940	hypothetical protein			X
gene412	412	A7C91_RS02065	365952	366848	+	WP_068664474.1	28494941	apo-citrate lyase phosphoribosyl-dephospho-CoA transferase			X	X
gene414	414	A7C91_RS02075	367158	367798	-		28494943	hypothetical protein			X	X
gene415	415	A7C91_RS02080	367838	368245	-	WP_068664478.1	28494944	osmotically inducible protein OsmC			X	X
gene418	418	A7C91_RS02095	369976	371238	-	WP_068664484.1	28494947	aminotransferase	X	X
gene419	419	A7C91_RS02100	371471	372439	+	WP_068664486.1	28494948	translation initiation factor IF-2B subunit delta			X		X
gene421	421	A7C91_RS02110	373862	375139	+	WP_068664488.1	28494950	C/D box methylation guide ribonucleoprotein complex aNOP56 subunit	X	X					1
gene422	422	A7C91_RS02115	375145	375825	+	WP_068664490.1	28494951	fibrillin	X	X
gene424	424	A7C91_RS02125	377229	378281	+	WP_068664495.1	28494953	hydroxymethylglutaryl-CoA synthase		X
gene425	425	A7C91_RS02130	378292	379452	+	WP_068664497.1	28494954	acetyl-CoA acetyltransferase	X	X
gene426	426	A7C91_RS02135	379454	379858	+	WP_068664499.1	28494955	transcriptional regulator		X					1	X
gene427	427	A7C91_RS02140	379949	380254	-	WP_068664501.1	28494956	hypothetical protein			X
gene432	432	A7C91_RS02165	383791	384363	+	WP_068664509.1	28494961	TATA-box-binding protein			X
gene433	433	A7C91_RS02170	384385	385392	+	WP_068664511.1	28494962	histone deacetylase family protein			X		X
gene434	434	A7C91_RS02175	385402	386010	-	WP_012572273.1	28494963	indolepyruvate oxidoreductase	X				X	X
gene435	435	A7C91_RS02180	386007	387953	-	WP_068664513.1	28494964	indolepyruvate ferredoxin oxidoreductase subunit alpha	X				X	X
gene436	436	A7C91_RS02185	387965	389344	-	WP_068664515.1	28494965	acetyl-CoA synthetase	X					X
gene437	437	A7C91_RS02190	389532	390206	+	WP_068664517.1	28494966	metal-dependent hydrolase	X	X
gene438	438	A7C91_RS02195	390252	391253	+	WP_068664519.1	28494967	hypothetical protein	X	X
gene439	439	A7C91_RS02200	391330	391476	-	WP_068664521.1	28494968	nucleotide-binding protein		X		X
gene440	440	A7C91_RS02205	391595	392407	-	WP_068664523.1	28494969	hypothetical protein		X		X
gene441	441	A7C91_RS02210	392450	393091	-	WP_068664525.1	28494970	hypothetical protein	X	X
gene442	442	A7C91_RS02215	393091	393807	-	WP_068664527.1	28494971	amidase	X	X					1
gene447	447	A7C91_RS02240	397333	398481	-	WP_068664535.1	28494976	sodium:proton antiporter	X					X
gene448	448	A7C91_RS02245	398559	398966	+	WP_068664537.1	28494977	hypothetical protein					X	X
gene449	449	A7C91_RS02250	398949	400448	-	WP_068664539.1	28494978	cation:proton antiporter	X					X
gene450	450	A7C91_RS02255	400436	400735	-	WP_068664541.1	28494979	cation:proton antiporter	X					X
gene451	451	A7C91_RS02260	400728	401129	-	WP_068664544.1	28494980	cation:proton antiporter	X					X	1
gene452	452	A7C91_RS02265	401126	401368	-	WP_068664546.1	28494981	hypothetical protein	X					X
gene453	453	A7C91_RS02270	401365	401595	-	WP_068664548.1	28494982	sodium:proton antiporter	X					X
gene454	454	A7C91_RS02275	401576	401890	-	WP_068664550.1	28494983	cation:proton antiporter	X					X
gene455	455	A7C91_RS02280	401883	402152	-	WP_068664552.1	28494984	cation:proton antiporter	X					X
gene457	457	A7C91_RS02290	402869	403272	+		28494986	glycine cleavage system protein H			X
gene458	458	A7C91_RS02295	403334	403672	+	WP_068664554.1	28494987	hypothetical protein		X					1
gene459	459	A7C91_RS02300	404221	404844	+	WP_068664556.1	28494988	hypothetical protein			X
gene461	461	A7C91_RS02310	405869	407317	-	WP_068664560.1	28494990	glutamate synthase (NADPH)%2C homotetrameric			X	X
gene462	462	A7C91_RS02315	407317	408183	-	WP_068664563.1	28494991	ferredoxin-NADP reductase			X		X		3
gene465	465	A7C91_RS02330	409821	410159	+	WP_068664569.1	28494994	signal recognition particle		X		X			1
gene466	466	A7C91_RS02335	410160	410405	-	WP_068664571.1	28494995	AsnC family transcriptional regulator			X	X			1	X
gene467	467	A7C91_RS02340	410665	411823	+		28494996	DNA-binding protein			X	X			1
gene468	468	A7C91_RS02345	412026	412569	-		28494997	hypothetical protein			X
gene469	469	A7C91_RS02350	412663	414846	+	WP_068667371.1	28494998	ATP-dependent DNA helicase			X
gene470	470	A7C91_RS02355	415027	415584	+	WP_068664573.1	28494999	dephospho-CoA kinase			X		X
gene471	471	A7C91_RS02360	415570	416379	-	WP_068664575.1	28495000	Gufa protein			X
gene472	472	A7C91_RS02365	416450	416857	+	WP_068664578.1	28495001	hypothetical protein			X		X
gene473	473	A7C91_RS02370	416870	418147	-	WP_068664580.1	28495002	ABC transporter	X					X
gene474	474	A7C91_RS02375	418144	418902	-	WP_068664582.1	28495003	multidrug ABC transporter ATP-binding protein	X
gene477	477	A7C91_RS02390	419276	419647	-	WP_068664588.1	28495006	hypothetical protein	X
gene479	479	A7C91_RS02400	420043	420130	+		28495008	tRNA-Leu			X		X
gene480	480	A7C91_RS02405	421523	421600	-		28495009	tRNA-Val			X	X
gene481	481	A7C91_RS02410	421644	422438	-	WP_068664592.1	28495010	diphthine synthase			X
gene482	482	A7C91_RS02415	422794	423525	+	WP_068664594.1	28495011	XRE family transcriptional regulator	X	X						X
gene484	484	A7C91_RS02425	424513	425361	+	WP_068664596.1	28495013	ferredoxin-NADP reductase					X		2
gene485	485	A7C91_RS02430	425362	426810	+	WP_068664597.1	28495014	glutamate synthase (NADPH)%2C homotetrameric			X		X
gene487	487	A7C91_RS02440	427417	428337	+	WP_068664601.1	28495016	hypothetical protein					X
gene488	488	A7C91_RS02445	428622	429794	+	WP_068664603.1	28495017	nicotinate phosphoribosyltransferase	X	X
gene491	491	A7C91_RS02460	430564	431094	-	WP_068664608.1	28495020	ring hydroxylating protein			X	X
gene492	492	A7C91_RS02465	431158	431898	-	WP_068664610.1	28495021	ATPase					X
gene493	493	A7C91_RS02470	432008	433060	+	WP_068664612.1	28495022	putative methyltransferase	X	X
gene494	494	A7C91_RS02475	433057	433236	+	WP_068664614.1	28495023	hypothetical protein		X
gene496	496	A7C91_RS02485	435187	437157	-	WP_068664618.1	28495025	alkaline serine protease			X		X
gene498	498	A7C91_RS02495	439517	440644	-	WP_068664620.1	28495027	tungsten cofactor oxidoreductase radical SAM maturase			X		X
gene499	499	A7C91_RS02500	441117	441194	-		28495028	tRNA-Arg			X	X
gene500	500	A7C91_RS02505	441339	441704	+	WP_068664622.1	28495029	CopY family transcriptional regulator	X							X
gene501	501	A7C91_RS02510	441711	442487	+	WP_068664625.1	28495030	zinc metallopeptidase	X					X
gene504	504	A7C91_RS02525	443404	444726	-	WP_068664631.1	28495033	dolichol-phosphate glucosyltransferase			X		X
gene505	505	A7C91_RS02530	444784	445692	+	WP_068664633.1	28495034	UDP-N-acetylglucosamine--dolichyl-phosphate N-acetylglucosaminephosphotransferase					X	X
gene507	507	A7C91_RS02540	446600	447796	+	WP_068664636.1	28495036	proteasome-activating nucleotidase			X
gene508	508	A7C91_RS02545	447783	448916	-	WP_068664638.1	28495037	MFS transporter permease			X		X
gene509	509	A7C91_RS02550	449034	449966	+	WP_068664640.1	28495038	tyrosine protein kinase			X
gene511	511	A7C91_RS02560	450437	451384	-	WP_068664644.1	28495040	biotin synthase			X		X
gene512	512	A7C91_RS02565	451387	452571	-	WP_068664646.1	28495041	quinolone resistance protein			X	X
gene513	513	A7C91_RS02570	452572	453492	-	WP_068664648.1	28495042	asparaginase			X
gene515	515	A7C91_RS02580	454564	455733	+	WP_068667373.1	28495044	sugar transporter			X
gene516	516	A7C91_RS02585	455739	456320	-	WP_068664652.1	28495045	indolepyruvate oxidoreductase subunit B			X		X
gene518	518	A7C91_RS02595	458166	458996	+		28495047	PhoI	X	X
gene519	519	A7C91_RS02600	459063	459671	+	WP_068664655.1	28495048	hypothetical protein	X	X
gene520	520	A7C91_RS02605	459668	460234	-	WP_068664657.1	28495049	hypothetical protein			X		X		1
gene521	521	A7C91_RS02610	460257	460619	-		28495050	hypothetical protein			X		X
gene522	522	A7C91_RS02615	460800	463758	-		28495051	23S ribosomal RNA		X	X	X
gene523	523	A7C91_RS02620	463892	463968	-		28495052	tRNA-Ala			X	X	X
gene524	524	A7C91_RS02625	464011	465521	-		28495053	16S ribosomal RNA		X	X	X
gene525	525	A7C91_RS02630	466197	467036	-	WP_068664659.1	28495054	ribose-phosphate diphosphokinase			X		X
gene526	526	A7C91_RS02635	467104	467808	-	WP_068664661.1	28495055	hypothetical protein					X
gene528	528	A7C91_RS02645	468305	468940	+	WP_068664663.1	28495057	hypothetical protein			X		X
gene529	529	A7C91_RS02650	468952	469656	+	WP_068664665.1	28495058	DNA repair and recombination protein RadB			X		X
gene532	532	A7C91_RS02665	471999	472925	+	WP_068664671.1	28495061	cyclic pyranopterin phosphate synthase			X		X
gene533	533	A7C91_RS02670	472964	473902	+	WP_068664673.1	28495062	hypothetical protein			X		X
gene534	534	A7C91_RS02675	473859	474878	+	WP_068664675.1	28495063	tRNA (guanine-N1)-methyltransferase			X		X
gene535	535	A7C91_RS02680	474884	476380	-	WP_068664677.1	28495064	replication protein C	X					X	1
gene536	536	A7C91_RS02685	476387	477367	-	WP_068664679.1	28495065	Replication factor C small subunit	X					X
gene537	537	A7C91_RS02690	477561	478748	+	WP_068664681.1	28495066	glycine C-acetyltransferase	X	X
gene538	538	A7C91_RS02695	478858	480251	+		28495067	hypothetical protein	X	X
gene541	541	A7C91_RS02710	481491	483251	+	WP_068664687.1	28495070	DNA helicase	X
gene542	542	A7C91_RS02715	483261	484631	+	WP_068667377.1	28495071	double-stranded DNA repair protein Mre11	X	X
gene543	543	A7C91_RS02720	484628	487282	+	WP_068664689.1	28495072	ATP-binding protein	X	X
gene544	544	A7C91_RS02725	487285	488616	+	WP_068664691.1	28495073	5'-3' exonuclease	X	X
gene545	545	A7C91_RS02730	488632	490466	-		28495074	hypothetical protein			X		X
gene547	547	A7C91_RS02740	491677	492396	+	WP_068664695.1	28495076	iron ABC transporter permease					X	X
gene548	548	A7C91_RS02745	492443	493045	+	WP_068664697.1	28495077	proteasome endopeptidase complex%2C archaeal%2C beta subunit			X	X			1
gene550	550	A7C91_RS02755	494175	495314	+	WP_068664701.1	28495079	threonine synthase	X	X
gene551	551	A7C91_RS02760	495694	496485	+	WP_068664703.1	28495080	extradiol dioxygenase			X	X
gene552	552	A7C91_RS02765	496482	496928	-		28495081	alanyl-tRNA editing protein AlaX			X		X
gene553	553	A7C91_RS02770	497137	498483	+	WP_068664705.1	28495082	GTPase	X
gene554	554	A7C91_RS02775	498573	498794	+	WP_068664707.1	28495083	hypothetical protein	X
gene557	557	A7C91_RS02790	500712	501125	-	WP_068664711.1	28495086	hypothetical protein					X
gene558	558	A7C91_RS02795	501402	502292	-	WP_068664713.1	28495087	phosphomethylpyrimidine kinase			X		X
gene559	559	A7C91_RS02800	502412	503338	+	WP_068664715.1	28495088	aspartate carbamoyltransferase			X		X
gene560	560	A7C91_RS02805	503507	503962	+	WP_068664717.1	28495089	aspartate carbamoyltransferase regulatory subunit			X		X			X
gene561	561	A7C91_RS02810	504167	504730	+	WP_068664719.1	28495090	hypothetical protein			X		X
gene562	562	A7C91_RS02815	505122	505667	-	WP_068664721.1	28495091	hypothetical protein				X
gene564	564	A7C91_RS02825	506643	507824	-	WP_068664725.1	28495093	transposase			X
gene570	570	A7C91_RS02855	513077	513940	-	WP_068664735.1	28495099	dTDP-4-dehydrorhamnose reductase					X
gene571	571	A7C91_RS02860	514155	514712	-	WP_068664737.1	28495100	dTDP-4-dehydrorhamnose 3%2C5-epimerase					X
gene573	573	A7C91_RS02870	515345	516346	-	WP_068664741.1	28495102	dTDP-glucose 4%2C6-dehydratase			X		X
gene574	574	A7C91_RS02875	516356	517414	-	WP_068664743.1	28495103	glucose-1-phosphate thymidylyltransferase			X		X
gene577	577	A7C91_RS02890	518584	519935	-		28495106	hypothetical protein			X	X
gene578	578	A7C91_RS02895	520036	521031	-	WP_068664749.1	28495107	glucose-1-phosphate thymidylyltransferase			X		X
gene579	579	A7C91_RS02900	521118	522071	+	WP_068664751.1	28495108	UDP-glucose 4-epimerase			X	X			1
gene581	581	A7C91_RS02910	522303	523022	-	WP_068664755.1	28495110	hypothetical protein			X
gene582	582	A7C91_RS02915	523080	524822	+	WP_068664757.1	28495111	hypothetical protein	X
gene583	583	A7C91_RS02920	524815	525813	+	WP_068664759.1	28495112	hypothetical protein	X
gene584	584	A7C91_RS02925	525815	526735	+	WP_068664761.1	28495113	magnesium chelatase	X
gene585	585	A7C91_RS02930	526732	528014	+		28495114	hypothetical protein	X
gene586	586	A7C91_RS02935	528011	528565	+	WP_068664763.1	28495115	hypothetical protein	X
gene588	588	A7C91_RS02945	529751	530347	+	WP_068664767.1	28495117	methyltransferase	X
gene589	589	A7C91_RS02950	531075	531551	+	WP_068664769.1	28495118	hypothetical protein			X
gene592	592	A7C91_RS02965	533724	534530	+	WP_068664774.1	28495121	HAD family hydrolase			X		X
gene593	593	A7C91_RS02970	534527	534961	+	WP_068664776.1	28495122	rubrerythrin family protein			X		X
gene594	594	A7C91_RS02975	535152	537884	+	WP_068664778.1	28495123	ribonucleoside-diphosphate reductase			X		X
gene596	596	A7C91_RS02985	538286	539152	-	WP_068664782.1	28495125	hypothetical protein	X	X
gene603	603	A7C91_RS03020	543831	545198	+	WP_068667379.1	28495132	CCA-adding enzyme	X
gene604	604	A7C91_RS03025	545490	547175	-		28495133	glycoside hydrolase					X
gene605	605	A7C91_RS03030	547292	547600	+	WP_068664796.1	28495134	hypothetical protein			X	X			1
gene606	606	A7C91_RS03035	547601	548032	-	WP_068664798.1	28495135	osmotically inducible protein C					X		1
gene607	607	A7C91_RS03040	548106	548327	-	WP_068664800.1	28495136	thiamine biosynthesis protein ThiS			X
gene608	608	A7C91_RS03045	548352	550223	-	WP_068664802.1	28495137	aldehyde ferredoxin oxidoreductase	X	X
gene609	609	A7C91_RS03050	550228	550755	-	WP_068664804.1	28495138	oxidoreductase		X
gene611	611	A7C91_RS03060	551763	552137	+	WP_068664808.1	28495140	hypothetical protein	X	X
gene612	612	A7C91_RS03065	552569	555766	+	WP_068664810.1	28495141	isoleucine--tRNA ligase		X
gene614	614	A7C91_RS03075	557040	557402	+	WP_068664813.1	28495143	ribonuclease P protein component 2					X
gene618	618	A7C91_RS03095	559937	560959	-	WP_068664820.1	28495147	TrmB family transcription regulator	X	X						X
gene619	619	A7C91_RS03100	561031	562743	+		28495148	alpha-glycosidase	X
gene620	620	A7C91_RS03105	562710	563381	+	WP_068664822.1	28495149	hypothetical protein	X	X
gene621	621	A7C91_RS03110	563454	563663	+	WP_068664824.1	28495150	hypothetical protein		X
gene622	622	A7C91_RS03115	563693	564818	+		28495151	glycerol-3-phosphate ABC transporter ATP-binding protein		X
gene623	623	A7C91_RS03120	564851	565255	+	WP_068664826.1	28495152	hypothetical protein	X	X
gene624	624	A7C91_RS03125	565285	566652	+	WP_068664828.1	28495153	phosphoglucosamine mutase	X	X
gene625	625	A7C91_RS03130	566655	567470	-	WP_068664830.1	28495154	hydrolase					X
gene626	626	A7C91_RS03135	567839	569719	+	WP_068664832.1	28495155	oligopeptide transporter%2C OPT family	X	X					1
gene627	627	A7C91_RS03140	569759	570094	+	WP_068664834.1	28495156	hypothetical protein	X	X
gene628	628	A7C91_RS03145	570107	571375	+	WP_068664836.1	28495157	diaminopimelate aminotransferase	X
gene629	629	A7C91_RS03150	571470	572714	+		28495158	serpin	X	X
gene635	635	A7C91_RS03180	577216	578343	-	WP_068664846.1	28495164	hypothetical protein	X	X
gene636	636	A7C91_RS03185	578325	579491	-	WP_068664848.1	28495165	hypothetical protein	X	X
gene637	637	A7C91_RS03190	579559	580308	-	WP_068664850.1	28495166	ATPase	X
gene641	641	RNase_P_RNA	583505	583826	-		RF00373	RNase P RNA component		X		X
gene643	643	A7C91_RS03220	585521	585796	-	WP_068664858.1	28495172	hypothetical protein					X
gene644	644	A7C91_RS03225	585803	586210	-	WP_068664860.1	28495173	hypothetical protein					X
gene645	645	A7C91_RS03230	586431	587753	+	WP_068664862.1	28495174	type I glutamate--ammonia ligase					X
gene647	647	A7C91_RS03240	588629	589390	-	WP_068664866.1	28495176	NAD(+) synthetase	X
gene649	649	A7C91_RS03250	589896	590903	-	WP_068664869.1	28495178	oligopeptide ABC transporter ATP-binding protein	X	X
gene650	650	A7C91_RS03255	590914	591873	-	WP_068664871.1	28495179	dipeptide/oligopeptide/nickel ABC transporter ATP-binding protein	X					X
gene651	651	A7C91_RS03260	591884	593344	-	WP_068664873.1	28495180	peptide transporter	X					X
gene652	652	A7C91_RS03265	593356	594411	-	WP_068664875.1	28495181	peptide ABC transporter permease	X	X
gene653	653	A7C91_RS03270	594579	597041	-	WP_068664877.1	28495182	peptide ABC transporter substrate-binding protein	X	X
gene654	654	A7C91_RS03275	597400	598625	+		28495183	dihydroorotase			X		X		1
gene656	656	A7C91_RS03285	599392	600282	+	WP_068667380.1	28495185	radical SAM family protein			X		X
gene657	657	A7C91_RS03290	600308	600988	+	WP_068664881.1	28495186	hypothetical protein					X
gene658	658	A7C91_RS03295	601019	601849	+	WP_068664883.1	28495187	hypothetical protein					X
gene660	660	A7C91_RS03305	603066	603830	-	WP_068664887.1	28495189	chemotaxis protein					X	X
gene661	661	A7C91_RS03310	603841	604608	-	WP_068667382.1	28495190	CDP-abequose synthase					X	X
gene662	662	A7C91_RS03315	604715	605359	-	WP_068664888.1	28495191	V-type ATP synthase subunit D			X		X
gene663	663	A7C91_RS03320	605389	606780	-	WP_068664890.1	28495192	ATP synthase archaeal%2C B subunit			X		X
gene664	664	A7C91_RS03325	606786	608543	-	WP_068664892.1	28495193	ATP synthase archaeal%2C A subunit			X		X
gene665	665	A7C91_RS03330	608549	608857	-	WP_068664894.1	28495194	V-type ATP synthase subunit F					X
gene666	666	A7C91_RS03335	608854	609960	-	WP_068664896.1	28495195	ATP synthase A1 subunit C			X		X
gene667	667	A7C91_RS03340	609966	610577	-	WP_068664898.1	28495196	V-type ATP synthase subunit E			X		X
gene668	668	A7C91_RS03345	610622	611110	-	WP_068664900.1	28495197	V-type ATP synthase subunit K			X		X
gene671	671	A7C91_RS03360	613522	614217	-	WP_068664906.1	28495200	potassium transporter TrkA	X	X
gene672	672	A7C91_RS03365	614217	615740	-	WP_068664909.1	28495201	preprotein translocase subunit SecD	X	X
gene673	673	A7C91_RS03370	615737	616654	-	WP_068664911.1	28495202	preprotein translocase subunit SecF	X	X
gene675	675	A7C91_RS03380	617275	617799	-	WP_068664916.1	28495204	hypothetical protein		X
gene677	677	A7C91_RS03390	618721	619224	-	WP_068664920.1	28495206	hypothetical protein			X		X
gene679	679	A7C91_RS03400	620029	620559	-	WP_068664922.1	28495208	hypothetical protein	X	X					1
gene681	681	A7C91_RS03410	621348	623125	-		28495210	radical SAM protein					X
gene682	682	A7C91_RS03415	623257	624012	+	WP_068664924.1	28495211	Nif3-like dinuclear metal center hexameric protein			X		X
gene683	683	A7C91_RS03420	624093	624560	+	WP_068664926.1	28495212	hypothetical protein			X				1
gene685	685	A7C91_RS03430	624930	627662	-	WP_068664930.1	28495214	alanine--tRNA ligase	X					X
gene686	686	A7C91_RS03435	627721	628017	-	WP_068664932.1	28495215	hypothetical protein			X	X
gene688	688	A7C91_RS03445	629079	630386	-	WP_068664936.1	28495217	histidine--tRNA ligase	X					X
gene689	689	A7C91_RS03450	630465	631076	-	WP_068664938.1	28495218	hypothetical protein	X					X
gene692	692	A7C91_RS03465	633179	633726	-		28495221	CBS domain-containing protein					X
gene693	693	A7C91_RS03470	633884	635344	+	WP_068664940.1	28495222	FAD-dependent oxidoreductase			X	X
gene694	694	A7C91_RS03475	635385	635579	+	WP_068664942.1	28495223	hypothetical protein			X				1
gene695	695	A7C91_RS03480	635590	636516	+	WP_068667384.1	28495224	TIGR00269 family protein			X
gene697	697	A7C91_RS03490	639276	641447	+	WP_068664944.1	28495226	hypothetical protein	X	X
gene698	698	A7C91_RS03495	641487	642116	-	WP_068664946.1	28495227	phosphatidate cytidylyltransferase					X		1
gene699	699	A7C91_RS03500	642088	642786	-	WP_068664948.1	28495228	hydrolase					X
gene703	703	A7C91_RS03520	645660	647240	+	WP_068664956.1	28495232	hypothetical protein	X	X
gene704	704	A7C91_RS03525	647274	648134	-	WP_068664958.1	28495233	transporter					X
gene705	705	A7C91_RS03530	648526	648753	+	WP_012572670.1	28495234	hypothetical protein			X		X	X
gene706	706	A7C91_RS03535	648779	649918	+	WP_068664960.1	28495235	sulfate adenylyltransferase			X		X	X
gene707	707	A7C91_RS03540	649948	650883	+	WP_068664962.1	28495236	DHH family protein			X		X	X
gene708	708	A7C91_RS03545	650888	652309	+	WP_068664964.1	28495237	nucleotide pyrophosphatase			X		X
gene709	709	A7C91_RS03550	652322	652864	+	WP_068664966.1	28495238	adenylyl-sulfate kinase			X		X	X
gene710	710	A7C91_RS03555	652886	653305	+		28495239	permease			X		X
gene713	713	A7C91_RS03570	655302	657162	-		28495242	asparagine synthase (glutamine-hydrolyzing)	X	X
gene714	714	A7C91_RS03575	657479	658624	-	WP_068664972.1	28495243	hypothetical protein			X
gene715	715	A7C91_RS03580	658621	659607	-	WP_068664974.1	28495244	hypothetical protein			X		X
gene716	716	A7C91_RS03585	659667	660281	+	WP_068664976.1	28495245	N-acetyltransferase					X	X	1
gene717	717	A7C91_RS03590	660292	661395	+	WP_068667386.1	28495246	aminotransferase DegT					X	X
gene718	718	A7C91_RS03595	661402	661587	+	WP_068664978.1	28495247	hypothetical protein						X
gene719	719	A7C91_RS03600	661584	661823	+	WP_068664980.1	28495248	hypothetical protein						X
gene726	726	A7C91_RS03635	668288	668886	+		28495255	hypothetical protein			X		X
gene729	729	A7C91_RS03650	671222	671824	-	WP_068664993.1	28495258	pyroglutamyl-peptidase I			X		X	X
gene730	730	A7C91_RS03655	671886	673001	+	WP_068667388.1	28495259	bacteriochlorophyll synthase			X		X
gene731	731	A7C91_RS03660	673011	673361	+	WP_068664995.1	28495260	isomerase			X		X
gene732	732	A7C91_RS03665	673419	673634	+	WP_068664997.1	28495261	hypothetical protein			X		X
gene733	733	A7C91_RS03670	673679	674050	+	WP_068664999.1	28495262	hypothetical protein			X
gene735	735	A7C91_RS03680	674941	676440	-	WP_068665003.1	28495264	peptidase M32			X
gene736	736	A7C91_RS03685	676597	677436	+	WP_068665005.1	28495265	carbohydrate kinase			X
gene738	738	A7C91_RS03695	677855	679081	-	WP_068667390.1	28495267	MoxR associated protein					X
gene739	739	A7C91_RS03700	679172	680125	-	WP_068665009.1	28495268	magnesium chelatase			X		X
gene740	740	A7C91_RS03705	680094	680546	-	WP_068665011.1	28495269	hypothetical protein					X
gene741	741	A7C91_RS03710	680533	681375	-	WP_068665014.1	28495270	hypothetical protein			X		X
gene742	742	A7C91_RS03715	681445	681939	+	WP_068665016.1	28495271	hypothetical protein	X
gene743	743	A7C91_RS03720	681977	682270	-	WP_068665018.1	28495272	hypothetical protein			X		X
gene744	744	A7C91_RS03725	682405	682896	+	WP_068665020.1	28495273	peptidylprolyl isomerase	X	X
gene745	745	A7C91_RS03730	682870	683775	-	WP_068665022.1	28495274	type II secretion protein F	X
gene746	746	A7C91_RS03735	683781	684845	-	WP_068665024.1	28495275	type II secretion protein F	X	X
gene747	747	A7C91_RS03740	684856	686711	-		28495276	type II secretion protein	X
gene748	748	A7C91_RS03745	686715	687698	-	WP_068665027.1	28495277	hypothetical protein	X					X
gene751	751	A7C91_RS03760	689514	690587	+	WP_068665031.1	28495280	GTP-binding protein			X
gene752	752	A7C91_RS03765	690594	691691	+	WP_068665033.1	28495281	DNA methyltransferase			X		X
gene753	753	A7C91_RS03770	691785	692293	-		28495282	cell division protein	X	X		X
gene755	755	A7C91_RS03780	694641	695318	-	WP_068665035.1	28495284	acylpyruvase	X	X		X
gene756	756	A7C91_RS03785	695503	696549	-	WP_068665037.1	28495285	amino acid permease	X	X		X
gene758	758	A7C91_RS03795	698051	699205	-	WP_068665041.1	28495287	tryptophan--tRNA ligase	X
gene762	762	A7C91_RS03815	702853	703158	+	WP_068665049.1	28495291	hypothetical protein			X		X
gene763	763	A7C91_RS03820	703159	703716	+	WP_068665051.1	28495292	transcriptional regulator			X		X			X
gene768	768	A7C91_RS03845	706163	706774	-	WP_068665062.1	28495297	hypothetical protein	X	X
gene769	769	A7C91_RS03850	707003	708375	-		28495298	NAD(P)H-hydrate dehydratase	X
gene770	770	A7C91_RS03855	708414	709379	-	WP_068665064.1	28495299	radical SAM protein			X		X	X
gene771	771	A7C91_RS03860	709963	710259	+	WP_068665066.1	28495300	hypothetical protein			X		X
gene772	772	A7C91_RS03865	710388	711204	-		28495301	NAD(P)H-hydrate epimerase					X
gene774	774	A7C91_RS03875	712509	713783	-	WP_068665070.1	28495303	N-ethylammeline chlorohydrolase	X						1
gene777	777	A7C91_RS03890	716057	716830	-	WP_068665073.1	28495306	methylthioadenosine phosphorylase			X		X	X
gene778	778	A7C91_RS03895	716948	717676	+	WP_068665075.1	28495307	proteasome assembly chaperone family protein	X	X
gene779	779	A7C91_RS03900	717686	718066	+	WP_068665077.1	28495308	hypothetical protein	X
gene780	780	A7C91_RS03905	718063	718734	-	WP_068667391.1	28495309	hypothetical protein			X		X
gene781	781	A7C91_RS03910	718851	719912	-	WP_068665079.1	28495310	DNA repair and recombination protein RadA			X		X
gene783	783	A7C91_RS03920	721783	722409	+	WP_068665083.1	28495312	DNA-binding protein	X
gene785	785	A7C91_RS03930	723916	726021	+	WP_068665087.1	28495314	DNA polymerase II					X	X
gene786	786	A7C91_RS03935	726024	731342	+	WP_068665089.1	28495315	DNA polymerase II large subunit			X		X		1
gene788	788	A7C91_RS03945	732534	732608	-		28495317	tRNA-Gln			X
gene793	793	A7C91_RS03970	735405	736721	+	WP_068665099.1	28495322	acyl-CoA synthetase	X	X
gene795	795	A7C91_RS03980	737330	738307	+	WP_068667393.1	28495324	UGMP family protein					X	X
gene796	796	A7C91_RS03985	738298	739089	+	WP_068665103.1	28495325	hypothetical protein					X		1
gene798	798	A7C91_RS03995	739887	740957	-	WP_068665107.1	28495327	hypothetical protein					X
gene799	799	A7C91_RS04000	740960	742108	-	WP_068665109.1	28495328	Sun/NOL1/NOP nucleolar protein			X		X
gene800	800	A7C91_RS04005	742111	742623	-	WP_068665111.1	28495329	hypothetical protein			X		X
gene802	802	A7C91_RS04015	743627	745999	-	WP_068665114.1	28495331	hypothetical protein	X	X
gene803	803	A7C91_RS04020	745996	748248	-	WP_068667395.1	28495332	MFS transporter	X	X
gene806	806	A7C91_RS04035	749578	750027	+	WP_068665120.1	28495335	hypothetical protein					X
gene807	807	A7C91_RS04040	750266	750757	+	WP_068665122.1	28495336	hypothetical protein			X		X
gene808	808	A7C91_RS04045	751003	751269	+	WP_068665125.1	28495337	molybdopterin synthase sulfur carrier subunit					X	X
gene809	809	A7C91_RS04050	751271	751969	+	WP_068665127.1	28495338	adenylyltransferase					X	X
gene810	810	A7C91_RS04055	751962	752843	-	WP_068665129.1	28495339	hypothetical protein					X
gene811	811	A7C91_RS04060	752943	753371	+	WP_068665131.1	28495340	molybdenum cofactor biosynthesis protein MoaE					X
gene812	812	A7C91_RS04065	753479	754411	+	WP_068665133.1	28495341	Fe-S oxidoreductase			X		X
gene816	816	A7C91_RS04085	756513	756965	+	WP_068665143.1	28495345	transcriptional regulator	X	X						X
gene817	817	A7C91_RS04090	757031	757867	-	WP_068665145.1	28495346	biotin synthase			X		X
gene818	818	A7C91_RS04095	758055	759347	-	WP_068665147.1	28495347	phosphopyruvate hydratase	X
gene819	819	A7C91_RS04100	759463	760671	+	WP_068665149.1	28495348	hypothetical protein			X
gene824	824	A7C91_RS04125	762850	764187	-	WP_068665159.1	28495353	4-aminobutyrate aminotransferase	X	X
gene825	825	A7C91_RS04130	764356	765348	-	WP_068665161.1	28495354	thioredoxin-disulfide reductase			X		X
gene826	826	A7C91_RS04135	765525	765722	-	WP_068665163.1	28495355	hypothetical protein			X		X
gene827	827	A7C91_RS04140	765713	766303	-	WP_068665165.1	28495356	hypothetical protein			X		X
gene828	828	A7C91_RS04145	766300	766827	-	WP_068665167.1	28495357	hydrolase			X		X
gene829	829	A7C91_RS04150	766824	768032	-	WP_068665169.1	28495358	ATPase			X		X
gene831	831	A7C91_RS04160	768614	769320	+		28495360	nitroreductase					X
gene832	832	A7C91_RS04165	769575	770000	-	WP_068665173.1	28495361	NADH-plastoquinone oxidoreductase subunit					X	X
gene833	833	A7C91_RS04170	769997	770989	-	WP_068665175.1	28495362	CO-induced hydrogenase subunit K					X	X
gene834	834	A7C91_RS04175	770995	772271	-		28495363	NADH dehydrogenase	X					X
gene835	835	A7C91_RS04180	772268	772834	-	WP_068665177.1	28495364	hydrogenase	X				X	X
gene836	836	A7C91_RS04185	772831	773349	-	WP_068665179.1	28495365	hydrogenase	X				X	X
gene837	837	A7C91_RS04190	773356	773703	-	WP_068665181.1	28495366	hydrogenase					X	X
gene838	838	A7C91_RS04195	773705	775249	-	WP_068665183.1	28495367	cation:proton antiporter	X				X	X
gene839	839	A7C91_RS04200	775246	775605	-	WP_068665185.1	28495368	cation:proton antiporter	X				X	X
gene840	840	A7C91_RS04205	775602	776036	-	WP_068665187.1	28495369	cation:proton antiporter					X	X
gene841	841	A7C91_RS04210	776063	776359	-	WP_068665189.1	28495370	hypothetical protein	X				X	X
gene842	842	A7C91_RS04215	776356	776619	-	WP_068665191.1	28495371	hypothetical protein	X				X	X
gene843	843	A7C91_RS04220	776600	776980	-	WP_068665193.1	28495372	cation:proton antiporter	X				X	X
gene844	844	A7C91_RS04225	776977	777240	-	WP_068665195.1	28495373	cation:proton antiporter					X	X
gene845	845	A7C91_RS04230	777237	777743	-	WP_068665197.1	28495374	cation:proton antiporter					X	X	2
gene849	849	A7C91_RS04250	780583	780987	-	WP_068665205.1	28495378	Na+/H+ antiporter subunit C		X		X
gene850	850	A7C91_RS04255	780984	781739	-	WP_068665207.1	28495379	sodium:proton antiporter		X
gene854	854	A7C91_RS04275	782663	783691	-	WP_068665216.1	28495383	formate transporter	X	X
gene855	855	A7C91_RS04280	783697	783978	-	WP_068665218.1	28495384	hypothetical protein	X	X
gene856	856	A7C91_RS04285	783938	784759	-	WP_068665220.1	28495385	hydrogenase	X	X
gene857	857	A7C91_RS04290	784756	785253	-	WP_068665222.1	28495386	hydrogenase	X	X
gene858	858	hycE	785255	787008	-		28495387	hydrogenase 3 large subunit	X	X		X
gene859	859	A7C91_RS04300	787019	787941	-		28495388	hydrogenase	X	X		X
gene860	860	A7C91_RS04305	787952	790024	-	WP_068665224.1	28495389	hydantoin racemase	X	X		X
gene861	861	A7C91_RS04310	790027	791241	-	WP_068665226.1	28495390	NADH dehydrogenase		X		X
gene862	862	A7C91_RS04315	791245	792687	-	WP_068665228.1	28495391	hydantoin racemase		X		X
gene863	863	A7C91_RS04320	793130	795265	-	WP_068665230.1	28495392	formate dehydrogenase subunit alpha		X		X			1
gene864	864	A7C91_RS04325	795625	796386	-	WP_068665232.1	28495393	formate dehydrogenase family accessory protein FdhD	X	X
gene865	865	A7C91_RS04330	796439	797269	-	WP_068665234.1	28495394	coenzyme F420 hydrogenase	X	X
gene866	866	A7C91_RS04335	797266	797943	-	WP_068665235.1	28495395	coenzyme F420 hydrogenase	X	X
gene867	867	A7C91_RS04340	797946	799124	-	WP_068665237.1	28495396	coenzyme F420 hydrogenase	X	X					1
gene868	868	A7C91_RS04345	799399	799611	+	WP_012572520.1	28495397	deoxyribonuclease					X		1
gene869	869	A7C91_RS04350	799736	801013	+	WP_068665239.1	28495398	threonylcarbamoyladenosine tRNA methylthiotransferase			X		X
gene873	873	A7C91_RS04370	802601	804241	+	WP_068665247.1	28495402	phosphoesterase	X	X
gene874	874	A7C91_RS04375	804390	805559	+	WP_068667396.1	28495403	phosphate permease			X		X	X
gene875	875	A7C91_RS04380	805564	806238	+	WP_068665249.1	28495404	TIGR00153 family protein			X		X	X
gene877	877	A7C91_RS04390	806570	807217	+	WP_068665251.1	28495406	serine/threonine protein kinase			X		X
gene878	878	A7C91_RS04395	807185	807511	-	WP_068665253.1	28495407	hypothetical protein			X		X
gene879	879	A7C91_RS04400	807580	809451	+	WP_068665255.1	28495408	peptidase S9			X
gene880	880	A7C91_RS04405	809653	812628	+	WP_068665257.1	28495409	hypothetical protein	X
gene883	883	A7C91_RS04420	815371	816219	-	WP_068665262.1	28495412	hypothetical protein			X		X	X
gene884	884	A7C91_RS04425	816265	817200	-	WP_068665264.1	28495413	membrane dipeptidase	X
gene885	885	A7C91_RS04430	817210	818289	-	WP_068665266.1	28495414	hypothetical protein	X
gene888	888	A7C91_RS04445	819533	820282	+	WP_068665272.1	28495417	lipoate--protein ligase			X		X
gene890	890	A7C91_RS04455	820943	821569	-	WP_068665276.1	28495419	hypothetical protein			X	X
gene891	891	A7C91_RS04460	821712	821788	+		28495420	tRNA-His			X	X	X
gene892	892	A7C91_RS04465	822082	822513	-	WP_068665278.1	28495421	EVE domain-containing protein			X		X
gene893	893	A7C91_RS04470	822786	825790	-		28495422	hypothetical protein					X	X			X
gene894	894	A7C91_RS04475	825781	826311	-	WP_068665280.1	28495423	hypothetical protein			X		X	X
gene895	895	A7C91_RS04480	826311	829697	-	WP_068665282.1	28495424	hypothetical protein					X	X
gene896	896	A7C91_RS04485	829694	832768	-	WP_068665284.1	28495425	hypothetical protein					X	X
gene897	897	A7C91_RS04490	832975	833565	-	WP_068667397.1	28495426	PhoU family transcriptional regulator			X		X			X
gene898	898	A7C91_RS04495	833578	834342	-	WP_068665286.1	28495427	phosphate ABC transporter ATP-binding protein			X		X
gene899	899	A7C91_RS04500	834339	835169	-	WP_068665288.1	28495428	phosphate ABC transporter%2C permease protein PstA			X		X
gene900	900	A7C91_RS04505	835156	836076	-	WP_068665290.1	28495429	phosphate ABC transporter permease subunit PstC			X		X
gene901	901	A7C91_RS04510	836109	837239	-	WP_068665292.1	28495430	phosphate ABC transporter substrate-binding protein PstS			X		X
gene902	902	A7C91_RS04515	837724	839456	+		28495431	tRNA-guanine(15) transglycosylase			X		X
gene908	908	A7C91_RS04545	844230	844487	-	WP_068665301.1	28495437	CRISPR-associated endonuclease Cas2					X	X
gene912	912	A7C91_RS04565	847213	847290	-		28495441	tRNA-Tyr			X	X
gene913	913	A7C91_RS04570	847361	847942	+	WP_068665307.1	28495442	hypothetical protein					X
gene914	914	A7C91_RS04575	847939	848499	+	WP_068665309.1	28495443	fuculose phosphate aldolase			X		X
gene915	915	A7C91_RS04580	848550	848801	-	WP_012572490.1	28495444	hypothetical protein			X
gene916	916	A7C91_RS04585	848909	849436	-	WP_068665311.1	28495445	cob(I)yrinic acid a%2Cc-diamide adenosyltransferase			X		X
gene917	917	A7C91_RS04590	849535	850491	+	WP_068665313.1	28495446	DNA methylase					X	X
gene919	919	A7C91_RS04600	851139	852089	-	WP_068665318.1	28495448	DNA adenine methylase					X	X
gene921	921	A7C91_RS04610	853509	854942	+		28495450	phosphate ABC transporter substrate-binding protein			X		X
gene922	922	A7C91_RS04615	854982	855281	-	WP_068665322.1	28495451	hypothetical protein	X	X
gene923	923	A7C91_RS04620	855292	857067	-	WP_068665324.1	28495452	radical SAM protein	X	X
gene924	924	A7C91_RS04625	857284	857643	+	WP_068665326.1	28495453	hypothetical protein			X		X
gene926	926	A7C91_RS04635	858550	860208	+	WP_068665330.1	28495455	sodium:proton antiporter			X		X	X
gene927	927	A7C91_RS04640	860283	861185	+	WP_068665332.1	28495456	pantothenate kinase	X					X
gene928	928	A7C91_RS04645	861235	862917	+	WP_068667398.1	28495457	DNA ligase	X					X
gene929	929	A7C91_RS04650	862901	863605	-	WP_068665334.1	28495458	hypothetical protein			X		X
gene930	930	A7C91_RS04655	863748	864305	+	WP_068665336.1	28495459	orotate phosphoribosyltransferase			X		X	X
gene931	931	A7C91_RS04660	865151	865366	-	WP_068665339.1	28495460	hypothetical protein	X	X
gene932	932	A7C91_RS04665	865474	866727	+	WP_068665341.1	28495461	23S rRNA (uracil-5-)-methyltransferase RumA					X	X
gene933	933	A7C91_RS04670	866797	867222	+	WP_068665343.1	28495462	transcriptional regulator	X	X						X
gene934	934	A7C91_RS04675	867390	867467	-		28495463	tRNA-Gly			X
gene935	935	A7C91_RS04680	867508	868113	-	WP_068665345.1	28495464	ubiquinone biosynthesis protein						X
gene936	936	A7C91_RS04685	868213	868842	+	WP_068665347.1	28495465	hypothetical protein	X	X
gene937	937	A7C91_RS04690	869055	869282	+	WP_068665349.1	28495466	hypothetical protein	X	X
gene938	938	A7C91_RS04695	869435	870478	+	WP_068665351.1	28495467	hypothetical protein		X
gene939	939	A7C91_RS04700	870475	872051	+		28495468	S-layer protein	X	X
gene944	944	A7C91_RS04725	874224	874535	-	WP_068665356.1	28495473	hypothetical protein			X
gene945	945	A7C91_RS04730	874661	875203	-	WP_068665357.1	28495474	hypothetical protein			X
gene946	946	A7C91_RS04735	875307	877013	-	WP_068665358.1	28495475	RNA-binding protein			X
gene947	947	A7C91_RS04740	877023	877925	-	WP_068665359.1	28495476	phosphoserine phosphatase			X
gene949	949	A7C91_RS04750	878962	879909	-	WP_068665364.1	28495478	carbamate kinase	X	X		X
gene950	950	A7C91_RS04755	880029	881291	-	WP_068665366.1	28495479	oxidoreductase						X
gene951	951	A7C91_RS04760	881521	881742	+	WP_068665368.1	28495480	hypothetical protein					X
gene955	955	A7C91_RS04780	884023	885984	-	WP_068665376.1	28495484	glyceraldehyde-3-phosphate:ferredoxin oxidoreductase	X				X	X
gene956	956	A7C91_RS04785	886151	887278	-	WP_068665378.1	28495485	fructose 1%2C6-bisphosphatase			X		X
gene957	957	A7C91_RS04790	887391	887627	-	WP_068665380.1	28495486	hypothetical protein	X	X
gene958	958	A7C91_RS04795	887724	887877	+		28495487	tRNA-Trp			X	X	X
gene959	959	A7C91_RS04800	888190	889016	-		28495488	permease			X
gene962	962	A7C91_RS04815	891275	891862	-	WP_068665386.1	28495491	hypothetical protein			X
gene964	964	A7C91_RS04825	892244	892519	+	WP_068665389.1	28495493	acylphosphatase			X				1
gene966	966	A7C91_RS04835	893333	894223	+	WP_068665394.1	28495495	sugar kinase					X	X	1
gene967	967	A7C91_RS04840	894362	894645	+		28495496	hypothetical protein			X	X
gene968	968	A7C91_RS04845	894788	895333	+	WP_068665396.1	28495497	transcription factor E			X		X
gene970	970	A7C91_RS04855	896086	897450	-	WP_068665400.1	28495499	hypothetical protein				X
gene971	971	A7C91_RS04860	897582	898493	-	WP_068665402.1	28495500	ATP-binding protein		X		X
gene973	973	A7C91_RS04870	898819	900759	-	WP_068665406.1	28495502	acetate--CoA ligase			X		X
gene975	975	A7C91_RS04880	901232	902227	-	WP_068665410.1	28495504	pyruvate ferredoxin oxidoreductase	X
gene976	976	porA	902238	903422	-	WP_068665412.1	28495505	pyruvate ferredoxin oxidoreductase	X					X
gene977	977	porD	903433	903750	-	WP_068665414.1	28495506	pyruvate ferredoxin oxidoreductase	X					X	1
gene978	978	A7C91_RS04895	903813	904748	-	WP_068665416.1	28495507	2-ketoisovalerate ferredoxin oxidoreductase	X					X
gene979	979	porA	904754	905941	-	WP_068665418.1	28495508	pyruvate ferredoxin oxidoreductase	X						1
gene980	980	vorD	905952	906269	-	WP_068665420.1	28495509	2-ketoisovalerate ferredoxin oxidoreductase	X
gene982	982	A7C91_RS04915	907079	908041	+	WP_068665422.1	28495511	Na-dependent transporter	X
gene983	983	A7C91_RS04920	907979	909307	-	WP_068665425.1	28495512	GTPase HflX			X		X		1
gene984	984	A7C91_RS04925	909417	909776	+	WP_068665427.1	28495513	alkylhydroperoxidase		X					1
gene985	985	A7C91_RS04930	909816	910157	-	WP_068665429.1	28495514	nascent polypeptide-associated complex protein			X		X
gene987	987	A7C91_RS04940	910508	910990	-	WP_068665433.1	28495516	hypothetical protein			X
gene988	988	A7C91_RS04945	911097	911573	-		28495517	CBS domain-containing protein			X		X
gene989	989	A7C91_RS04950	911608	912645	-	WP_068665435.1	28495518	GlcNAc transferase			X		X
gene990	990	A7C91_RS04955	912621	913160	-	WP_068665437.1	28495519	cysteine methyltransferase			X		X
gene991	991	A7C91_RS04960	913147	913860	-	WP_068665440.1	28495520	RNA methyltransferase					X	X	1
gene992	992	A7C91_RS04965	913906	914805	+	WP_068665442.1	28495521	2-dehydropantoate 2-reductase	X						1
gene993	993	A7C91_RS04970	914840	915487	+	WP_068665444.1	28495522	TIGR00153 family protein	X	X
gene994	994	A7C91_RS04975	915484	916407	+	WP_068665446.1	28495523	3-phosphoglycerate dehydrogenase	X	X
gene995	995	A7C91_RS04980	916473	917315	+		28495524	fumarate hydratase			X
gene997	997	A7C91_RS04990	917846	919133	-		28495526	malate dehydrogenase			X
gene998	998	A7C91_RS04995	919520	919597	-		28495527	tRNA-Ala			X		X
gene1000	1000	A7C91_RS05005	921554	922818	+		28495529	hypothetical protein					X	X
gene1001	1001	A7C91_RS05010	922824	924746	-	WP_068665450.1	28495530	ATP-dependent protease	X	X
gene1003	1003	A7C91_RS05020	925421	926698	+	WP_068665454.1	28495532	transporter					X	X
gene1004	1004	A7C91_RS05025	926703	927152	+	WP_068665456.1	28495533	universal stress protein			X
gene1007	1007	A7C91_RS05040	927990	929351	+	WP_068665463.1	28495536	TLDD - like protein			X		X
gene1008	1008	A7C91_RS05045	929348	930643	+	WP_068665465.1	28495537	peptidase			X		X
gene1009	1009	A7C91_RS05050	930962	932992	+		28495538	alpha-amylase			X
gene1010	1010	A7C91_RS05055	933167	933742	-	WP_068665467.1	28495539	hypothetical protein			X
gene1014	1014	A7C91_RS05075	936847	937839	-	WP_068665476.1	28495543	hypothetical protein	X					X
gene1015	1015	A7C91_RS05080	937832	941044	-	WP_068665478.1	28495544	hypothetical protein	X
gene1020	1020	A7C91_RS05105	943044	944393	+	WP_068665489.1	28495549	phosphoglucosamine mutase			X		X
gene1021	1021	A7C91_RS05110	944390	944964	-		28495550	hypothetical protein			X		X
gene1022	1022	A7C91_RS05115	944961	945533	-	WP_068667402.1	28495551	hypothetical protein			X		X
gene1023	1023	A7C91_RS05120	945530	946330	-	WP_068665492.1	28495552	hypothetical protein			X		X
gene1024	1024	A7C91_RS05125	946331	946603	-	WP_068665494.1	28495553	hypothetical protein					X	X
gene1027	1027	A7C91_RS05140	948306	949052	+	WP_068665500.1	28495556	hypothetical protein	X	X
gene1028	1028	A7C91_RS05145	949049	949804	+	WP_068665503.1	28495557	hypothetical protein	X	X
gene1029	1029	A7C91_RS05150	949848	951377	+	WP_068665505.1	28495558	polysaccharide biosynthesis protein	X	X
gene1032	1032	A7C91_RS05165	954020	955936	-	WP_068665511.1	28495561	hypothetical protein	X	X
gene1039	1039	A7C91_RS05200	962466	962543	+		28495568	tRNA-Glu			X	X	X
gene1040	1040	A7C91_RS05205	962557	962633	+		28495569	tRNA-OTHER			X	X
gene1043	1043	A7C91_RS05220	964348	965197	+		28495572	hypothetical protein	X					X
gene1045	1045	A7C91_RS05230	965514	965789	+	WP_068665529.1	28495574	elongation factor 1-beta			X	X
gene1046	1046	A7C91_RS05235	965949	967097	+	WP_068665531.1	28495575	hypothetical protein	X					X
gene1047	1047	A7C91_RS05240	967268	968176	+	WP_068667404.1	28495576	hypothetical protein	X	X				X
gene1049	1049	A7C91_RS05250	969530	970660	+	WP_068665535.1	28495578	vitamin B12 transporter			X		X	X	1
gene1050	1050	A7C91_RS05255	970663	971709	+	WP_068665537.1	28495579	iron transporter					X
gene1051	1051	A7C91_RS05260	971702	972475	+	WP_068665539.1	28495580	ABC transporter						X
gene1052	1052	A7C91_RS05265	972472	976236	+	WP_068665540.1	28495581	cobalt chelatase			X		X
gene1053	1053	A7C91_RS05270	976212	978137	+	WP_068665541.1	28495582	magnesium chelatase			X		X
gene1054	1054	A7C91_RS05275	978213	979397	-	WP_068665542.1	28495583	hypothetical protein		X
gene1055	1055	A7C91_RS05280	979584	981218	+	WP_068665543.1	28495584	thermosome subunit	X
gene1058	1058	A7C91_RS05295	983574	985556	-	WP_068665545.1	28495587	AAA family ATPase			X
gene1059	1059	A7C91_RS05300	985690	985980	-	WP_068665546.1	28495588	hypothetical protein		X		X
gene1067	1067	A7C91_RS05340	991067	992464	+	WP_068665565.1	28495596	L-aspartate oxidase			X		X
gene1068	1068	A7C91_RS05345	992515	993702	+	WP_068665567.1	28495597	hypothetical protein			X		X
gene1069	1069	A7C91_RS05350	993748	994656	+	WP_068665569.1	28495598	quinolinate synthase					X
gene1070	1070	A7C91_RS05355	994734	996044	+	WP_068665571.1	28495599	hypothetical protein	X				X	X
gene1071	1071	A7C91_RS05360	996031	996864	+	WP_068665573.1	28495600	nicotinate-nucleotide diphosphorylase (carboxylating)	X				X	X
gene1075	1075	A7C91_RS05380	998404	999822	+	WP_068665580.1	28495604	hypothetical protein			X
gene1077	1077	A7C91_RS05390	1000745	1001194	+	WP_068665584.1	28495606	hypothetical protein	X					X
gene1078	1078	A7C91_RS05395	1002251	1002535	-	WP_068665587.1	28495607	hypothetical protein			X
gene1079	1079	A7C91_RS05400	1002574	1003011	-	WP_068665589.1	28495608	hypothetical protein			X	X
gene1080	1080	A7C91_RS05405	1003747	1004550	-	WP_068665591.1	28495609	hypothetical protein			X	X
gene1081	1081	A7C91_RS05410	1004562	1005056	-	WP_068665593.1	28495610	hypothetical protein	X	X
gene1083	1083	A7C91_RS05420	1005809	1006816	+	WP_068665597.1	28495612	pyridoxal biosynthesis lyase PdxS	X	X
gene1084	1084	A7C91_RS05425	1006850	1007443	+	WP_068665599.1	28495613	glutamine amidotransferase subunit PdxT		X
gene1085	1085	A7C91_RS05430	1007479	1008810	-	WP_068665601.1	28495614	amidophosphoribosyltransferase			X		X
gene1086	1086	A7C91_RS05435	1008962	1009669	+	WP_068665603.1	28495615	phosphoribosylaminoimidazolesuccinocarboxamide synthase			X		X
gene1087	1087	A7C91_RS05440	1009856	1010860	-	WP_068665605.1	28495616	phosphoribosylformylglycinamidine cyclo-ligase					X	X
gene1088	1088	A7C91_RS05445	1010979	1012268	+	WP_068665607.1	28495617	phosphoribosylglycinamide formyltransferase 2			X		X
gene1089	1089	A7C91_RS05450	1012561	1012992	-	WP_068665609.1	28495618	5-(carboxyamino)imidazole ribonucleotide mutase			X		X
gene1090	1090	A7C91_RS05455	1013099	1014415	+	WP_068665611.1	28495619	phosphoribosylamine--glycine ligase			X		X	X
gene1091	1091	A7C91_RS05460	1014426	1015568	+	WP_068665613.1	28495620	5-formaminoimidazole-4-carboxamide-1-(beta)-D-ribofuranosyl 5'-monophosphate synthetase			X		X	X
gene1092	1092	A7C91_RS05465	1015579	1015821	+	WP_068665615.1	28495621	phosphoribosylformylglycinamidine synthase					X
gene1093	1093	A7C91_RS05470	1015823	1016494	+	WP_068665617.1	28495622	phosphoribosylformylglycinamidine synthase I			X		X	X
gene1094	1094	A7C91_RS05475	1016501	1018642	+	WP_068665619.1	28495623	phosphoribosylformylglycinamidine synthase II			X		X
gene1095	1095	A7C91_RS05480	1018639	1019634	+	WP_068665622.1	28495624	5-formaminoimidazole-4-carboxamide-1-(beta)-D-ribofuranosyl 5'-monophosphate synthetase					X	X
gene1096	1096	A7C91_RS05485	1019702	1020625	+	WP_068665624.1	28495625	GMP synthase					X	X
gene1097	1097	A7C91_RS05490	1020636	1021202	+	WP_068665626.1	28495626	GMP synthase					X	X
gene1098	1098	A7C91_RS05495	1021519	1022286	-	WP_068665628.1	28495627	hypothetical protein	X
gene1099	1099	A7C91_RS05500	1022293	1023396	-	WP_068665630.1	28495628	hypothetical protein	X
gene1100	1100	A7C91_RS05505	1023396	1025948	-	WP_068665632.1	28495629	hypothetical protein	X					X
gene1101	1101	A7C91_RS05510	1025953	1027731	-	WP_068665634.1	28495630	hypothetical protein	X					X
gene1102	1102	A7C91_RS05515	1027728	1028201	-	WP_068665636.1	28495631	hypothetical protein	X					X
gene1103	1103	A7C91_RS05520	1028182	1028622	-	WP_068665638.1	28495632	hypothetical protein	X					X
gene1104	1104	A7C91_RS05525	1028625	1029260	-	WP_068665648.1	28495633	hypothetical protein	X
gene1105	1105	A7C91_RS05530	1029300	1029929	-	WP_068665649.1	28495634	hypothetical protein	X					X
gene1106	1106	A7C91_RS05535	1029926	1031017	-	WP_068665651.1	28495635	cell division protein FtsZ	X					X
gene1107	1107	A7C91_RS05540	1031025	1033247	-	WP_068665653.1	28495636	hypothetical protein	X					X
gene1108	1108	A7C91_RS05545	1033320	1034306	-	WP_068665655.1	28495637	tRNA-modifying enzyme					X	X	1
gene1111	1111	A7C91_RS05560	1036802	1036957	-	WP_068665659.1	28495640	30S ribosomal protein S27					X
gene1112	1112	A7C91_RS05565	1036960	1037253	-	WP_068665661.1	28495641	30S ribosomal protein S24			X		X
gene1113	1113	A7C91_RS05570	1037243	1037779	-	WP_068665662.1	28495642	hypothetical protein			X		X
gene1114	1114	A7C91_RS05575	1037776	1037961	-	WP_068665664.1	28495643	transcription elongation factor Spt4					X
gene1115	1115	A7C91_RS05580	1037958	1038518	-	WP_068665665.1	28495644	DNA-directed RNA polymerase			X		X	X
gene1116	1116	A7C91_RS05585	1038554	1039090	-	WP_068665667.1	28495645	inorganic pyrophosphatase					X
gene1117	1117	A7C91_RS05590	1039202	1040216	-		28495646	hypothetical protein		X
gene1118	1118	A7C91_RS05595	1040243	1040680	-	WP_068665669.1	28495647	hypothetical protein	X	X
gene1123	1123	A7C91_RS05620	1043916	1044347	-		28495652	hypothetical protein			X
gene1124	1124	A7C91_RS05625	1044697	1044772	-		28495653	tRNA-Gln			X	X	X
gene1126	1126	A7C91_RS05635	1045695	1045772	-		28495655	tRNA-Pro			X	X
gene1129	1129	A7C91_RS05650	1048666	1049007	-	WP_068665677.1	28495658	TrmB family transcriptional regulator	X	X						X
gene1130	1130	A7C91_RS05655	1049077	1049727	-	WP_068665678.1	28495659	exonuclease SbcD			X		X
gene1131	1131	A7C91_RS05660	1049772	1049885	-	WP_010477990.1	28495660	hypothetical protein			X		X
gene1132	1132	A7C91_RS05665	1050243	1051037	+	WP_068665680.1	28495661	acyltransferase	X					X	2
gene1133	1133	A7C91_RS05670	1051330	1051707	+	WP_068665681.1	28495662	multidrug transporter					X
gene1136	1136	A7C91_RS05685	1053302	1053991	-	WP_068665683.1	28495665	hypothetical protein	X	X
gene1137	1137	A7C91_RS05690	1054098	1054454	-	WP_068665687.1	28495666	transcriptional regulator	X	X						X
gene1140	1140	A7C91_RS05705	1055145	1055474	-	WP_068665690.1	28495669	hypothetical protein	X	X
gene1141	1141	A7C91_RS05710	1055593	1056627	+	WP_068665691.1	28495670	diphthamide biosynthesis enzyme Dph2			X		X
gene1142	1142	A7C91_RS05715	1056624	1057235	+	WP_068665692.1	28495671	DNA methylase			X		X
gene1143	1143	A7C91_RS05720	1057313	1058290	+	WP_068665693.1	28495672	hypothetical protein	X
gene1144	1144	A7C91_RS05725	1058458	1059243	+	WP_068665695.1	28495673	hypothetical protein	X
gene1145	1145	A7C91_RS05730	1059280	1060605	+	WP_068665697.1	28495674	Fmu (Sun) domain-containing protein					X	X
gene1146	1146	A7C91_RS05735	1060610	1061692	-	WP_068665698.1	28495675	mechanosensitive ion channel protein MscS	X	X				X
gene1147	1147	A7C91_RS05740	1061695	1062333	-	WP_068665699.1	28495676	hypothetical protein	X	X				X
gene1148	1148	A7C91_RS05745	1062746	1063393	-	WP_068665700.1	28495677	hypothetical protein	X	X
gene1151	1151	A7C91_RS05760	1064727	1065959	-	WP_068665703.1	28495680	translation initiation factor IF-2 subunit gamma	X	X
gene1152	1152	A7C91_RS05765	1066079	1066456	-	WP_068665704.1	28495681	30S ribosomal protein S6			X		X
gene1153	1153	A7C91_RS05770	1066578	1066883	-	WP_068665706.1	28495682	hypothetical protein	X
gene1155	1155	A7C91_RS05780	1067346	1068008	-	WP_068665710.1	28495684	hypothetical protein					X	X
gene1156	1156	A7C91_RS05785	1068102	1068731	+	WP_068665712.1	28495685	GTP-binding protein			X
gene1157	1157	A7C91_RS05790	1068678	1069142	-	WP_068665714.1	28495686	AsnC family transcriptional regulator					X	X		X
gene1158	1158	A7C91_RS05795	1069315	1070382	+	WP_068665716.1	28495687	polyhydroxyalkanoate depolymerase	X					X
gene1161	1161	A7C91_RS05810	1071750	1072556	-	WP_068665721.1	28495690	replication protein RepA	X	X
gene1162	1162	A7C91_RS05815	1072553	1072921	-	WP_068665723.1	28495691	replication protein RepA	X	X				X
gene1163	1163	A7C91_RS05820	1072922	1073986	-	WP_068665725.1	28495692	replication factor A	X	X				X
gene1164	1164	A7C91_RS05825	1074111	1074686	-	WP_068665727.1	28495693	SMC-Scp complex subunit ScpB			X		X		1
gene1168	1168	rrf	1075909	1076030	+		RF00001	5S ribosomal RNA			X	X
gene1169	1169	A7C91_RS05850	1076040	1076117	+		28495698	tRNA-Asp			X		X	X
gene1170	1170	A7C91_RS05855	1076224	1076301	+		28495699	tRNA-Lys			X	X	X		1
gene1171	1171	A7C91_RS05860	1076689	1077126	+	WP_068665734.1	28495700	iron-dependent repressor			X		X
gene1172	1172	A7C91_RS05865	1077164	1078498	-	WP_068665735.1	28495701	guanine permease			X		X	X
gene1173	1173	A7C91_RS05870	1078630	1079634	-	WP_068665736.1	28495702	ABC transporter ATP-binding protein			X		X	X
gene1174	1174	A7C91_RS05875	1079628	1081247	-	WP_068665740.1	28495703	ABC transporter					X	X
gene1175	1175	A7C91_RS05880	1081333	1082376	+	WP_068665742.1	28495704	aminopeptidase					X	X
gene1176	1176	A7C91_RS05885	1082373	1083218	-	WP_068665743.1	28495705	hypothetical protein			X		X
gene1177	1177	A7C91_RS05890	1083261	1084322	-	WP_068665744.1	28495706	hypothetical protein					X	X
gene1178	1178	A7C91_RS05895	1084300	1085424	-	WP_068667407.1	28495707	hypothetical protein					X	X
gene1180	1180	A7C91_RS05905	1085822	1086439	+	WP_068665748.1	28495709	AMMECR1 domain-containing protein					X
gene1185	1185	A7C91_RS05930	1094850	1095545	-	WP_068665755.1	28495714	2-haloalkanoic acid dehalogenase					X
gene1186	1186	A7C91_RS05935	1095586	1096602	-	WP_068665757.1	28495715	hypothetical protein					X	X
gene1187	1187	A7C91_RS05940	1096603	1097114	-		28495716	hypothetical protein			X	X			1
gene1188	1188	A7C91_RS05945	1097207	1098676	+	WP_068665759.1	28495717	S-layer protein	X	X					1
gene1189	1189	A7C91_RS05950	1098836	1100014	+	WP_068665760.1	28495718	MFS transporter permease			X		X
gene1191	1191	A7C91_RS05960	1102348	1102602	+	WP_068665763.1	28495720	hypothetical protein	X
gene1193	1193	A7C91_RS05970	1102916	1104091	-	WP_068665766.1	28495722	MFS transporter	X	X
gene1194	1194	A7C91_RS05975	1104095	1104385	-	WP_068665767.1	28495723	PadR family transcriptional regulator	X	X						X
gene1195	1195	A7C91_RS05980	1104434	1104820	-	WP_068665768.1	28495724	thioesterase	X	X
gene1198	1198	A7C91_RS05995	1105864	1106910	-	WP_068665773.1	28495727	AI-2E family transporter			X
gene1199	1199	A7C91_RS06000	1106965	1107288	+	WP_068665775.1	28495728	hypothetical protein			X	X
gene1200	1200	A7C91_RS06005	1107554	1107742	-	WP_068665777.1	28495729	hypothetical protein	X	X
gene1201	1201	A7C91_RS06010	1107802	1108485	+	WP_068665779.1	28495730	hypothetical protein			X		X	X
gene1202	1202	A7C91_RS06015	1108514	1110421	-	WP_068665782.1	28495731	indolepyruvate ferredoxin oxidoreductase subunit alpha		X		X
gene1205	1205	A7C91_RS06030	1111429	1111677	+		28495734	nucleotide pyrophosphohydrolase	X
gene1206	1206	A7C91_RS06035	1112364	1112837	-	WP_068665785.1	28495735	hypothetical protein	X	X
gene1207	1207	A7C91_RS06040	1112792	1113187	-	WP_068665786.1	28495736	hypothetical protein	X	X
gene1208	1208	A7C91_RS06045	1113267	1113707	-	WP_068665787.1	28495737	hypothetical protein	X	X
gene1210	1210	A7C91_RS06055	1115508	1115846	-	WP_068665791.1	28495739	hypothetical protein			X		X
gene1213	1213	A7C91_RS06070	1116788	1117009	+	WP_068665801.1	28495742	hypothetical protein					X
gene1214	1214	A7C91_RS06075	1117087	1117869	+	WP_068665802.1	28495743	proteasome endopeptidase complex%2C archaeal%2C alpha subunit			X		X
gene1215	1215	A7C91_RS06080	1117880	1118590	+	WP_068665803.1	28495744	rRNA metabolism protein					X	X
gene1217	1217	A7C91_RS06090	1119354	1120103	+	WP_068665806.1	28495746	exosome complex exonuclease Rrp41					X	X
gene1218	1218	A7C91_RS06095	1120105	1120914	+	WP_068665808.1	28495747	RNA-binding protein					X
gene1219	1219	A7C91_RS06100	1121532	1121930	+	WP_068665810.1	28495748	hypothetical protein	X	X
gene1220	1220	A7C91_RS06105	1122000	1122659	+	WP_068665813.1	28495749	hypothetical protein			X
gene1224	1224	A7C91_RS06125	1125198	1126325	-	WP_068665820.1	28495753	glutaconyl-CoA decarboxylase subunit beta					X
gene1227	1227	A7C91_RS06140	1127172	1128740	-	WP_068665827.1	28495756	methylmalonyl-CoA carboxyltransferase			X				1
gene1228	1228	A7C91_RS06145	1128881	1129312	-	WP_068665834.1	28495757	translation initiation factor IF-2 subunit beta			X	X			1
gene1229	1229	A7C91_RS06150	1129382	1135990	-	WP_068665836.1	28495758	hypothetical protein			X		X	X
gene1230	1230	A7C91_RS06155	1135990	1136484	-	WP_068665838.1	28495759	hypothetical protein			X		X	X
gene1231	1231	A7C91_RS06160	1136591	1137103	+	WP_068665840.1	28495760	YfcE family phosphodiesterase			X		X
gene1232	1232	A7C91_RS06165	1137144	1137965	+	WP_068665842.1	28495761	hypothetical protein			X		X	X
gene1233	1233	A7C91_RS06170	1137965	1138993	+	WP_068665844.1	28495762	RNA 3'-terminal-phosphate cyclase					X	X
gene1236	1236	A7C91_RS06185	1140220	1141467	-	WP_068665851.1	28495765	hydrogenase	X	X				X
gene1237	1237	A7C91_RS06190	1141464	1142204	-	WP_068665853.1	28495766	hydrogenase	X	X				X
gene1238	1238	A7C91_RS06195	1142201	1143076	-	WP_068665855.1	28495767	cytochrome-c3 hydrogenase subunit gamma	X	X				X
gene1239	1239	A7C91_RS06200	1143073	1144077	-	WP_068665857.1	28495768	hydrogenase	X					X	1
gene1240	1240	A7C91_RS06205	1144227	1145063	+	WP_068665859.1	28495769	ferredoxin-NADP reductase			X		X	X	1
gene1241	1241	A7C91_RS06210	1145064	1146487	+		28495770	glutamate synthase (NADPH), homotetrameric					X	X
gene1242	1242	A7C91_RS06215	1146559	1147452	-	WP_068665861.1	28495771	asparagine synthetase			X		X	X
gene1243	1243	A7C91_RS06220	1147652	1148248	+	WP_068665863.1	28495772	ATPase					X
gene1245	1245	A7C91_RS06230	1149053	1150207	-	WP_068665867.1	28495774	aspartate aminotransferase	X	X
gene1248	1248	A7C91_RS06245	1152361	1153503	+	WP_068665874.1	28495777	RNA ligase			X		X
gene1249	1249	A7C91_RS06250	1153607	1154682	-		28495778	ATPase			X		X
gene1251	1251	A7C91_RS06260	1156380	1157423	+	WP_068665878.1	28495780	50S ribosomal protein L3					X
gene1252	1252	A7C91_RS06265	1157434	1158201	+	WP_068665880.1	28495781	50S ribosomal protein L4					X
gene1253	1253	A7C91_RS06270	1158208	1158468	+	WP_068665882.1	28495782	50S ribosomal protein L23					X		1
gene1256	1256	A7C91_RS06285	1159616	1160086	+	WP_068665889.1	28495785	50S ribosomal protein L22			X		X
gene1257	1257	A7C91_RS06290	1160092	1160715	+	WP_068665891.1	28495786	30S ribosomal protein S3			X		X
gene1258	1258	A7C91_RS06295	1160712	1160912	+	WP_068665893.1	28495787	50S ribosomal protein L29			X
gene1260	1260	A7C91_RS06305	1161212	1161478	+	WP_068665897.1	28495789	ribonuclease P			X		X
gene1261	1261	A7C91_RS06310	1161475	1161810	+	WP_068665899.1	28495790	30S ribosomal protein S17			X		X
gene1263	1263	A7C91_RS06320	1162252	1162614	+	WP_068665904.1	28495792	50S ribosomal protein L24			X		X
gene1264	1264	A7C91_RS06325	1162617	1163363	+	WP_068665906.1	28495793	30S ribosomal protein S4e			X		X
gene1265	1265	A7C91_RS06330	1163375	1163926	+	WP_068665908.1	28495794	50S ribosomal protein L5			X		X
gene1266	1266	rps14P	1163928	1164098	+	WP_012571038.1	28495795	30S ribosomal protein S14			X		X
gene1267	1267	A7C91_RS06340	1164110	1164502	+	WP_012571039.1	28495796	30S ribosomal protein S8			X		X
gene1268	1268	A7C91_RS06345	1164513	1165067	+	WP_068665910.1	28495797	50S ribosomal protein L6			X		X
gene1269	1269	rpl32e	1165078	1165458	+	WP_068665912.1	28495798	50S ribosomal protein L32			X		X
gene1270	1270	A7C91_RS06355	1165470	1165916	+	WP_068665914.1	28495799	50S ribosomal protein L19			X		X
gene1271	1271	A7C91_RS06360	1165927	1166532	+	WP_068665916.1	28495800	50S ribosomal protein L18			X		X
gene1272	1272	A7C91_RS06365	1166529	1167236	+	WP_068665919.1	28495801	30S ribosomal protein S5			X		X
gene1273	1273	A7C91_RS06370	1167248	1167715	+	WP_068665921.1	28495802	50S ribosomal protein L30			X		X
gene1274	1274	A7C91_RS06375	1167727	1168173	+	WP_068665923.1	28495803	50S ribosomal protein L15			X		X
gene1275	1275	A7C91_RS06380	1168209	1169654	+	WP_068665925.1	28495804	preprotein translocase subunit SecY			X		X
gene1276	1276	A7C91_RS06385	1169729	1170319	+	WP_068665927.1	28495805	adenylate kinase	X					X
gene1277	1277	A7C91_RS06390	1170312	1170839	+	WP_068665929.1	28495806	hypothetical protein	X					X
gene1279	1279	A7C91_RS06400	1171159	1171728	+	WP_068665933.1	28495808	cytidylate kinase	X
gene1281	1281	A7C91_RS06410	1172047	1172754	+	WP_068665937.1	28495810	oxidoreductase			X
gene1282	1282	A7C91_RS06415	1172814	1173818	+	WP_068665939.1	28495811	tRNA pseudouridine(55) synthase TruB	X	X				X
gene1284	1284	A7C91_RS06425	1174508	1175176	+	WP_068665943.1	28495813	hypothetical protein	X	X		X
gene1287	1287	A7C91_RS06440	1175916	1176365	+	WP_068665947.1	28495816	30S ribosomal protein S13	X
gene1289	1289	A7C91_RS06450	1176915	1177334	+	WP_068665952.1	28495818	30S ribosomal protein S11		X
gene1290	1290	A7C91_RS06455	1177365	1178141	+	WP_068665954.1	28495819	DNA-directed RNA polymerase subunit D	X	X
gene1291	1291	A7C91_RS06460	1178143	1178230	+		28495820	tRNA-Leu			X
gene1295	1295	A7C91_RS06480	1179538	1179735	+	WP_068665962.1	28495824	DNA-directed RNA polymerase subunit N					X
gene1296	1296	A7C91_RS06485	1179752	1179829	+		28495825	tRNA-Pro			X
gene1297	1297	A7C91_RS06490	1179851	1180024	+	WP_068665964.1	28495826	DNA-directed RNA polymerase subunit K			X
gene1300	1300	A7C91_RS06505	1181721	1181808	+		28495829	tRNA-Leu		X		X
gene1301	1301	A7C91_RS06510	1181868	1182026	+	WP_068665969.1	28495830	50S ribosomal protein L40			X
gene1302	1302	A7C91_RS06515	1182111	1182437	-	WP_068665971.1	28495831	PadR family transcriptional regulator			X	X				X
gene1305	1305	A7C91_RS06530	1184169	1184924	-	WP_068665977.1	28495834	metallophosphoesterase			X	X
gene1306	1306	A7C91_RS06535	1185282	1185359	-		28495835	tRNA-Arg			X	X			1
gene1309	1309	A7C91_RS06550	1186197	1186913	-	WP_068665981.1	28495838	adenine phosphoribosyltransferase	X
gene1313	1313	A7C91_RS06570	1189539	1190326	+		28495842	hypothetical protein			X
gene1314	1314	A7C91_RS06575	1190412	1190621	+	WP_068665989.1	28495843	hypothetical protein			X		X
gene1315	1315	A7C91_RS06580	1190713	1192011	+		28495844	hypothetical protein			X
gene1316	1316	A7C91_RS06585	1192053	1192856	+	WP_068665991.1	28495845	methylthioadenosine phosphorylase	X	X
gene1317	1317	A7C91_RS06590	1192981	1194318	+	WP_068665993.1	28495846	pyridine nucleotide-disulfide oxidoreductase	X	X					1
gene1318	1318	A7C91_RS06595	1194521	1194598	-		28495847	tRNA-Arg			X	X
gene1319	1319	A7C91_RS06600	1194704	1194781	+		28495848	tRNA-Gly			X
gene1320	1320	A7C91_RS06605	1194882	1195067	+	WP_068665995.1	28495849	hypothetical protein			X
gene1321	1321	A7C91_RS06610	1195245	1195457	+	WP_068665997.1	28495850	hypothetical protein		X		X
gene1324	1324	A7C91_RS06625	1197698	1198573	+	WP_068666001.1	28495853	AmmeMemoRadiSam system protein B	X	X				X
gene1325	1325	A7C91_RS06630	1198633	1199637	+	WP_068666003.1	28495854	mevalonate kinase	X
gene1326	1326	A7C91_RS06635	1199634	1200410	+	WP_068666005.1	28495855	acetylglutamate kinase	X
gene1327	1327	A7C91_RS06640	1200854	1201987	+	WP_068666008.1	28495856	type 2 isopentenyl-diphosphate Delta-isomerase	X	X
gene1328	1328	A7C91_RS06645	1202141	1203463	+	WP_068666009.1	28495857	ribonuclease J		X
gene1329	1329	A7C91_RS06650	1203553	1203744	-	WP_068666011.1	28495858	hypothetical protein	X	X
gene1330	1330	A7C91_RS06655	1203944	1204972	+	WP_068666013.1	28495859	serralysin			X		X
gene1333	1333	A7C91_RS06670	1207031	1208182	+	WP_068666019.1	28495862	hypothetical protein	X
gene1336	1336	A7C91_RS06685	1214892	1215383	+	WP_068667409.1	28495865	PadR family transcriptional regulator	X	X						X
gene1338	1338	A7C91_RS06695	1216606	1217190	+	WP_068666027.1	28495867	50S ribosomal protein L15e			X	X
gene1339	1339	A7C91_RS06700	1217283	1217738	+	WP_068666029.1	28495868	hypothetical protein			X		X
gene1340	1340	A7C91_RS06705	1217735	1218409	+	WP_068666031.1	28495869	ribonuclease P protein component 3			X		X
gene1342	1342	A7C91_RS06715	1220308	1221294	+		28495871	TIGR00341 family protein			X	X			1
gene1343	1343	A7C91_RS06720	1221291	1221737	-	WP_068667411.1	28495872	hypothetical protein	X					X
gene1348	1348	A7C91_RS06745	1226643	1226960	+	WP_068666039.1	28495877	transcriptional regulator	X							X
gene1350	1350	A7C91_RS06755	1227842	1229425	-	WP_068666043.1	28495879	Na+dependent transporter	X					X
gene1351	1351	A7C91_RS06760	1230052	1231314	+	WP_068666045.1	28495880	glutamate dehydrogenase	X	X
gene1352	1352	A7C91_RS06765	1231431	1232594	-	WP_068666048.1	28495881	hypothetical protein	X	X
gene1353	1353	A7C91_RS06770	1232707	1233318	+	WP_068666051.1	28495882	proteasome endopeptidase complex%2C archaeal%2C beta subunit			X
gene1355	1355	A7C91_RS06780	1235281	1236615	+	WP_068667413.1	28495884	threonine synthase			X
gene1356	1356	A7C91_RS06785	1236664	1237008	+	WP_068666055.1	28495885	hypothetical protein	X					X	1
gene1357	1357	A7C91_RS06790	1237013	1237696	+	WP_068666057.1	28495886	ribose 5-phosphate isomerase A	X
gene1358	1358	A7C91_RS06795	1238189	1238276	+		28495887	tRNA-Leu			X	X			1
gene1359	1359	A7C91_RS06800	1238519	1238740	-	WP_068666058.1	28495888	hypothetical protein		X
gene1360	1360	A7C91_RS06805	1239276	1239467	-	WP_068666060.1	28495889	hypothetical protein			X	X
gene1361	1361	A7C91_RS06810	1239498	1239866	-	WP_068666062.1	28495890	hypothetical protein				X
gene1362	1362	A7C91_RS06815	1240461	1241129	-	WP_068666064.1	28495891	uracil phosphoribosyltransferase					X	X
gene1363	1363	A7C91_RS06820	1241301	1242752	-	WP_068666065.1	28495892	MATE family efflux transporter			X
gene1366	1366	A7C91_RS06835	1246772	1247893	-	WP_068666072.1	28495895	hypothetical protein	X	X
gene1368	1368	A7C91_RS06845	1248891	1249556	-	WP_068666076.1	28495897	hypothetical protein		X
gene1369	1369	A7C91_RS06850	1249841	1254090	+		28495898	pyrolysin (pls)	X					X
gene1370	1370	A7C91_RS06855	1254166	1254465	+	WP_068666078.1	28495899	hypothetical protein			X		X
gene1371	1371	A7C91_RS06860	1254471	1255637	+	WP_068666080.1	28495900	Nonsense-mediated mRNA decay NMD3 like protein			X		X
gene1373	1373	A7C91_RS06870	1257045	1258288	-		28495902	MFS transporter permease			X		X
gene1375	1375	A7C91_RS06880	1258930	1259529	+	WP_068667415.1	28495904	hypothetical protein			X
gene1379	1379	A7C91_RS06900	1262255	1263397	+	WP_068666088.1	28495908	ATP-NAD kinase	X						1
gene1381	1381	A7C91_RS06910	1264238	1265437	-	WP_068666092.1	28495910	cysteine desulfurase	X					X
gene1382	1382	A7C91_RS06915	1265434	1265727	-	WP_068666094.1	28495911	hypothetical protein	X					X
gene1384	1384	A7C91_RS06925	1266979	1269291	-	WP_068666098.1	28495913	carbamoyltransferase HypF			X				2
gene1385	1385	A7C91_RS06930	1269384	1270487	-	WP_068666100.1	28495914	hydrogenase formation protein HypD	X	X
gene1386	1386	A7C91_RS06935	1270489	1270734	-	WP_068666102.1	28495915	hydrogenase	X	X
gene1387	1387	A7C91_RS06940	1271032	1271583	+	WP_068666104.1	28495916	TetR family transcriptional regulator			X		X			X
gene1388	1388	A7C91_RS06945	1271997	1274060	+	WP_068666106.1	28495917	formate dehydrogenase subunit alpha			X
gene1389	1389	A7C91_RS06950	1274066	1274563	+	WP_068666108.1	28495918	formate dehydrogenase				X
gene1390	1390	A7C91_RS06955	1274578	1276029	+	WP_068666110.1	28495919	hydantoin racemase			X
gene1391	1391	A7C91_RS06960	1276036	1278009	+	WP_068666112.1	28495920	hypothetical protein			X	X
gene1393	1393	hycE	1278926	1280677	+	WP_068666116.1	28495922	hydrogenase 3 large subunit			X	X
gene1394	1394	A7C91_RS06975	1280677	1281294	+	WP_068666118.1	28495923	hydrogenase				X
gene1395	1395	A7C91_RS06980	1281291	1282091	+	WP_068666120.1	28495924	hydrogenase			X	X
gene1400	1400	A7C91_RS07005	1283235	1284008	+	WP_068666128.1	28495929	sodium:proton antiporter			X	X
gene1403	1403	A7C91_RS07020	1284890	1286455	+	WP_068666134.1	28495932	cation:proton antiporter				X
gene1404	1404	A7C91_RS07025	1286482	1286922	+	WP_068666136.1	28495933	nucleotidyltransferase			X		X
gene1405	1405	A7C91_RS07030	1286919	1287500	+	WP_068666138.1	28495934	molybdenum cofactor guanylyltransferase MobA			X
gene1408	1408	hypA	1288951	1289370	-	WP_068666144.1	28495937	hydrogenase nickel insertion protein HypA					X	X
gene1409	1409	A7C91_RS07050	1289517	1290196	+		28495938	cobalt transporter	X	X
gene1410	1410	A7C91_RS07055	1290305	1291318	-	WP_068666146.1	28495939	C4-dicarboxylate ABC transporter					X		1
gene1412	1412	A7C91_RS07065	1291883	1292551	+	WP_068666150.1	28495941	formylmethanofuran dehydrogenase	X
gene1413	1413	A7C91_RS07070	1292574	1293710	+	WP_068666151.1	28495942	iron ABC transporter substrate-binding protein	X
gene1414	1414	A7C91_RS07075	1293716	1294750	+	WP_068666153.1	28495943	iron ABC transporter permease	X
gene1415	1415	A7C91_RS07080	1294747	1295523	+	WP_068666155.1	28495944	iron ABC transporter ATP-binding protein	X
gene1416	1416	A7C91_RS07085	1295491	1296450	-	WP_068666157.1	28495945	hypothetical protein	X
gene1421	1421	A7C91_RS07110	1299249	1299818	+	WP_068666167.1	28495950	glucose-6-phosphate isomerase					X
gene1422	1422	A7C91_RS07115	1299885	1301241	+		28495951	ADP-dependent glucokinase			X		X
gene1423	1423	A7C91_RS07120	1301319	1302700	+		28495952	mannose-1-phosphate guanylyltransferase/mannose-6-phosphate isomerase	X	X				X	1
gene1424	1424	A7C91_RS07125	1302703	1303107	+	WP_068666169.1	28495953	hypothetical protein	X
gene1435	1435	rps27e	1312121	1312318	-	WP_012571194.1	28495964	30S ribosomal protein S27e			X	X
gene1436	1436	A7C91_RS07185	1312322	1312606	-	WP_012571193.1	28495965	50S ribosomal protein L44e			X
gene1439	1439	A7C91_RS07200	1313633	1313878	-	WP_068666193.1	28495968	hypothetical protein			X
gene1440	1440	A7C91_RS07205	1314062	1315258	+	WP_068666195.1	28495969	alanine aminotransferase	X
gene1441	1441	A7C91_RS07210	1315970	1316215	-	WP_068666197.1	28495970	hypothetical protein		X		X
gene1442	1442	A7C91_RS07215	1316651	1316854	-	WP_068666199.1	28495971	thiamine biosynthesis protein ThiS			X
gene1443	1443	A7C91_RS07220	1317203	1317277	-		28495972	tRNA-Cys			X	X
gene1444	1444	A7C91_RS07225	1317298	1317383	-		28495973	tRNA-Ser			X	X
gene1445	1445	A7C91_RS07230	1317494	1318744	+	WP_068666201.1	28495974	hypothetical protein			X		X
gene1446	1446	A7C91_RS07235	1318818	1319939	+	WP_068666203.1	28495975	phosphodiesterase			X		X
gene1447	1447	A7C91_RS07240	1319951	1320346	-	WP_068666205.1	28495976	hypothetical protein		X
gene1448	1448	A7C91_RS07245	1320535	1320876	-	WP_068666207.1	28495977	hypothetical protein		X
gene1449	1449	A7C91_RS07250	1320911	1321360	-	WP_068666209.1	28495978	hypothetical protein		X
gene1451	1451	A7C91_RS07260	1322793	1323236	-	WP_012571180.1	28495980	30S ribosomal protein S12	X
gene1454	1454	A7C91_RS07275	1324000	1325175	-	WP_068666217.1	28495983	DNA-directed RNA polymerase subunit A''			X		X	X
gene1455	1455	A7C91_RS07280	1325181	1327898	-	WP_068666219.1	28495984	DNA-directed RNA polymerase subunit A'			X		X	X
gene1456	1456	A7C91_RS07285	1327904	1331266	-	WP_068666221.1	28495985	DNA-directed RNA polymerase subunit B			X		X	X
gene1457	1457	A7C91_RS07290	1331283	1331531	-	WP_068666223.1	28495986	DNA-directed RNA polymerase subunit H			X		X
gene1458	1458	A7C91_RS07295	1332252	1332329	-		28495987	tRNA-Met			X	X
gene1459	1459	A7C91_RS07300	1332335	1332410	-		28495988	tRNA-Asn			X		X
gene1460	1460	A7C91_RS07305	1332732	1332808	+		28495989	tRNA-Thr			X
gene1462	1462	A7C91_RS07315	1333325	1334830	-	WP_068666228.1	28495991	glycine dehydrogenase (aminomethyl-transferring)	X					X
gene1463	1463	A7C91_RS07320	1334831	1336171	-	WP_068666230.1	28495992	glycine dehydrogenase (aminomethyl-transferring)	X					X	1
gene1466	1466	A7C91_RS07335	1337678	1338358	+	WP_068666234.1	28495995	metallophosphoesterase					X
gene1470	1470	A7C91_RS07355	1340206	1340559	-	WP_068666242.1	28495999	molybdopterin oxidoreductase	X	X
gene1471	1471	A7C91_RS07360	1340556	1341812	-	WP_068666244.1	28496000	pyridine nucleotide-disulfide oxidoreductase	X	X
gene1472	1472	A7C91_RS07365	1341812	1343302	-	WP_068667420.1	28496001	FAD/NAD(P)-binding oxidoreductase	X
gene1473	1473	A7C91_RS07370	1343368	1344849	-	WP_068666246.1	28496002	glycerol kinase	X
gene1477	1477	A7C91_RS07390	1347922	1349232	+	WP_068666254.1	28496006	transporter					X	X
gene1478	1478	A7C91_RS07395	1349242	1350111	+	WP_068666256.1	28496007	alpha/beta hydrolase					X
gene1479	1479	A7C91_RS07400	1350333	1350950	-	WP_068667423.1	28496008	dTMP kinase					X
gene1482	1482	A7C91_RS07415	1352993	1354867	+	WP_068666260.1	28496011	phosphoenolpyruvate carboxykinase	X	X
gene1484	1484	A7C91_RS07425	1357620	1358912	+	WP_068666262.1	28496013	hypothetical protein	X	X				X
gene1487	1487	A7C91_RS07440	1360969	1362336	-	WP_068666268.1	28496016	hypothetical protein					X
gene1489	1489	A7C91_RS07450	1363179	1364453	-	WP_068666272.1	28496018	B12-binding domain/radical SAM domain-containing protein	X	X		X
gene1490	1490	A7C91_RS07455	1364531	1364734	-	WP_068666274.1	28496019	histone	X	X		X
gene1491	1491	A7C91_RS07460	1365084	1365553	-		28496020	dCTP deaminase			X		X				A7C91_RS04470
gene1493	1493	A7C91_RS07470	1365832	1366149	-	WP_012571140.1	28496022	50S ribosomal protein P1			X
gene1498	1498	A7C91_RS07495	1368974	1369159	-	WP_068666282.1	28496027	protein translocase SEC61 complex subunit gamma	X
gene1499	1499	A7C91_RS07500	1369199	1370320	-	WP_068666284.1	28496028	cell division protein FtsZ	X
gene1500	1500	A7C91_RS07505	1370440	1371258	-	WP_068666285.1	28496029	D-tyrosyl-tRNA(Tyr) deacylase			X		X
gene1501	1501	A7C91_RS07510	1371483	1372490	+	WP_068666287.1	28496030	C4-dicarboxylate ABC transporter substrate-binding protein	X	X
gene1502	1502	A7C91_RS07515	1372537	1372950	+	WP_068667428.1	28496031	hypothetical protein		X
gene1503	1503	A7C91_RS07520	1372953	1375277	+	WP_068666289.1	28496032	C4-dicarboxylate ABC transporter permease	X	X					1
gene1504	1504	A7C91_RS07525	1375274	1375474	-	WP_068666291.1	28496033	hypothetical protein	X
gene1505	1505	A7C91_RS07530	1375553	1376761	-	WP_068666293.1	28496034	hypothetical protein	X						1
gene1507	1507	A7C91_RS07540	1377441	1377517	+		28496036	tRNA-Thr			X		X
gene1508	1508	A7C91_RS07545	1377544	1377621	+		28496037	tRNA-Pro			X		X
gene1509	1509	A7C91_RS07550	1377951	1380110	+	WP_068666298.1	28496038	DNA topoisomerase I			X		X
gene1510	1510	A7C91_RS07555	1380111	1381301	-	WP_068666300.1	28496039	digeranylgeranylglycerophospholipid reductase	X	X					1
gene1511	1511	A7C91_RS07560	1381298	1381501	-	WP_068666302.1	28496040	ferredoxin	X	X
gene1512	1512	A7C91_RS07565	1381485	1382195	-	WP_068666304.1	28496041	transcriptional regulator (SurR)	X	X					2	X
gene1513	1513	A7C91_RS07570	1382331	1383011	+	WP_068666306.1	28496042	glutaredoxin			X				2
gene1516	1516	A7C91_RS07585	1386142	1387122	-	WP_068666308.1	28496045	subtype I-B CRISPR-associated endonuclease Cas1b			X
gene1518	1518	A7C91_RS07595	1387530	1387757	-	WP_068666310.1	28496047	AbrB family transcriptional regulator			X					X
gene1520	1520	A7C91_RS07605	1388349	1390532	-	WP_068666314.1	28496049	CRISPR-associated helicase/endonuclease Cas3	X	X
gene1521	1521	A7C91_RS07610	1390532	1391158	-	WP_068666316.1	28496050	type I-B CRISPR-associated protein Cas5	X	X		X
gene1522	1522	A7C91_RS07615	1391163	1392248	-	WP_068666318.1	28496051	type I-B CRISPR-associated protein Cas7/Cst2/DevR	X	X
gene1523	1523	A7C91_RS07620	1392245	1393642	-	WP_068666320.1	28496052	type I-B CRISPR-associated protein Cas8b1/Cst1	X	X		X
gene1524	1524	A7C91_RS07625	1393680	1394453	-	WP_068666322.1	28496053	CRISPR-associated endoribonuclease Cas6	X	X
gene1528	1528	A7C91_RS07645	1397090	1397620	+	WP_068666328.1	28496057	hypothetical protein					X
gene1529	1529	A7C91_RS07650	1397674	1401339	+	WP_068666330.1	28496058	reverse gyrase	X					X
gene1530	1530	A7C91_RS07655	1401795	1402589	+	WP_068666332.1	28496059	TrmB family transcriptional regulator	X	X						X
gene1532	1532	A7C91_RS07665	1403367	1403804	-	WP_068666336.1	28496061	hypothetical protein		X
gene1535	1535	A7C91_RS07680	1405112	1405837	-	WP_068666342.1	28496064	arginase			X
gene1536	1536	A7C91_RS07685	1405976	1407196	+	WP_068666345.1	28496065	Fe-S cluster assembly protein HesB			X		X
gene1537	1537	A7C91_RS07690	1407206	1407958	+	WP_068666347.1	28496066	hypothetical protein	X
gene1538	1538	A7C91_RS07695	1407960	1408604	+	WP_068666349.1	28496067	2-haloalkanoic acid dehalogenase	X	X				X
gene1539	1539	A7C91_RS07700	1408601	1408780	+	WP_068666351.1	28496068	hypothetical protein	X	X
gene1540	1540	A7C91_RS07705	1408784	1409590	+	WP_068666353.1	28496069	hypothetical protein	X					X
gene1541	1541	A7C91_RS07710	1409599	1410219	+	WP_068666355.1	28496070	phosphohydrolase	X
gene1542	1542	A7C91_RS07715	1410322	1410834	+	WP_068666357.1	28496071	transcription elongation factor NusA		X
gene1544	1544	A7C91_RS07725	1412240	1414287	+		28496073	hypothetical protein	X	X
gene1546	1546	A7C91_RS07735	1414707	1415957	+	WP_068666363.1	28496075	tRNA pseudouridine(13) synthase TruD			X		X
gene1547	1547	A7C91_RS07740	1416022	1416732	+	WP_068666365.1	28496076	phosphoglycolate phosphatase			X		X
gene1549	1549	A7C91_RS07750	1417672	1418820	-	WP_068666369.1	28496078	peptidase M20			X
gene1550	1550	A7C91_RS07755	1418937	1419013	+		28496079	tRNA-Ala			X
gene1551	1551	A7C91_RS07760	1419024	1419101	+		28496080	tRNA-Val			X	X
gene1552	1552	A7C91_RS07765	1419720	1420007	+	WP_068666371.1	28496081	hypothetical protein			X	X	X
gene1553	1553	A7C91_RS07770	1420020	1420400	+	WP_068666373.1	28496082	hypothetical protein			X
gene1554	1554	A7C91_RS07775	1420595	1422193	+	WP_068666375.1	28496083	CTP synthase					X	X
gene1555	1555	A7C91_RS07780	1422208	1423101	-	WP_068666377.1	28496084	hypothetical protein	X
gene1556	1556	A7C91_RS07785	1423217	1423609	+	WP_068666379.1	28496085	30S ribosomal protein S8e			X		X
gene1557	1557	A7C91_RS07790	1423742	1424668	+	WP_068666381.1	28496086	zinc ribbon domain-containing protein	X	X
gene1558	1558	A7C91_RS07795	1424665	1425741	-	WP_068666383.1	28496087	hypothetical protein			X		X
gene1559	1559	A7C91_RS07800	1425803	1426610	-		28496088	MBL fold hydrolase			X
gene1560	1560	A7C91_RS07805	1426667	1427482	+	WP_068666385.1	28496089	bacilysin biosynthesis protein BacA	X	X
gene1561	1561	A7C91_RS07810	1427479	1428738	+	WP_068666387.1	28496090	glucose-1-phosphate thymidylyltransferase	X					X
gene1562	1562	A7C91_RS07815	1428735	1429835	+	WP_068666389.1	28496091	hypothetical protein	X
gene1563	1563	A7C91_RS07820	1429849	1431024	-	WP_068666391.1	28496092	inosine-5-monophosphate dehydrogenase	X	X		X
gene1564	1564	A7C91_RS07825	1431165	1431250	+		28496093	tRNA-Ser			X	X
gene1569	1569	A7C91_RS07850	1434828	1435658	-	WP_068666401.1	28496098	hypothetical protein					X
gene1570	1570	A7C91_RS07855	1435642	1436196	-	WP_068666403.1	28496099	adenylate cyclase			X		X
gene1572	1572	A7C91_RS07865	1436796	1437833	-	WP_068666405.1	28496101	peptidase M42	X	X
gene1573	1573	A7C91_RS07870	1437918	1439447	-	WP_068666407.1	28496102	hypothetical protein		X
gene1575	1575	A7C91_RS07880	1439910	1440434	+	WP_068666411.1	28496104	gamma carbonic anhydrase family protein	X					X
gene1576	1576	A7C91_RS07885	1440441	1441235	+	WP_068666413.1	28496105	di-trans%2Cpoly-cis-decaprenylcistransferase	X				X	X
gene1577	1577	A7C91_RS07890	1441335	1442015	+	WP_068666415.1	28496106	TBP-interacting protein			X		X	X
gene1578	1578	A7C91_RS07895	1442098	1442826	+	WP_068667430.1	28496107	hypothetical protein			X		X
gene1579	1579	A7C91_RS07900	1442816	1444693	-	WP_068666417.1	28496108	threonine--tRNA ligase	X
gene1580	1580	A7C91_RS07905	1444822	1445409	+	WP_068666419.1	28496109	RNA-binding protein		X
gene1581	1581	A7C91_RS07910	1445412	1446044	+	WP_068666421.1	28496110	hypothetical protein		X
gene1582	1582	A7C91_RS07915	1446034	1446321	+	WP_068666423.1	28496111	DNA-directed RNA polymerase subunit L		X
gene1584	1584	A7C91_RS07925	1447738	1448124	+	WP_068666427.1	28496113	hypothetical protein			X
gene1585	1585	A7C91_RS07930	1448121	1448927	-	WP_068666429.1	28496114	AP endonuclease	X
gene1587	1587	A7C91_RS07940	1450041	1450523	+	WP_068666433.1	28496116	hypothetical protein			X				1
gene1589	1589	A7C91_RS07950	1451498	1452316	-	WP_068666436.1	28496118	dihydropteroate synthase		X		X
gene1592	1592	A7C91_RS07965	1454248	1455129	+	WP_068666440.1	28496121	hypothetical protein		X		X
gene1593	1593	A7C91_RS07970	1455135	1456055	+	WP_068666443.1	28496122	ABC transporter		X		X
gene1594	1594	A7C91_RS07975	1456082	1457347	-	WP_068666445.1	28496123	hypothetical protein	X	X
gene1595	1595	A7C91_RS07980	1457423	1458796	+	WP_068667431.1	28496124	DNA repair protein Rad25					X
gene1596	1596	A7C91_RS07985	1458767	1459567	-	WP_068666447.1	28496125	tRNA pseudouridine(38%2C39%2C40) synthase TruA					X	X
gene1597	1597	A7C91_RS07990	1459911	1461590	-	WP_068666448.1	28496126	phenylalanine--tRNA ligase subunit beta	X	X
gene1598	1598	A7C91_RS07995	1461610	1463112	-	WP_068666450.1	28496127	phenylalanine--tRNA ligase subunit alpha	X	X
gene1599	1599	A7C91_RS08000	1463191	1464243	-	WP_068666452.1	28496128	L-threonine 3-dehydrogenase		X
gene1601	1601	A7C91_RS08010	1465164	1466390	+	WP_068666456.1	28496130	hydroxymethylglutaryl-CoA reductase (NADPH)	X	X
gene1602	1602	A7C91_RS08015	1466736	1467014	-	WP_068666458.1	28496131	hypothetical protein			X
gene1605	1605	A7C91_RS08030	1470356	1470658	-	WP_068667432.1	28496134	transcriptional regulator	X						1	X
gene1607	1607	A7C91_RS08040	1472015	1472311	+	WP_068666466.1	28496136	50S ribosomal protein L21	X	X
gene1608	1608	A7C91_RS08045	1472314	1472676	+	WP_068666468.1	28496137	DNA-directed RNA polymerase subunit F	X	X		X
gene1610	1610	A7C91_RS08055	1473363	1474184	+	WP_068666472.1	28496139	16S rRNA methyltransferase	X	X
gene1611	1611	A7C91_RS08060	1474216	1474758	-	WP_068667434.1	28496140	rubrerythrin					X	X
gene1613	1613	A7C91_RS08070	1476594	1477376	-	WP_068666476.1	28496142	hypothetical protein		X		X
gene1614	1614	A7C91_RS08075	1477422	1479230	-	WP_068666478.1	28496143	S-layer protein	X	X
gene1615	1615	A7C91_RS08080	1479431	1480255	-	WP_068666480.1	28496144	hypothetical protein	X
gene1616	1616	A7C91_RS08085	1480261	1481304	-	WP_068666482.1	28496145	AmmeMemoRadiSam system radical SAM enzyme	X					X
gene1618	1618	A7C91_RS08095	1482062	1483288	-	WP_068666486.1	28496147	glycosyl transferase					X
gene1619	1619	A7C91_RS08100	1483264	1484139	-	WP_068666488.1	28496148	hypothetical protein			X		X
gene1620	1620	A7C91_RS08105	1484231	1485166	-	WP_068666490.1	28496149	thiamine-phosphate kinase			X		X	X
gene1621	1621	A7C91_RS08110	1485307	1485915	+	WP_068666492.1	28496150	hypothetical protein		X
gene1622	1622	A7C91_RS08115	1485920	1487179	-	WP_068666494.1	28496151	TIGR00375 family protein			X	X
gene1624	1624	A7C91_RS08125	1488984	1489454	+	WP_068666498.1	28496153	hypothetical protein		X		X
gene1625	1625	A7C91_RS08130	1489468	1490787	-	WP_068666500.1	28496154	potassium transporter	X	X
gene1626	1626	A7C91_RS08135	1490775	1491269	-	WP_068666502.1	28496155	CBS domain-containing protein	X	X
gene1627	1627	A7C91_RS08140	1491859	1492722	-	WP_068666504.1	28496156	agmatinase		X
gene1629	1629	A7C91_RS08150	1493291	1494670	-	WP_068666508.1	28496158	hypothetical protein	X	X					1
gene1630	1630	A7C91_RS08155	1494757	1495416	-	WP_068666510.1	28496159	16S rRNA methyltransferase	X	X
gene1631	1631	A7C91_RS08160	1495394	1496481	-		28496160	saccharopine dehydrogenase	X	X
gene1632	1632	A7C91_RS08165	1496541	1497119	+	WP_068666512.1	28496161	metallophosphoesterase		X	X	X
gene1633	1633	A7C91_RS08170	1497119	1498081	+	WP_068666514.1	28496162	hypothetical protein	X	X
gene1635	1635	A7C91_RS08180	1499074	1499343	-	WP_068666518.1	28496164	hypothetical protein			X
gene1636	1636	A7C91_RS08185	1499394	1500323	-	WP_068666520.1	28496165	SAM-dependent tRNA/rRNA cytosine-C5 methylase					X
gene1637	1637	A7C91_RS08190	1500395	1501342	-	WP_068666522.1	28496166	ornithine carbamoyltransferase	X	X
gene1639	1639	A7C91_RS08200	1502096	1502833	+	WP_068666524.1	28496168	FAD-dependent thymidylate synthase			X		X	X
gene1640	1640	A7C91_RS08205	1502883	1503538	+		28496169	hypothetical protein					X
gene1641	1641	A7C91_RS08210	1503696	1505330	+		28496170	sodium:proton antiporter			X
gene1642	1642	A7C91_RS08215	1505435	1506130	+	WP_068666526.1	28496171	hypothetical protein			X				1
gene1643	1643	A7C91_RS08220	1506127	1506627	-	WP_068666528.1	28496172	HIT family hydrolase			X
gene1645	1645	A7C91_RS08230	1508099	1508935	+	WP_068666532.1	28496174	aldo/keto reductase		X		X
gene1646	1646	A7C91_RS08235	1508935	1510791	+	WP_068666534.1	28496175	aldehyde ferredoxin oxidoreductase		X		X
gene1647	1647	A7C91_RS08240	1510798	1511232	-	WP_068666536.1	28496176	hypothetical protein	X	X
gene1648	1648	A7C91_RS08245	1511229	1512281	-	WP_068666537.1	28496177	hypothetical protein	X	X
gene1651	1651	A7C91_RS08260	1514302	1514628	-	WP_068666543.1	28496180	hypothetical protein		X
gene1652	1652	A7C91_RS08265	1514781	1515701	-	WP_068666545.1	28496181	hypothetical protein	X	X
gene1653	1653	A7C91_RS08270	1515698	1515880	-	WP_068666547.1	28496182	hypothetical protein				X
gene1654	1654	A7C91_RS08275	1516104	1517087	-	WP_068666549.1	28496183	phosphoesterase			X
gene1656	1656	A7C91_RS08285	1517429	1517779	-	WP_068666552.1	28496185	prefoldin subunit beta			X
gene1658	1658	A7C91_RS08295	1518064	1518705	-	WP_068666556.1	28496187	ribosomal biogenesis protein			X	X
gene1659	1659	A7C91_RS08300	1518761	1518910	-	WP_068666558.1	28496188	DNA-directed RNA polymerase subunit P					X
gene1660	1660	A7C91_RS08305	1518945	1519205	-	WP_068666560.1	28496189	50S ribosomal protein L37Ae					X
gene1662	1662	A7C91_RS08315	1521270	1521770	+	WP_068666565.1	28496191	hypothetical protein			X
gene1666	1666	A7C91_RS08335	1523333	1523518	+	WP_068666573.1	28496195	hypothetical protein		X	X	X
gene1669	1669	A7C91_RS08350	1525894	1526388	-	WP_068666578.1	28496198	hypothetical protein			X	X
gene1674	1674	A7C91_RS08375	1528293	1528757	-	WP_068666586.1	28496203	hypothetical protein			X				1
gene1675	1675	A7C91_RS08380	1528850	1529455	+	WP_068666588.1	28496204	thioredoxin family protein	X	X					1
gene1678	1678	A7C91_RS08395	1530650	1531222	-	WP_068666594.1	28496207	hypothetical protein		X
gene1679	1679	A7C91_RS08400	1531234	1532049	-	WP_068666596.1	28496208	hypothetical protein	X	X
gene1681	1681	A7C91_RS08410	1532872	1534212	+	WP_068666601.1	28496210	hydroxylamine reductase			X		X
gene1682	1682	A7C91_RS08415	1534229	1534686	-		28496211	hypothetical protein			X	X
gene1683	1683	A7C91_RS08420	1534822	1536156	+	WP_068666603.1	28496212	diguanylate cyclase			X	X
gene1685	1685	A7C91_RS08430	1536473	1537549	+	WP_068666607.1	28496214	proline dipeptidase			X
gene1686	1686	A7C91_RS08435	1537546	1538007	-	WP_068666608.1	28496215	transcriptional regulator					X			X
gene1687	1687	A7C91_RS08440	1538156	1539441	+		28496216	4-aminobutyrate aminotransferase	X
gene1689	1689	A7C91_RS08450	1541139	1541786	-	WP_068666610.1	28496218	NADH-quinone oxidoreductase subunit I	X	X		X
gene1690	1690	A7C91_RS08455	1541792	1542967	-	WP_068666611.1	28496219	NADH-quinone oxidoreductase subunit D	X	X		X
gene1691	1691	A7C91_RS08460	1542978	1543511	-	WP_068667436.1	28496220	NADH-quinone oxidoreductase subunit C	X	X		X
gene1692	1692	A7C91_RS08465	1543517	1544089	-	WP_068666612.1	28496221	NADH dehydrogenase		X		X
gene1693	1693	A7C91_RS08470	1544100	1545029	-	WP_068666613.1	28496222	NADH dehydrogenase	X	X
gene1694	1694	A7C91_RS08475	1545033	1546892	-	WP_068667438.1	28496223	NADH dehydrogenase	X	X					1
gene1695	1695	A7C91_RS08480	1546892	1548379	-	WP_068666615.1	28496224	NADH dehydrogenase	X	X
gene1696	1696	A7C91_RS08485	1548376	1548720	-	WP_068666617.1	28496225	cation:proton antiporter	X	X					1
gene1697	1697	A7C91_RS08490	1548717	1549427	-	WP_068666619.1	28496226	cation:proton antiporter	X	X
gene1698	1698	A7C91_RS08495	1549421	1549705	-	WP_068666621.1	28496227	hypothetical protein	X	X
gene1699	1699	A7C91_RS08500	1549702	1550082	-	WP_068666623.1	28496228	Na+/H+ antiporter subunit G	X	X
gene1700	1700	A7C91_RS08505	1550079	1550333	-	WP_068666626.1	28496229	cation:proton antiporter	X	X
gene1701	1701	A7C91_RS08510	1550330	1550836	-	WP_068666628.1	28496230	cation:proton antiporter	X	X					3
gene1702	1702	A7C91_RS08515	1551109	1551609	-	WP_068666630.1	28496231	regulator	X	X		X				X
gene1707	1707	A7C91_RS08540	1554296	1555429	-	WP_068666641.1	28496236	UDP-N-acetylglucosamine 2-epimerase	X	X
gene1708	1708	A7C91_RS08545	1555426	1556712	-	WP_068666643.1	28496237	NDP-sugar dehydrogenase	X	X					1
gene1709	1709	A7C91_RS08550	1556998	1558128	+	WP_068666645.1	28496238	hypothetical protein	X	X		X			1
gene1712	1712	A7C91_RS08565	1558999	1560927	+	WP_068666652.1	28496241	arginine--tRNA ligase		X
gene1713	1713	A7C91_RS08570	1560972	1561853	+	WP_068666654.1	28496242	dihydrodipicolinate synthase family protein	X
gene1715	1715	A7C91_RS08580	1563169	1563405	-	WP_068666657.1	28496244	hypothetical protein	X
gene1716	1716	A7C91_RS08585	1563417	1563977	-	WP_068666659.1	28496245	hypothetical protein	X	X
gene1719	1719	A7C91_RS08600	1568807	1569058	-	WP_068666665.1	28496248	hypothetical protein	X	X		X
gene1721	1721	A7C91_RS08610	1569892	1571142	-	WP_068666667.1	28496250	metalloprotease			X	X
gene1722	1722	A7C91_RS08615	1571187	1571579	-	WP_068666669.1	28496251	hypothetical protein	X					X
gene1723	1723	A7C91_RS08620	1571589	1572749	-	WP_068666671.1	28496252	hypothetical protein	X					X	1
gene1724	1724	A7C91_RS08625	1572977	1573336	+	WP_068666673.1	28496253	hypothetical protein	X	X					1
gene1725	1725	A7C91_RS08630	1573352	1573675	+	WP_068666675.1	28496254	hypothetical protein	X	X
gene1726	1726	A7C91_RS08635	1573769	1573846	+		28496255	tRNA-Met			X	X
gene1727	1727	A7C91_RS08640	1574605	1575060	+	WP_068666677.1	28496256	30S ribosomal protein S15			X	X
gene1728	1728	A7C91_RS08645	1575090	1576520	+	WP_068666679.1	28496257	single-stranded DNA endonuclease			X
gene1729	1729	A7C91_RS08650	1576510	1576761	+	WP_068666681.1	28496258	KEOPS complex subunit			X
gene1730	1730	A7C91_RS08655	1576780	1577382	+	WP_068666683.1	28496259	30S ribosomal protein S3Ae			X
gene1731	1731	A7C91_RS08660	1577472	1578527	+	WP_068666685.1	28496260	hypothetical protein		X		X
gene1734	1734	A7C91_RS08675	1580088	1580384	-	WP_068666690.1	28496263	hypothetical protein	X					X
gene1735	1735	A7C91_RS08680	1580393	1580770	-	WP_068666692.1	28496264	transcriptional regulator	X							X
gene1736	1736	A7C91_RS08685	1580828	1581199	-	WP_068666694.1	28496265	metalloprotease		X					1
gene1737	1737	A7C91_RS08690	1581223	1581609	-	WP_068666696.1	28496266	deaminase	X	X
gene1738	1738	A7C91_RS08695	1581687	1582475	-	WP_068666698.1	28496267	hypothetical protein	X	X
gene1740	1740	A7C91_RS08705	1584615	1585361	+	WP_068666702.1	28496269	Fe-S cluster assembly ATPase SufC	X	X
gene1741	1741	A7C91_RS08710	1585354	1586691	+	WP_068666704.1	28496270	Fe-S cluster assembly protein SufB	X
gene1743	1743	A7C91_RS08720	1587105	1587566	-	WP_068666708.1	28496272	protein frxA			X		X	X
gene1744	1744	A7C91_RS08725	1587699	1588982	-	WP_068666710.1	28496273	sulfhydrogenase 1 subunit alpha					X	X
gene1745	1745	A7C91_RS08730	1588979	1589767	-	WP_068666712.1	28496274	sulfhydrogenase 1 subunit delta					X	X
gene1746	1746	A7C91_RS08735	1589778	1590653	-	WP_068666714.1	28496275	cytochrome-c3 hydrogenase subunit gamma					X	X
gene1747	1747	A7C91_RS08740	1590650	1591753	-	WP_068666716.1	28496276	hydrogenase					X	X
gene1748	1748	A7C91_RS08745	1592126	1593115	+		28496277	formate transporter			X	X
gene1753	1753	A7C91_RS08770	1597137	1597642	+		28496282	formate dehydrogenase			X
gene1754	1754	A7C91_RS08775	1597930	1599146	+		28496283	alcohol dehydrogenase	X	X					1
gene1755	1755	A7C91_RS08780	1599648	1600688	-	WP_068666727.1	28496284	iron ABC transporter ATP-binding protein			X		X
gene1756	1756	A7C91_RS08785	1600796	1601968	-	WP_068666729.1	28496285	hypothetical protein	X
gene1757	1757	A7C91_RS08790	1602198	1602770	-	WP_068666731.1	28496286	inosine-5-monophosphate dehydrogenase			X
gene1758	1758	A7C91_RS08795	1603059	1603928	-	WP_068666733.1	28496287	permease			X	X
gene1759	1759	A7C91_RS08800	1604098	1605816	-	WP_068666735.1	28496288	hypothetical protein		X
gene1763	1763	A7C91_RS08820	1608166	1608804	-	WP_068666741.1	28496292	riboflavin kinase	X
gene1764	1764	A7C91_RS08825	1608801	1609373	-	WP_068666743.1	28496293	endonuclease V		X
gene1766	1766	A7C91_RS08835	1610354	1611571	+	WP_068666746.1	28496295	S-adenosylmethionine synthetase			X		X
gene1767	1767	A7C91_RS08840	1611612	1611824	-	WP_068667440.1	28496296	hypothetical protein	X	X
gene1768	1768	A7C91_RS08845	1611969	1612499	+	WP_068666748.1	28496297	kinase	X					X
gene1769	1769	A7C91_RS08850	1612504	1613376	+	WP_068666750.1	28496298	protease	X
gene1770	1770	A7C91_RS08855	1613411	1614055	+	WP_068666752.1	28496299	YfcE family phosphodiesterase	X
gene1773	1773	A7C91_RS08870	1617023	1617409	+	WP_068666758.1	28496302	pyrolysin		X	X	X
gene1774	1774	A7C91_RS08875	1617486	1618934	-	WP_068666760.1	28496303	proline--tRNA ligase	X					X
gene1777	1777	A7C91_RS08890	1621056	1621820	+	WP_068666766.1	28496306	permease		X
gene1779	1779	A7C91_RS08900	1622681	1623900	+		28496308	hypothetical protein		X
gene1780	1780	A7C91_RS08905	1623901	1624856	+		28496309	hypothetical protein		X
gene1782	1782	A7C91_RS08915	1627244	1627591	+	WP_068666772.1	28496311	6-pyruvoyl tetrahydropterin synthase					X
gene1783	1783	A7C91_RS08920	1627588	1628058	-	WP_068666774.1	28496312	hypothetical protein	X
gene1784	1784	A7C91_RS08925	1628120	1628680	-	WP_068666776.1	28496313	2-oxoglutarate ferredoxin oxidoreductase subunit gamma	X	X
gene1785	1785	A7C91_RS08930	1628677	1629522	-	WP_068666778.1	28496314	2-oxoglutarate synthase	X	X
gene1786	1786	A7C91_RS08935	1629523	1630671	-	WP_068666780.1	28496315	2-oxoglutarate ferredoxin oxidoreductase subunit alpha	X	X
gene1787	1787	A7C91_RS08940	1630668	1631180	-	WP_068666782.1	28496316	2-oxoglutarate ferredoxin oxidoreductase subunit gamma	X	X
gene1788	1788	A7C91_RS08945	1631186	1632040	-	WP_068666784.1	28496317	2-oxoglutarate synthase	X	X
gene1789	1789	A7C91_RS08950	1632040	1633230	-	WP_068666786.1	28496318	2-oxoglutarate ferredoxin oxidoreductase subunit alpha	X	X
gene1790	1790	A7C91_RS08955	1633237	1633491	-	WP_068666788.1	28496319	2-keto acid:ferredoxin oxidoreductase subunit delta	X	X
gene1791	1791	A7C91_RS08960	1633642	1634616	-	WP_068666790.1	28496320	TIGR01210 family radical SAM protein			X		X
gene1795	1795	A7C91_RS08980	1637608	1637931	+	WP_068666798.1	28496324	hypothetical protein				X
gene1797	1797	A7C91_RS08990	1638980	1639435	-	WP_068666802.1	28496326	hypothetical protein	X	X
gene1798	1798	A7C91_RS08995	1639552	1640787	+	WP_068666804.1	28496327	sugar-binding protein	X	X
gene1799	1799	A7C91_RS09000	1640834	1642360	+	WP_068666805.1	28496328	ABC transporter ATP-binding protein	X	X				X	1
gene1800	1800	A7C91_RS09005	1642353	1643387	+	WP_068666807.1	28496329	ribose ABC transporter permease	X	X				X
gene1801	1801	A7C91_RS09010	1643384	1644280	+	WP_068666809.1	28496330	ABC transporter permease	X	X				X
gene1803	1803	A7C91_RS09020	1645404	1647132	+		28496332	hypothetical protein			X	X
gene1804	1804	A7C91_RS09025	1647111	1647446	-	WP_068666813.1	28496333	hypothetical protein		X
gene1805	1805	A7C91_RS09030	1647459	1648106	-	WP_068666815.1	28496334	xanthine phosphoribosyltransferase	X	X
gene1809	1809	A7C91_RS09050	1651469	1652219	+		28496338	hypothetical protein	X
gene1810	1810	A7C91_RS09055	1652179	1654095	-	WP_068666821.1	28496339	ABC transporter ATP-binding protein		X
gene1812	1812	A7C91_RS09065	1655431	1656741	-	WP_068666825.1	28496341	bifunctional hydroxymethylpyrimidine kinase/phosphomethylpyrimidine kinase					X	X
gene1813	1813	A7C91_RS09070	1656745	1657503	-	WP_068666827.1	28496342	ribose 1%2C5-bisphosphate isomerase					X	X
gene1814	1814	A7C91_RS09075	1657628	1658872	+	WP_068667443.1	28496343	phosphomethylpyrimidine synthase					X
gene1818	1818	A7C91_RS09095	1661126	1662976	+	WP_068666835.1	28496347	peptidase S9				X
gene1820	1820	A7C91_RS09105	1663855	1666455	-	WP_068666839.1	28496349	helicase			X
gene1821	1821	A7C91_RS09110	1666547	1666822	+	WP_068666841.1	28496350	hypothetical protein			X	X
gene1822	1822	A7C91_RS09115	1666852	1667898	+	WP_068666844.1	28496351	glycosyl transferase			X
gene1823	1823	A7C91_RS09120	1668007	1668924	+	WP_068666846.1	28496352	sodium:phosphate symporter	X					X
gene1825	1825	A7C91_RS09130	1670752	1670828	+		28496354	tRNA-Val			X	X			1
gene1826	1826	A7C91_RS09135	1670875	1671150	-	WP_068666850.1	28496355	hypothetical protein		X	X	X
gene1827	1827	A7C91_RS09140	1671249	1671530	-	WP_068666852.1	28496356	hypothetical protein			X
gene1829	1829	A7C91_RS09150	1672948	1673675	+		28496358	chromosome partitioning protein ParB		X		X
gene1830	1830	A7C91_RS09155	1673787	1674464	+	WP_068666854.1	28496359	2-haloalkanoic acid dehalogenase		X	X	X
gene1833	1833	A7C91_RS09170	1676721	1677125	+	WP_068666858.1	28496362	transcriptional regulator					X	X		X
gene1834	1834	A7C91_RS09175	1677122	1678426	+	WP_068666860.1	28496363	hypothetical protein					X
gene1835	1835	A7C91_RS09180	1678545	1679231	+	WP_068666862.1	28496364	hypothetical protein					X
gene1836	1836	A7C91_RS09185	1679221	1679883	+	WP_068666864.1	28496365	hypothetical protein					X
gene1837	1837	A7C91_RS09190	1679940	1681169	+	WP_068666866.1	28496366	MFS transporter	X					X
gene1839	1839	A7C91_RS09200	1681835	1684432	+	WP_068666871.1	28496368	hypothetical protein	X	X
gene1840	1840	A7C91_RS09205	1684490	1685317	-	WP_068666873.1	28496369	translation initiation factor IF-2B subunit alpha			X
gene1841	1841	A7C91_RS09210	1685402	1686160	-	WP_068666875.1	28496370	damage-inducible protein CinA			X		X
gene1842	1842	A7C91_RS09215	1686315	1687319	+	WP_068666877.1	28496371	glyceraldehyde-3-phosphate dehydrogenase			X		X	X
gene1844	1844	A7C91_RS09225	1688618	1688908	-	WP_068666881.1	28496373	YggU family protein			X	X
gene1845	1845	A7C91_RS09230	1688923	1689390	-	WP_068666883.1	28496374	hypothetical protein	X					X
gene1846	1846	A7C91_RS09235	1689426	1691129	-	WP_068666885.1	28496375	glycine--tRNA ligase	X						1
gene1847	1847	A7C91_RS09240	1691279	1691515	+	WP_012571603.1	28496376	small nuclear ribonucleoprotein	X	X					1
gene1848	1848	rpl37e	1691550	1691738	+	WP_068666887.1	28496377	50S ribosomal protein L37		X
gene1849	1849	A7C91_RS09250	1691861	1693261	+	WP_068666889.1	28496378	MATE family efflux transporter			X	X
gene1850	1850	A7C91_RS09255	1693308	1693529	+	WP_068666891.1	28496379	hypothetical protein		X
gene1851	1851	A7C91_RS09260	1693516	1693914	+	WP_068667445.1	28496380	hypothetical protein	X	X
gene1852	1852	A7C91_RS09265	1693911	1695005	-	WP_068666893.1	28496381	rubrerythrin family protein		X		X
gene1853	1853	A7C91_RS09270	1695091	1696227	-	WP_068666895.1	28496382	tRNA (guanine(10)-N(2))-dimethyltransferase			X	X
gene1854	1854	A7C91_RS09275	1696260	1696523	-	WP_068666897.1	28496383	50S ribosomal protein L35	X	X		X
gene1856	1856	A7C91_RS09285	1697372	1698418	+	WP_068666901.1	28496385	peptidase M24			X		X
gene1857	1857	A7C91_RS09290	1698477	1699550	+	WP_068666903.1	28496386	mRNA surveillance protein pelota			X
gene1858	1858	A7C91_RS09295	1699564	1700561	-		28496387	hydrogenase assembly protein HupF	X	X				X
gene1859	1859	A7C91_RS09300	1700558	1701352	-	WP_068666905.1	28496388	ATP pyrophosphatase	X	X				X
gene1860	1860	A7C91_RS09305	1701390	1701788	-	WP_068666907.1	28496389	hypothetical protein	X	X
gene1861	1861	A7C91_RS09310	1702018	1702245	+	WP_068666909.1	28496390	Fe2+ transport protein					X
gene1865	1865	A7C91_RS09330	1706114	1706917	-	WP_068666917.1	28496394	hypothetical protein			X		X
gene1868	1868	A7C91_RS09345	1708036	1708551	+	WP_068666923.1	28496397	adenylate cyclase	X	X
gene1869	1869	A7C91_RS09350	1708629	1709009	+	WP_068666925.1	28496398	hypothetical protein	X	X
gene1872	1872	A7C91_RS09365	1711307	1711959	+		28496401	DDE domain-containing protein		X
gene1873	1873	A7C91_RS09370	1712557	1713060	+		28496402	DDE endonuclease					X
gene1875	1875	A7C91_RS09380	1713723	1715078	-	WP_068666934.1	28496404	SAM-dependent tRNA/rRNA cytosine-C5 methylase		X
gene1876	1876	A7C91_RS09385	1715295	1715933	-	WP_068666936.1	28496405	hypothetical protein		X
gene1879	1879	A7C91_RS09400	1717524	1717976	-	WP_068666942.1	28496408	hypothetical protein	X	X
gene1880	1880	A7C91_RS09405	1718318	1719119	+		28496409	MBL fold metallo-hydrolase			X
gene1882	1882	A7C91_RS09415	1720172	1720942	-	WP_068666946.1	28496411	MBL fold metallo-hydrolase	X	X
gene1883	1883	A7C91_RS09420	1720944	1721741	-	WP_068666948.1	28496412	hypothetical protein	X	X
gene1884	1884	A7C91_RS09425	1721748	1722056	-	WP_068666950.1	28496413	hypothetical protein		X		X
gene1885	1885	A7C91_RS09430	1722347	1722688	-	WP_068666952.1	28496414	carbohydrate-binding protein			X				1
gene1887	1887	A7C91_RS09440	1723380	1723568	-	WP_068666956.1	28496416	hypothetical protein		X		X
gene1888	1888	A7C91_RS09445	1723776	1724520	-		28496417	hypothetical protein	X	X
gene1889	1889	A7C91_RS09450	1725176	1726543	+	WP_068666958.1	28496418	TldD-like protein		X		X			1
gene1890	1890	A7C91_RS09455	1726554	1727879	+	WP_068666960.1	28496419	TldD/PmbA family protein				X
gene1891	1891	A7C91_RS09460	1727971	1728966	-	WP_068666962.1	28496420	tRNA (guanine-N1)-methyltransferase					X
gene1892	1892	A7C91_RS09465	1729034	1729820	+		28496421	extradiol dioxygenase			X
gene1893	1893	A7C91_RS09470	1729896	1729973	+		28496422	tRNA-Glu			X	X
gene1894	1894	A7C91_RS09475	1730142	1730519	+	WP_068666964.1	28496423	hypothetical protein			X
gene1895	1895	A7C91_RS09480	1730627	1731745	+	WP_068667447.1	28496424	tRNA (guanine-N2)-dimethyltransferase			X	X
gene1896	1896	A7C91_RS09485	1731790	1734444	-	WP_068667450.1	28496425	valine--tRNA ligase	X	X
gene1897	1897	A7C91_RS09490	1734449	1735585	-	WP_068667453.1	28496426	MFS transporter			X		X
gene1910	1910	A7C91_RS09555	1742570	1744021	-	WP_068666985.1	28496439	cobyric acid synthase CobQ			X		X
gene1913	1913	A7C91_RS09570	1745794	1746309	+	WP_068666991.1	28496442	molybdenum cofactor biosynthesis protein	X					X	1
gene1914	1914	A7C91_RS09575	1746312	1747502	+	WP_068666994.1	28496443	molybdopterin molybdenumtransferase MoeA	X					X
gene1915	1915	A7C91_RS09580	1747718	1748026	-	WP_068666996.1	28496444	hypothetical protein		X	X	X
gene1916	1916	A7C91_RS09585	1748091	1749140	-	WP_068667457.1	28496445	hypothetical protein	X	X				X
gene1917	1917	A7C91_RS09590	1749192	1750247	-	WP_068666998.1	28496446	hypothetical protein	X	X				X
gene1918	1918	A7C91_RS09595	1750369	1751652	+	WP_068667000.1	28496447	CoF synthetase	X	X				X
gene1919	1919	A7C91_RS09600	1751735	1752985	+	WP_068667002.1	28496448	nucleotidyltransferase	X	X
gene1920	1920	A7C91_RS09605	1752978	1753934	-	WP_068667458.1	28496449	transcriptional regulator			X	X				X
gene1922	1922	A7C91_RS09615	1754545	1755816	+	WP_068667459.1	28496451	tRNA(Ile2) 2-agmatinylcytidine synthetase					X
gene1923	1923	A7C91_RS09620	1755853	1756125	-	WP_068667006.1	28496452	hypothetical protein			X
gene1925	1925	A7C91_RS09630	1757250	1758296	-	WP_068667463.1	28496454	glutamate synthase			X				1
gene1926	1926	A7C91_RS09635	1758493	1759272	+	WP_068667464.1	28496455	sugar dehydrogenase					X		1
gene1931	1931	A7C91_RS09660	1764891	1765205	+	WP_068667016.1	28496460	hypothetical protein			X	X
gene1932	1932	A7C91_RS09665	1765207	1765869	+	WP_068667018.1	28496461	Kae1-associated kinase Bud32			X	X
gene1935	1935	A7C91_RS09680	1768263	1768541	+	WP_068667020.1	28496464	hypothetical protein			X	X
gene1936	1936	A7C91_RS09685	1768538	1768768	+	WP_068667022.1	28496465	hypothetical protein			X	X
gene1940	1940	A7C91_RS09705	1771129	1771575	-	WP_068667030.1	28496469	hypothetical protein	X					X
gene1944	1944	A7C91_RS09725	1774060	1774668	+	WP_068667038.1	28496473	hypothetical protein		X
gene1945	1945	A7C91_RS09730	1774649	1775815	+	WP_068667040.1	28496474	transposase		X		X
gene1946	1946	A7C91_RS09735	1775819	1776370	+	WP_068667042.1	28496475	dolichol-phosphate mannose synthase		X		X
gene1948	1948	A7C91_RS09745	1777437	1777868	+	WP_068667046.1	28496477	hypothetical protein		X
gene1949	1949	A7C91_RS09750	1777969	1778045	-		28496478	tRNA-Thr			X	X
gene1950	1950	A7C91_RS09755	1778086	1778901	-	WP_068667048.1	28496479	phosphoesterase	X	X
gene1954	1954	A7C91_RS09775	1780985	1783679	-		28496483	hypothetical protein			X	X
gene1955	1955	A7C91_RS09780	1783740	1785515	+	WP_068667056.1	28496484	ATPase			X
gene1956	1956	A7C91_RS09785	1785771	1786484	+	WP_068667058.1	28496485	hypothetical protein	X	X					1
gene1957	1957	A7C91_RS09790	1786484	1786708	+	WP_068667060.1	28496486	hypothetical protein	X	X
gene1958	1958	A7C91_RS09795	1786949	1788145	+	WP_068667061.1	28496487	cell wall-binding repeat 2 family protein	X	X
gene1960	1960	A7C91_RS09805	1789352	1790182	+	WP_068667064.1	28496489	hypothetical protein	X	X
gene1961	1961	A7C91_RS09810	1790218	1790520	+	WP_068667067.1	28496490	hypothetical protein	X	X
gene1962	1962	A7C91_RS09815	1790776	1791072	+	WP_068667069.1	28496491	transcriptional regulator			X		X			X
gene1963	1963	A7C91_RS09820	1791075	1791272	+	WP_068667465.1	28496492	hypothetical protein					X
gene1964	1964	A7C91_RS09825	1791274	1792266	+	WP_068667071.1	28496493	hydrogenase			X		X
gene1965	1965	A7C91_RS09830	1792263	1793135	-	WP_068667073.1	28496494	restriction endonuclease	X
gene1966	1966	A7C91_RS09835	1793137	1793883	-	WP_068667075.1	28496495	hypothetical protein	X					X
gene1969	1969	A7C91_RS09850	1795203	1796714	+	WP_068667081.1	28496498	phosphohydrolase	X
gene1970	1970	A7C91_RS09855	1796898	1797797	-	WP_068667083.1	28496499	2-phosphoglycerate kinase	X	X
gene1971	1971	A7C91_RS09860	1797794	1799092	-	WP_068667085.1	28496500	2%2C3-diphosphoglycerate synthetase	X	X
gene1973	1973	A7C91_RS09870	1800054	1800683	-	WP_068667087.1	28496502	CRISPR-associated protein Cas4			X	X
gene1974	1974	A7C91_RS09875	1800861	1801196	-	WP_068667468.1	28496503	hypothetical protein	X	X		X
gene1975	1975	A7C91_RS09880	1801327	1802169	+	WP_068667089.1	28496504	hypothetical protein			X	X
gene1976	1976	A7C91_RS09885	1802560	1804419	+	WP_068667469.1	28496505	aldehyde ferredoxin oxidoreductase	X	X
gene1977	1977	A7C91_RS09890	1804482	1804712	+	WP_068667091.1	28496506	molybdopterin synthase sulfur carrier subunit		X
gene1978	1978	A7C91_RS09895	1805183	1805365	+	WP_068667093.1	28496507	hypothetical protein			X	X
gene1979	1979	A7C91_RS09900	1805365	1805730	+	WP_068667095.1	28496508	hypothetical protein			X	X
gene1980	1980	A7C91_RS09905	1805723	1808193	+		28496509	restriction endonuclease subunit R			X		X
gene1982	1982	A7C91_RS09915	1808987	1809074	-		28496511	tRNA-Ser			X	X
gene1983	1983	A7C91_RS09920	1809093	1809401	-	WP_012571711.1	28496512	30S ribosomal protein S10		X
gene1984	1984	A7C91_RS09925	1809454	1810740	-	WP_068667099.1	28496513	translation elongation factor EF-1 subunit alpha		X
gene1987	1987	A7C91_RS09940	1814761	1815612	-		28496516	phosphohydrolase			X	X
gene1988	1988	A7C91_RS09945	1815640	1816415	-		28496517	ABC transporter			X	X
gene1990	1990	A7C91_RS09955	1816869	1817636	-	WP_068667103.1	28496519	hypothetical protein			X	X
gene1991	1991	A7C91_RS09960	1817770	1817979	-	WP_068667105.1	28496520	hypothetical protein	X						1
gene1993	1993	A7C91_RS09970	1818944	1819140	-		28496522	plasmid stabilization protein			X
gene1995	1995	A7C91_RS09980	1819363	1820169	-	WP_068667111.1	28496524	GTP cyclohydrolase		X					1
gene1996	1996	A7C91_RS09985	1820189	1821634	-	WP_068667114.1	28496525	restriction endonuclease	X	X
gene1997	1997	A7C91_RS09990	1821631	1823781	-	WP_068667116.1	28496526	restriction endonuclease	X	X
gene2001	2001	A7C91_RS10010	1826267	1827427	-	WP_068667122.1	28496530	DNA topoisomerase VI			X
gene2006	2006	A7C91_RS10035	1831170	1831958	+	WP_068667132.1	28496535	ABC transporter					X
gene2009	2009	A7C91_RS10050	1833573	1834955	-		28496538	dolichyl-phosphate-mannose--protein mannosyltransferase	X
gene2010	2010	A7C91_RS10055	1835016	1836164	+	WP_068667138.1	28496539	methyltransferase	X					X
gene2011	2011	A7C91_RS10060	1836159	1836353	-	WP_068667140.1	28496540	hypothetical protein			X		X
gene2012	2012	A7C91_RS10065	1836524	1838332	+	WP_068667142.1	28496541	glutamine--fructose-6-phosphate aminotransferase	X	X
gene2013	2013	A7C91_RS10070	1838343	1841207	+	WP_068667144.1	28496542	peptide transporter	X	X
gene2017	2017	A7C91_RS10090	1842557	1842841	-	WP_068667150.1	28496546	molybdopterin synthase sulfur carrier subunit	X					X
gene2018	2018	A7C91_RS10095	1842885	1843559	-	WP_068667152.1	28496547	adenylate kinase	X	X
gene2019	2019	A7C91_RS10100	1843616	1844062	+	WP_068667155.1	28496548	hypothetical protein		X
gene2021	2021	A7C91_RS10110	1845959	1847398	-	WP_068667159.1	28496550	pyruvate kinase	X
gene2022	2022	A7C91_RS10115	1847494	1847955	+	WP_068667161.1	28496551	peroxiredoxin	X	X		X
gene2023	2023	A7C91_RS10120	1848115	1848564	-	WP_068667163.1	28496552	hypothetical protein	X	X					1
gene2024	2024	A7C91_RS10125	1848674	1848874	+	WP_068667165.1	28496553	TIGR04140 family protein	X	X					1
gene2025	2025	A7C91_RS10130	1848871	1849916	-		28496554	radical SAM protein			X		X
gene2026	2026	A7C91_RS10135	1849955	1850599	-	WP_068667167.1	28496555	peptidase M54			X		X		1
gene2031	2031	A7C91_RS10160	1853079	1853450	+	WP_068667178.1	28496560	camphor resistance protein CrcB				X
gene2035	2035	A7C91_RS10180	1854735	1855946	+	WP_068667186.1	28496564	phosphopantothenoylcysteine decarboxylase	X
gene2036	2036	A7C91_RS10185	1856038	1856718	+	WP_068667188.1	28496565	aspartate racemase			X
gene2037	2037	A7C91_RS10190	1856759	1857049	+	WP_068667190.1	28496566	nucleotide pyrophosphohydrolase			X	X
gene2038	2038	A7C91_RS10195	1857183	1858604	+	WP_068667192.1	28496567	TldD-like protein			X	X
gene2039	2039	A7C91_RS10200	1858615	1859937	+	WP_068667194.1	28496568	TldE-like protein			X	X
gene2042	2042	A7C91_RS10215	1862800	1863579	+	WP_068667198.1	28496571	hypothetical protein			X
gene2045	2045	A7C91_RS10230	1864699	1865115	+	WP_068667202.1	28496574	hypothetical protein		X
gene2048	2048	A7C91_RS10245	1865936	1866301	+	WP_068667208.1	28496577	hypothetical protein		X
gene2051	2051	A7C91_RS10260	1867468	1868016	-	WP_068667473.1	28496580	ASCH domain-containing protein	X	X					1
gene2052	2052	A7C91_RS10265	1868006	1868734	-	WP_068667214.1	28496581	haloacid dehalogenase	X
gene2053	2053	A7C91_RS10270	1868769	1869182	-	WP_068667216.1	28496582	hypothetical protein	X
gene2054	2054	A7C91_RS10275	1869179	1869934	-	WP_068667218.1	28496583	NAD-dependent protein deacylase	X					X	1
gene2055	2055	A7C91_RS10280	1870151	1871434	+	WP_068667220.1	28496584	serine hydroxymethyltransferase	X	X					1
gene2058	2058	A7C91_RS10295	1872555	1872884	+	WP_068667225.1	28496587	transcription factor S	X
gene2060	2060	A7C91_RS10305	1873051	1873800	+	WP_068667229.1	28496589	DNA polymerase sliding clamp	X
gene2061	2061	A7C91_RS10310	1873837	1874406	+	WP_068667231.1	28496590	hypothetical protein			X
gene2063	2063	A7C91_RS10320	1876550	1877200	+	WP_068667235.1	28496592	peroxiredoxin		X		X
gene2066	2066	A7C91_RS10335	1878682	1879532	-		28496595	ATP-binding protein		X
gene2067	2067	A7C91_RS10340	1879639	1880160	-		28496596	cyclopropane-fatty-acyl-phospholipid synthase				X
gene2068	2068	A7C91_RS10345	1880356	1881093	+		28496597	methyltransferase	X	X
gene2069	2069	A7C91_RS10350	1881102	1881326	-	WP_068667241.1	28496598	hypothetical protein	X	X		X
gene2070	2070	A7C91_RS10355	1881568	1882102	+		28496599	hypothetical protein	X	X
gene2072	2072	A7C91_RS10365	1883633	1883866	+	WP_068667243.1	28496601	hypothetical protein			X
gene2074	2074	A7C91_RS10375	1884579	1885634	-	WP_068667247.1	28496603	anion transporter	X	X
gene2075	2075	A7C91_RS10380	1885654	1886127	-	WP_068667249.1	28496604	hypothetical protein	X	X
gene2076	2076	A7C91_RS10385	1886707	1887675	-	WP_068667251.1	28496605	hypothetical protein		X		X			1
gene2077	2077	A7C91_RS10390	1887988	1890075	-	WP_068667253.1	28496606	cadmium-translocating P-type ATPase	X	X
gene2078	2078	A7C91_RS10395	1890078	1890425	-	WP_068667255.1	28496607	transcriptional regulator		X						X
gene2079	2079	A7C91_RS10400	1890587	1890964	-	WP_068667257.1	28496608	hypothetical protein	X	X
gene2080	2080	A7C91_RS10405	1890974	1891339	-	WP_068667259.1	28496609	CoA-binding protein	X	X
gene2081	2081	A7C91_RS10410	1891412	1891981	-	WP_068667261.1	28496610	peroxiredoxin	X	X
gene2084	2084	A7C91_RS10425	1893225	1894385	-	WP_068667267.1	28496613	hypothetical protein	X						1
gene2085	2085	A7C91_RS10430	1895000	1896109	-	WP_068667269.1	28496614	Fe-S cluster assembly protein SufD	X
gene2086	2086	A7C91_RS10435	1896109	1897536	-	WP_068667271.1	28496615	Fe-S cluster assembly protein SufB	X
gene2087	2087	A7C91_RS10440	1897514	1898257	-	WP_068667273.1	28496616	Fe-S cluster assembly ATPase SufC	X
gene2088	2088	A7C91_RS10445	1898461	1898982	-	WP_068667274.1	28496617	ferritin	X	X				X
gene2090	2090	A7C91_RS10455	1900143	1901117	-	WP_068667278.1	28496619	molybdopterin biosynthesis protein MoeB			X
gene2091	2091	A7C91_RS10460	1901252	1901791	+	WP_068667281.1	28496620	NAD(P)H nitroreductase		X
gene2093	2093	A7C91_RS10470	1902111	1902468	+		28496622	hypothetical protein		X
gene2096	2096	A7C91_RS10485	1904242	1905954	+	WP_068667287.1	28496625	2-oxoacid:ferredoxin oxidoreductase subunit alpha	X	X
gene2097	2097	A7C91_RS10490	1905951	1906841	+	WP_068667289.1	28496626	2-oxoacid ferredoxin oxidoreductase	X	X
gene2098	2098	A7C91_RS10495	1906843	1907295	+	WP_068667292.1	28496627	thioredoxin peroxidase	X	X
gene2099	2099	A7C91_RS10500	1907338	1908567	+	WP_068667295.1	28496628	MBL fold metallo-hydrolase	X	X
gene2101	2101	A7C91_RS10510	1909189	1910265	+		28496630	pyridine nucleotide-disulfide oxidoreductase		X
gene2102	2102	A7C91_RS10515	1910354	1910869	+	WP_068667299.1	28496631	rubrerythrin	X	X
gene2103	2103	A7C91_RS10520	1910952	1911113	+	WP_068667475.1	28496632	rubredoxin	X	X					1
gene2104	2104	A7C91_RS10525	1911124	1911471	+	WP_068667301.1	28496633	superoxide reductase	X	X		X
gene2105	2105	A7C91_RS10530	1911689	1912048	+	WP_068667303.1	28496634	hypothetical protein		X		X
gene2107	2107	A7C91_RS10540	1912407	1912931	+	WP_068667307.1	28496636	rubrerythrin		X		X
gene2108	2108	A7C91_RS10545	1912983	1913285	-	WP_068667309.1	28496637	rubrerythrin family protein	X	X
gene2113	2113	A7C91_RS10570	1915720	1916244	-	WP_068667317.1	28496642	rubrerythrin		X		X
gene2114	2114	A7C91_RS10575	1916638	1917525	+	WP_068667319.1	28496643	ATP phosphoribosyltransferase regulatory subunit			X		X			X
gene2115	2115	A7C91_RS10580	1917525	1918157	+	WP_068667322.1	28496644	ATP phosphoribosyltransferase			X		X
gene2116	2116	A7C91_RS10585	1918132	1919259	+	WP_068667324.1	28496645	histidinol dehydrogenase			X
gene2118	2118	A7C91_RS10595	1919786	1920373	+	WP_068667328.1	28496647	imidazole glycerol phosphate synthase%2C glutamine amidotransferase subunit			X
gene2119	2119	A7C91_RS10600	1920375	1921064	+	WP_068667330.1	28496648	1-(5-phosphoribosyl)-5-[(5-phosphoribosylamino)methylideneamino]imidazole-4-carboxamide isomerase			X		X
