# Supplementary material for: The Piezo-Hyperthermophilic Archaeon Thermococcus piezophilus Regulates Its Energy Efficiency System to Cope With Large Hydrostatic Pressure Variations
Source: Front Microbiol. 2021 Nov 3;12:730231. doi: 10.3389/fmicb.2021.730231 (PMC8595942; doi:10.3389/fmicb.2021.730231)
Supplement: Supplementary file 7 [file Table_3.xlsx]

## Sheet: 90vs50
Annotation Cluster 1	Enrichment Score: 1.7752913720446737
Category	Term	Count	%	PValue	Genes	List Total	Pop Hits	Pop Total	Fold Enrichment	Bonferroni	Benjamini	FDR
UP_KEYWORDS	ATP-binding	25	11.5741	0.00159049	A7C91_RS05870, A7C91_RS05480, A7C91_RS06170, A7C91_RS05470, A7C91_RS03445, A7C91_RS03255, A7C91_RS08845, A7C91_RS03430, A7C91_RS09000, A7C91_RS08875, A7C91_RS02680, A7C91_RS03535, A7C91_RS02685, A7C91_RS03550, A7C91_RS04645, A7C91_RS05260, A7C91_RS00275, A7C91_RS06385, A7C91_RS07775, A7C91_RS05440, A7C91_RS07650, A7C91_RS05490, A7C91_RS05485, A7C91_RS08105, A7C91_RS05455	207	118	1867	1.91087	0.123761	0.123761	1.69012
UP_KEYWORDS	Nucleotide-binding	27	12.5	0.00323401	A7C91_RS05480, A7C91_RS03255, A7C91_RS03430, A7C91_RS09000, A7C91_RS08875, A7C91_RS03535, A7C91_RS05535, A7C91_RS03550, A7C91_RS05260, A7C91_RS06385, A7C91_RS07775, A7C91_RS05440, A7C91_RS06815, A7C91_RS05485, A7C91_RS05870, A7C91_RS06170, A7C91_RS03445, A7C91_RS05470, A7C91_RS08845, A7C91_RS02680, A7C91_RS02685, A7C91_RS04645, A7C91_RS00275, A7C91_RS07650, A7C91_RS05490, A7C91_RS08105, A7C91_RS0…	207	138	1867	1.76465	0.235748	0.125785	3.40933
UP_KEYWORDS	Ligase	12	5.55556	0.0148501	A7C91_RS06170, A7C91_RS05480, A7C91_RS03445, A7C91_RS07775, A7C91_RS05470, A7C91_RS03430, A7C91_RS05440, A7C91_RS08875, A7C91_RS05490, A7C91_RS04645, A7C91_RS05485, A7C91_RS05455	207	49	1867	2.20881	0.711137	0.266884	14.8042
GOTERM_MF_DIRECT	GO:0005524~ATP binding	31	14.3519	0.0417338	A7C91_RS05480, A7C91_RS03255, A7C91_RS03430, A7C91_RS09000, A7C91_RS05460, A7C91_RS08875, A7C91_RS03535, A7C91_RS03550, A7C91_RS05260, A7C91_RS06385, A7C91_RS07775, A7C91_RS05440, A7C91_RS05485, A7C91_RS05870, A7C91_RS06170, A7C91_RS03445, A7C91_RS05470, A7C91_RS08845, A7C91_RS04640, A7C91_RS06150, A7C91_RS02680, A7C91_RS02740, A7C91_RS02685, A7C91_RS04645, A7C91_RS00275, A7C91_RS06215, A7C91_RS0…	135	166	993	1.37363	0.994248	0.994248	38.7432
INTERPRO	IPR027417:P-loop containing nucleoside triphosphate hydrolase	17	7.87037	0.416918	A7C91_RS05870, A7C91_RS03255, A7C91_RS08845, A7C91_RS09000, A7C91_RS06150, A7C91_RS02680, A7C91_RS02740, A7C91_RS02685, A7C91_RS03550, A7C91_RS05260, A7C91_RS00275, A7C91_RS06385, A7C91_RS07775, A7C91_RS05355, A7C91_RS00900, A7C91_RS07650, A7C91_RS05795	180	121	1456	1.13646	1	1	99.9472
Annotation Cluster 2	Enrichment Score: 0.9140067592159395
Category	Term	Count	%	PValue	Genes	List Total	Pop Hits	Pop Total	Fold Enrichment	Bonferroni	Benjamini	FDR
UP_KEYWORDS	Iron	7	3.24074	0.0338703	A7C91_RS08085, A7C91_RS06205, A7C91_RS03980, A7C91_RS02180, A7C91_RS08735, A7C91_RS05545, A7C91_RS06195	207	23	1867	2.74501	0.942728	0.335396	30.8568
GOTERM_MF_DIRECT	GO:0051537~2 iron, 2 sulfur cluster binding	4	1.85185	0.0557721	A7C91_RS01915, A7C91_RS06205, A7C91_RS08735, A7C91_RS06195	135	7	993	4.20317	0.999036	0.968944	48.3025
UP_KEYWORDS	Iron-sulfur	6	2.77778	0.060675	A7C91_RS08085, A7C91_RS06205, A7C91_RS02180, A7C91_RS08735, A7C91_RS05545, A7C91_RS06195	207	20	1867	2.7058	0.994457	0.438561	48.8442
INTERPRO	IPR017927:Ferredoxin reductase-type FAD-binding domain	3	1.38889	0.0762585	A7C91_RS06205, A7C91_RS08735, A7C91_RS06195	180	4	1456	6.06667	1	1	67.0306
UP_KEYWORDS	2Fe-2S	3	1.38889	0.13492	A7C91_RS06205, A7C91_RS08735, A7C91_RS06195	207	6	1867	4.50966	0.999994	0.633023	78.8185
GOTERM_MF_DIRECT	GO:0050660~flavin adenine dinucleotide binding	4	1.85185	0.141368	A7C91_RS06205, A7C91_RS08735, A7C91_RS08200, A7C91_RS06195	135	10	993	2.94222	1	0.974989	82.6615
INTERPRO	IPR012165:Cytochrome-c3 hydrogenase, gamma subunit	3	1.38889	0.16172	A7C91_RS06205, A7C91_RS08735, A7C91_RS06195	180	6	1456	4.04444	1	1	91.5209
INTERPRO	IPR019480:Dihydroorotate dehydrogenase, electron transfer subunit, iron-sulphur cluster binding domain	3	1.38889	0.16172	A7C91_RS06205, A7C91_RS08735, A7C91_RS06195	180	6	1456	4.04444	1	1	91.5209
INTERPRO	IPR017938:Riboflavin synthase-like beta-barrel	3	1.38889	0.16172	A7C91_RS06205, A7C91_RS08735, A7C91_RS06195	180	6	1456	4.04444	1	1	91.5209
GOTERM_BP_DIRECT	GO:0006221~pyrimidine nucleotide biosynthetic process	4	1.85185	0.169755	A7C91_RS04655, A7C91_RS06205, A7C91_RS08735, A7C91_RS06195	89	10	600	2.69663	0.999998	0.988493	85.5776
PIR_SUPERFAMILY	PIRSF006816:cytochrome-c3 hydrogenase, gamma subunit	3	1.38889	0.188612	A7C91_RS06205, A7C91_RS08735, A7C91_RS06195	33	6	236	3.57576	0.998108	0.998108	83.1434
GOTERM_MF_DIRECT	GO:0016491~oxidoreductase activity	8	3.7037	0.476734	A7C91_RS01915, A7C91_RS08060, A7C91_RS06205, A7C91_RS04755, A7C91_RS06625, A7C91_RS08735, A7C91_RS09070, A7C91_RS06195	135	48	993	1.22593	1	0.999835	99.9416
Annotation Cluster 3	Enrichment Score: 0.7328953335631329
Category	Term	Count	%	PValue	Genes	List Total	Pop Hits	Pop Total	Fold Enrichment	Bonferroni	Benjamini	FDR
GOTERM_CC_DIRECT	GO:0016021~integral component of membrane	48	22.2222	0.0437725	A7C91_RS04225, A7C91_RS05865, A7C91_RS02275, A7C91_RS04200, A7C91_RS05515, A7C91_RS02240, A7C91_RS03450, A7C91_RS04635, A7C91_RS06785, A7C91_RS09190, A7C91_RS04220, A7C91_RS05530, A7C91_RS04205, A7C91_RS00600, A7C91_RS07390, A7C91_RS04195, A7C91_RS07425, A7C91_RS04170, A7C91_RS05895, A7C91_RS04190, A7C91_RS02510, A7C91_RS09005, A7C91_RS09585, A7C91_RS05075, A7C91_RS02270, A7C91_RS02530, A7C91_RS0…	68	384	642	1.18015	0.360836	0.360836	23.5679
UP_KEYWORDS	Transmembrane helix	47	21.7593	0.294398	A7C91_RS04225, A7C91_RS05865, A7C91_RS02275, A7C91_RS04200, A7C91_RS05515, A7C91_RS02240, A7C91_RS03450, A7C91_RS04635, A7C91_RS06785, A7C91_RS09190, A7C91_RS04220, A7C91_RS05530, A7C91_RS04205, A7C91_RS00600, A7C91_RS07390, A7C91_RS04195, A7C91_RS07425, A7C91_RS04170, A7C91_RS05895, A7C91_RS04190, A7C91_RS02510, A7C91_RS09005, A7C91_RS09585, A7C91_RS05075, A7C91_RS02270, A7C91_RS02530, A7C91_RS0…	207	386	1867	1.09821	1	0.799694	97.6106
UP_KEYWORDS	Transmembrane	47	21.7593	0.294398	A7C91_RS04225, A7C91_RS05865, A7C91_RS02275, A7C91_RS04200, A7C91_RS05515, A7C91_RS02240, A7C91_RS03450, A7C91_RS04635, A7C91_RS06785, A7C91_RS09190, A7C91_RS04220, A7C91_RS05530, A7C91_RS04205, A7C91_RS00600, A7C91_RS07390, A7C91_RS04195, A7C91_RS07425, A7C91_RS04170, A7C91_RS05895, A7C91_RS04190, A7C91_RS02510, A7C91_RS09005, A7C91_RS09585, A7C91_RS05075, A7C91_RS02270, A7C91_RS02530, A7C91_RS0…	207	386	1867	1.09821	1	0.799694	97.6106
UP_KEYWORDS	Membrane	47	21.7593	0.308566	A7C91_RS04225, A7C91_RS05865, A7C91_RS02275, A7C91_RS04200, A7C91_RS05515, A7C91_RS02240, A7C91_RS03450, A7C91_RS04635, A7C91_RS06785, A7C91_RS09190, A7C91_RS04220, A7C91_RS05530, A7C91_RS04205, A7C91_RS00600, A7C91_RS07390, A7C91_RS04195, A7C91_RS07425, A7C91_RS04170, A7C91_RS05895, A7C91_RS04190, A7C91_RS02510, A7C91_RS09005, A7C91_RS09585, A7C91_RS05075, A7C91_RS02270, A7C91_RS02530, A7C91_RS0…	207	388	1867	1.09255	1	0.800491	98.0772
Annotation Cluster 4	Enrichment Score: 0.7070407662654643
Category	Term	Count	%	PValue	Genes	List Total	Pop Hits	Pop Total	Fold Enrichment	Bonferroni	Benjamini	FDR
INTERPRO	IPR016185:Pre-ATP-grasp domain	3	1.38889	0.117003	A7C91_RS05480, A7C91_RS05460, A7C91_RS05455	180	5	1456	4.85333	1	1	82.4585
INTERPRO	IPR013815:ATP-grasp fold, subdomain 1	3	1.38889	0.16172	A7C91_RS05480, A7C91_RS05460, A7C91_RS05455	180	6	1456	4.04444	1	1	91.5209
INTERPRO	IPR013816:ATP-grasp fold, subdomain 2	3	1.38889	0.39987	A7C91_RS05480, A7C91_RS05460, A7C91_RS05455	180	11	1456	2.20606	1	1	99.9209
Annotation Cluster 5	Enrichment Score: 0.6906304875966479
Category	Term	Count	%	PValue	Genes	List Total	Pop Hits	Pop Total	Fold Enrichment	Bonferroni	Benjamini	FDR
INTERPRO	IPR017926:Glutamine amidotransferase	3	1.38889	0.117003	A7C91_RS07775, A7C91_RS05470, A7C91_RS05490	180	5	1456	4.85333	1	1	82.4585
UP_KEYWORDS	Glutamine amidotransferase	3	1.38889	0.217951	A7C91_RS07775, A7C91_RS05470, A7C91_RS05490	207	8	1867	3.38225	1	0.743417	92.8108
GOTERM_BP_DIRECT	GO:0006541~glutamine metabolic process	3	1.38889	0.332318	A7C91_RS07775, A7C91_RS05470, A7C91_RS05490	89	8	600	2.52809	1	0.984312	98.5073
Annotation Cluster 6	Enrichment Score: 0.5490602600200397
Category	Term	Count	%	PValue	Genes	List Total	Pop Hits	Pop Total	Fold Enrichment	Bonferroni	Benjamini	FDR
UP_KEYWORDS	Nucleotidyltransferase	6	2.77778	0.132981	A7C91_RS07285, A7C91_RS07275, A7C91_RS07280, A7C91_RS03930, A7C91_RS03535, A7C91_RS04050	207	25	1867	2.16464	0.999993	0.65928	78.3045
GOTERM_MF_DIRECT	GO:0003677~DNA binding	13	6.01852	0.140166	A7C91_RS05125, A7C91_RS04590, A7C91_RS05790, A7C91_RS09170, A7C91_RS00990, A7C91_RS04645, A7C91_RS00890, A7C91_RS07285, A7C91_RS07275, A7C91_RS07280, A7C91_RS07650, A7C91_RS03930, A7C91_RS05580	135	64	993	1.4941	1	0.989624	82.3806
UP_KEYWORDS	DNA-directed RNA polymerase	4	1.85185	0.194551	A7C91_RS07285, A7C91_RS07275, A7C91_RS07280, A7C91_RS05580	207	14	1867	2.57695	1	0.722706	90.1418
GOTERM_MF_DIRECT	GO:0003899~DNA-directed RNA polymerase activity	4	1.85185	0.212798	A7C91_RS07285, A7C91_RS07275, A7C91_RS07280, A7C91_RS05580	135	12	993	2.45185	1	0.984013	93.6122
UP_KEYWORDS	Transcription	6	2.77778	0.433906	A7C91_RS07285, A7C91_RS07275, A7C91_RS09170, A7C91_RS07280, A7C91_RS10275, A7C91_RS05580	207	39	1867	1.38759	1	0.894483	99.7742
GOTERM_BP_DIRECT	GO:0006351~transcription, DNA-templated	6	2.77778	0.517375	A7C91_RS07285, A7C91_RS07275, A7C91_RS09170, A7C91_RS07280, A7C91_RS10275, A7C91_RS05580	89	32	600	1.26404	1	0.991507	99.9491
GOTERM_MF_DIRECT	GO:0008270~zinc ion binding	5	2.31481	0.827837	A7C91_RS07285, A7C91_RS03430, A7C91_RS07280, A7C91_RS07650, A7C91_RS10275	135	41	993	0.897019	1	1	100
Annotation Cluster 7	Enrichment Score: 0.342507267589941
Category	Term	Count	%	PValue	Genes	List Total	Pop Hits	Pop Total	Fold Enrichment	Bonferroni	Benjamini	FDR
SMART	SM00382:AAA	7	3.24074	0.385143	A7C91_RS05870, A7C91_RS03255, A7C91_RS09000, A7C91_RS02680, A7C91_RS02740, A7C91_RS02685, A7C91_RS05260	34	45	296	1.35425	1	1	98.654
INTERPRO	IPR003439:ABC transporter-like	5	2.31481	0.399502	A7C91_RS05870, A7C91_RS03255, A7C91_RS09000, A7C91_RS02740, A7C91_RS05260	180	26	1456	1.55556	1	1	99.9202
INTERPRO	IPR017871:ABC transporter, conserved site	4	1.85185	0.419508	A7C91_RS05870, A7C91_RS03255, A7C91_RS09000, A7C91_RS05260	180	19	1456	1.70292	1	1	99.9503
INTERPRO	IPR003593:AAA+ ATPase domain	7	3.24074	0.483709	A7C91_RS05870, A7C91_RS03255, A7C91_RS09000, A7C91_RS02680, A7C91_RS02740, A7C91_RS02685, A7C91_RS05260	180	45	1456	1.25827	1	1	99.9904
GOTERM_MF_DIRECT	GO:0016887~ATPase activity	5	2.31481	0.620867	A7C91_RS05870, A7C91_RS03255, A7C91_RS09000, A7C91_RS02740, A7C91_RS05260	135	31	993	1.18638	1	0.999992	99.9986

## Sheet: 50vs90
Annotation Cluster 1	Enrichment Score: 1.7331921442212606
Category	Term	Count	%	PValue	Genes	List Total	Pop Hits	Pop Total	Fold Enrichment	Bonferroni	Benjamini	FDR
INTERPRO	IPR001750:NADH:ubiquinone/plastoquinone oxidoreductase	5	2.30415	0.00813795	A7C91_RS04305, A7C91_RS04315, A7C91_RS04310, A7C91_RS07020, A7C91_RS06960	117	11	1456	5.65657	0.842243	0.842243	9.91939
GOTERM_BP_DIRECT	GO:0042773~ATP synthesis coupled electron transport	4	1.84332	0.015199	A7C91_RS04305, A7C91_RS04250, A7C91_RS04310, A7C91_RS07020	35	10	600	6.85714	0.318114	0.318114	11.685
GOTERM_MF_DIRECT	GO:0008137~NADH dehydrogenase (ubiquinone) activity	4	1.84332	0.0175895	A7C91_RS04305, A7C91_RS04310, A7C91_RS07020, A7C91_RS08460	76	8	993	6.53289	0.690017	0.690017	16.5934
INTERPRO	IPR003918:NADH:ubiquinone oxidoreductase	3	1.38249	0.0536596	A7C91_RS04305, A7C91_RS04310, A7C91_RS07020	117	5	1456	7.46667	0.999996	0.984312	50.5942
Annotation Cluster 2	Enrichment Score: 0.2504001989836251
Category	Term	Count	%	PValue	Genes	List Total	Pop Hits	Pop Total	Fold Enrichment	Bonferroni	Benjamini	FDR
GOTERM_CC_DIRECT	GO:0016021~integral component of membrane	29	13.3641	0.163659	A7C91_RS00450, A7C91_RS08795, A7C91_RS00165, A7C91_RS06960, A7C91_RS10350, A7C91_RS08610, A7C91_RS04315, A7C91_RS09440, A7C91_RS04310, A7C91_RS09250, A7C91_RS01585, A7C91_RS07005, A7C91_RS02565, A7C91_RS00345, A7C91_RS10385, A7C91_RS09685, A7C91_RS07965, A7C91_RS09955, A7C91_RS04305, A7C91_RS08600, A7C91_RS08980, A7C91_RS04855, A7C91_RS08070, A7C91_RS00720, A7C91_RS03785, A7C91_RS04250, A7C91_RS0…	42	384	642	1.15439	0.799806	0.799806	64.2467
UP_KEYWORDS	Transmembrane	30	13.8249	0.844845	A7C91_RS00450, A7C91_RS08795, A7C91_RS00165, A7C91_RS06960, A7C91_RS10350, A7C91_RS08610, A7C91_RS04315, A7C91_RS09440, A7C91_RS04310, A7C91_RS09250, A7C91_RS01585, A7C91_RS07005, A7C91_RS02565, A7C91_RS00345, A7C91_RS10385, A7C91_RS09685, A7C91_RS07965, A7C91_RS09955, A7C91_RS10160, A7C91_RS04305, A7C91_RS08600, A7C91_RS08980, A7C91_RS04855, A7C91_RS08070, A7C91_RS00720, A7C91_RS03785, A7C91_RS0…	163	386	1867	0.890206	1	0.999971	100
UP_KEYWORDS	Transmembrane helix	30	13.8249	0.844845	A7C91_RS00450, A7C91_RS08795, A7C91_RS00165, A7C91_RS06960, A7C91_RS10350, A7C91_RS08610, A7C91_RS04315, A7C91_RS09440, A7C91_RS04310, A7C91_RS09250, A7C91_RS01585, A7C91_RS07005, A7C91_RS02565, A7C91_RS00345, A7C91_RS10385, A7C91_RS09685, A7C91_RS07965, A7C91_RS09955, A7C91_RS10160, A7C91_RS04305, A7C91_RS08600, A7C91_RS08980, A7C91_RS04855, A7C91_RS08070, A7C91_RS00720, A7C91_RS03785, A7C91_RS0…	163	386	1867	0.890206	1	0.999971	100
UP_KEYWORDS	Membrane	30	13.8249	0.852916	A7C91_RS00450, A7C91_RS08795, A7C91_RS00165, A7C91_RS06960, A7C91_RS10350, A7C91_RS08610, A7C91_RS04315, A7C91_RS09440, A7C91_RS04310, A7C91_RS09250, A7C91_RS01585, A7C91_RS07005, A7C91_RS02565, A7C91_RS00345, A7C91_RS10385, A7C91_RS09685, A7C91_RS07965, A7C91_RS09955, A7C91_RS10160, A7C91_RS04305, A7C91_RS08600, A7C91_RS08980, A7C91_RS04855, A7C91_RS08070, A7C91_RS00720, A7C91_RS03785, A7C91_RS0…	163	388	1867	0.885618	1	0.999942	100
Annotation Cluster 3	Enrichment Score: 0.22296208595851613
Category	Term	Count	%	PValue	Genes	List Total	Pop Hits	Pop Total	Fold Enrichment	Bonferroni	Benjamini	FDR
GOTERM_CC_DIRECT	GO:0005840~ribosome	5	2.30415	0.367748	A7C91_RS08640, A7C91_RS01010, A7C91_RS06695, A7C91_RS09275, A7C91_RS00350	42	48	642	1.59226	0.983856	0.872941	92.8531
GOTERM_BP_DIRECT	GO:0006412~translation	5	2.30415	0.501313	A7C91_RS08640, A7C91_RS01010, A7C91_RS06695, A7C91_RS09275, A7C91_RS00350	35	64	600	1.33929	1	0.999833	99.6465
GOTERM_MF_DIRECT	GO:0003735~structural constituent of ribosome	5	2.30415	0.693902	A7C91_RS08640, A7C91_RS01010, A7C91_RS06695, A7C91_RS09275, A7C91_RS00350	76	61	993	1.07097	1	0.99983	99.9994
UP_KEYWORDS	Ribonucleoprotein	6	2.76498	0.730298	A7C91_RS02330, A7C91_RS08640, A7C91_RS01010, A7C91_RS06695, A7C91_RS09275, A7C91_RS00350	163	69	1867	0.995999	1	0.999995	99.9998
UP_KEYWORDS	Ribosomal protein	5	2.30415	0.821734	A7C91_RS08640, A7C91_RS01010, A7C91_RS06695, A7C91_RS09275, A7C91_RS00350	163	64	1867	0.894843	1	0.999994	100
Annotation Cluster 4	Enrichment Score: 0.032682573941126426
Category	Term	Count	%	PValue	Genes	List Total	Pop Hits	Pop Total	Fold Enrichment	Bonferroni	Benjamini	FDR
GOTERM_MF_DIRECT	GO:0016887~ATPase activity	3	1.38249	0.695059	A7C91_RS00460, A7C91_RS04860, A7C91_RS07970	76	31	993	1.26443	1	0.999606	99.9995
INTERPRO	IPR027417:P-loop containing nucleoside triphosphate hydrolase	5	2.30415	0.991276	A7C91_RS00695, A7C91_RS00460, A7C91_RS02035, A7C91_RS04860, A7C91_RS07970	117	121	1456	0.514233	1	1	100
GOTERM_MF_DIRECT	GO:0005524~ATP binding	6	2.76498	0.997809	A7C91_RS09665, A7C91_RS00695, A7C91_RS00460, A7C91_RS04860, A7C91_RS07970, A7C91_RS02065	76	166	993	0.472257	1	1	100
UP_KEYWORDS	ATP-binding	4	1.84332	0.998697	A7C91_RS00695, A7C91_RS00460, A7C91_RS04860, A7C91_RS07970	163	118	1867	0.388271	1	1	100
UP_KEYWORDS	Nucleotide-binding	4	1.84332	0.999748	A7C91_RS00695, A7C91_RS00460, A7C91_RS04860, A7C91_RS07970	163	138	1867	0.332	1	1	100

## Sheet: 90vs01
Annotation Cluster 1	Enrichment Score: 2.0103532215207194
Category	Term	Count	%	PValue	Genes	List Total	Pop Hits	Pop Total	Fold Enrichment	Bonferroni	Benjamini	FDR
UP_KEYWORDS	Iron	12	2.77136	0.0033859	A7C91_RS09075, A7C91_RS02425, A7C91_RS05430, A7C91_RS06205, A7C91_RS02665, A7C91_RS05350, A7C91_RS03980, A7C91_RS08410, A7C91_RS02180, A7C91_RS02315, A7C91_RS08735, A7C91_RS05545	391	23	1867	2.49127	0.29245	0.0668502	3.70804
UP_KEYWORDS	Iron-sulfur	11	2.54042	0.00345951	A7C91_RS09075, A7C91_RS02425, A7C91_RS05430, A7C91_RS06205, A7C91_RS02665, A7C91_RS05350, A7C91_RS08410, A7C91_RS02180, A7C91_RS02315, A7C91_RS08735, A7C91_RS05545	391	20	1867	2.62621	0.297761	0.0572119	3.78725
UP_KEYWORDS	4Fe-4S	7	1.61663	0.0141956	A7C91_RS09075, A7C91_RS05430, A7C91_RS02665, A7C91_RS05350, A7C91_RS08410, A7C91_RS02180, A7C91_RS05545	391	11	1867	3.0386	0.767375	0.114433	14.7245
GOTERM_MF_DIRECT	GO:0051539~4 iron, 4 sulfur cluster binding	9	2.07852	0.0546694	A7C91_RS09075, A7C91_RS04350, A7C91_RS02495, A7C91_RS05430, A7C91_RS02665, A7C91_RS05350, A7C91_RS08410, A7C91_RS02180, A7C91_RS05545	265	17	993	1.9838	0.999957	0.965073	49.9352
Annotation Cluster 2	Enrichment Score: 1.77203608064166
Category	Term	Count	%	PValue	Genes	List Total	Pop Hits	Pop Total	Fold Enrichment	Bonferroni	Benjamini	FDR
UP_KEYWORDS	Hydrogen ion transport	6	1.38568	0.0019354	A7C91_RS03315, A7C91_RS03325, A7C91_RS03330, A7C91_RS03340, A7C91_RS03320, A7C91_RS03335	391	6	1867	4.77494	0.179304	0.0482003	2.13515
UP_KEYWORDS	ATP synthesis	6	1.38568	0.0019354	A7C91_RS03315, A7C91_RS03325, A7C91_RS03330, A7C91_RS03340, A7C91_RS03320, A7C91_RS03335	391	6	1867	4.77494	0.179304	0.0482003	2.13515
GOTERM_MF_DIRECT	GO:0046933~proton-transporting ATP synthase activity, rotational mechanism	6	1.38568	0.00605639	A7C91_RS03315, A7C91_RS03325, A7C91_RS03330, A7C91_RS03340, A7C91_RS03320, A7C91_RS03335	265	6	993	3.74717	0.662905	0.662905	7.20308
UP_KEYWORDS	Transport	14	3.23326	0.00830568	A7C91_RS04375, A7C91_RS06380, A7C91_RS03315, A7C91_RS03325, A7C91_RS05875, A7C91_RS04510, A7C91_RS04495, A7C91_RS04930, A7C91_RS03330, A7C91_RS04505, A7C91_RS03340, A7C91_RS02180, A7C91_RS03320, A7C91_RS03335	391	32	1867	2.08903	0.572891	0.0744229	8.87315
GOTERM_BP_DIRECT	GO:0042777~plasma membrane ATP synthesis coupled proton transport	6	1.38568	0.0111487	A7C91_RS03315, A7C91_RS03325, A7C91_RS03330, A7C91_RS03340, A7C91_RS03320, A7C91_RS03335	183	6	600	3.27869	0.666698	0.30666	11.6589
UP_KEYWORDS	Ion transport	6	1.38568	0.0386098	A7C91_RS03315, A7C91_RS03325, A7C91_RS03330, A7C91_RS03340, A7C91_RS03320, A7C91_RS03335	391	10	1867	2.86496	0.981979	0.199985	35.5103
GOTERM_BP_DIRECT	GO:0015991~ATP hydrolysis coupled proton transport	5	1.15473	0.0721392	A7C91_RS03325, A7C91_RS03330, A7C91_RS03340, A7C91_RS03345, A7C91_RS03320	183	6	600	2.73224	0.999349	0.840291	56.3027
GOTERM_CC_DIRECT	GO:0033178~proton-transporting two-sector ATPase complex, catalytic domain	3	0.692841	0.110519	A7C91_RS03325, A7C91_RS03340, A7C91_RS03320	134	3	642	4.79104	0.946492	0.623176	61.3335
GOTERM_MF_DIRECT	GO:0046961~proton-transporting ATPase activity, rotational mechanism	3	0.692841	0.174186	A7C91_RS03330, A7C91_RS03340, A7C91_RS03335	265	3	993	3.74717	1	0.942435	90.5126
Annotation Cluster 3	Enrichment Score: 1.3695241440798627
Category	Term	Count	%	PValue	Genes	List Total	Pop Hits	Pop Total	Fold Enrichment	Bonferroni	Benjamini	FDR
UP_KEYWORDS	Ligase	18	4.15704	0.0164705	A7C91_RS06170, A7C91_RS05480, A7C91_RS05470, A7C91_RS03230, A7C91_RS01900, A7C91_RS06245, A7C91_RS05435, A7C91_RS07775, A7C91_RS04445, A7C91_RS05440, A7C91_RS04870, A7C91_RS05490, A7C91_RS05465, A7C91_RS00110, A7C91_RS05475, A7C91_RS05485, A7C91_RS05455, A7C91_RS09615	391	49	1867	1.75406	0.816214	0.113965	16.8914
UP_KEYWORDS	ATP-binding	34	7.85219	0.0361663	A7C91_RS05480, A7C91_RS03230, A7C91_RS00905, A7C91_RS08835, A7C91_RS03535, A7C91_RS03550, A7C91_RS05445, A7C91_RS02630, A7C91_RS07400, A7C91_RS07775, A7C91_RS05440, A7C91_RS02650, A7C91_RS03325, A7C91_RS10580, A7C91_RS05465, A7C91_RS05485, A7C91_RS09615, A7C91_RS05870, A7C91_RS06170, A7C91_RS05470, A7C91_RS10035, A7C91_RS01940, A7C91_RS01615, A7C91_RS01900, A7C91_RS05435, A7C91_RS00540, A7C91_RS0…	391	118	1867	1.37583	0.976654	0.198299	33.6605
UP_KEYWORDS	Nucleotide-binding	38	8.77598	0.0503048	A7C91_RS05480, A7C91_RS03230, A7C91_RS00905, A7C91_RS08835, A7C91_RS03535, A7C91_RS03550, A7C91_RS02630, A7C91_RS05445, A7C91_RS07400, A7C91_RS07775, A7C91_RS04920, A7C91_RS05440, A7C91_RS02650, A7C91_RS03325, A7C91_RS06815, A7C91_RS10580, A7C91_RS05465, A7C91_RS05485, A7C91_RS09615, A7C91_RS05870, A7C91_RS06170, A7C91_RS05470, A7C91_RS10035, A7C91_RS01940, A7C91_RS02665, A7C91_RS01615, A7C91_RS0…	391	138	1867	1.31484	0.994829	0.231437	43.7306
GOTERM_MF_DIRECT	GO:0005524~ATP binding	52	12.0092	0.11099	A7C91_RS05480, A7C91_RS04150, A7C91_RS03550, A7C91_RS02630, A7C91_RS01330, A7C91_RS05445, A7C91_RS07775, A7C91_RS05440, A7C91_RS03340, A7C91_RS04585, A7C91_RS05485, A7C91_RS05470, A7C91_RS06150, A7C91_RS01615, A7C91_RS05270, A7C91_RS05435, A7C91_RS07980, A7C91_RS06215, A7C91_RS04495, A7C91_RS08780, A7C91_RS03330, A7C91_RS05475, A7C91_RS03910, A7C91_RS03335, A7C91_RS03230, A7C91_RS05460, A7C91_RS0…	265	166	993	1.17381	1	0.92809	76.4904
Annotation Cluster 4	Enrichment Score: 1.3397316366420386
Category	Term	Count	%	PValue	Genes	List Total	Pop Hits	Pop Total	Fold Enrichment	Bonferroni	Benjamini	FDR
UP_KEYWORDS	Ribosomal protein	23	5.31178	0.00762009	A7C91_RS05660, A7C91_RS06375, A7C91_RS08305, A7C91_RS06365, A7C91_RS06345, A7C91_RS06330, A7C91_RS06355, A7C91_RS06265, A7C91_RS05565, A7C91_RS07785, A7C91_RS05560, A7C91_RS06290, A7C91_RS06340, A7C91_RS06320, A7C91_RS01600, A7C91_RS06370, A7C91_RS06285, A7C91_RS06325, A7C91_RS05765, A7C91_RS06260, A7C91_RS06310, A7C91_RS06270, A7C91_RS06360	391	64	1867	1.71599	0.541698	0.0750565	8.16883
UP_KEYWORDS	rRNA-binding	14	3.23326	0.00830568	A7C91_RS06375, A7C91_RS08305, A7C91_RS06365, A7C91_RS06330, A7C91_RS06345, A7C91_RS06355, A7C91_RS06265, A7C91_RS06290, A7C91_RS06320, A7C91_RS06340, A7C91_RS06285, A7C91_RS06260, A7C91_RS06310, A7C91_RS06360	391	32	1867	2.08903	0.572891	0.0744229	8.87315
UP_KEYWORDS	Ribonucleoprotein	23	5.31178	0.0196058	A7C91_RS05660, A7C91_RS06375, A7C91_RS08305, A7C91_RS06365, A7C91_RS06345, A7C91_RS06330, A7C91_RS06355, A7C91_RS06265, A7C91_RS05565, A7C91_RS07785, A7C91_RS05560, A7C91_RS06290, A7C91_RS06340, A7C91_RS06320, A7C91_RS01600, A7C91_RS06370, A7C91_RS06285, A7C91_RS06325, A7C91_RS05765, A7C91_RS06260, A7C91_RS06310, A7C91_RS06270, A7C91_RS06360	391	69	1867	1.59165	0.867299	0.125973	19.7957
GOTERM_CC_DIRECT	GO:0005840~ribosome	17	3.9261	0.0237823	A7C91_RS05660, A7C91_RS08305, A7C91_RS06345, A7C91_RS06330, A7C91_RS06355, A7C91_RS06265, A7C91_RS05565, A7C91_RS07785, A7C91_RS05560, A7C91_RS06340, A7C91_RS01600, A7C91_RS06325, A7C91_RS05765, A7C91_RS06260, A7C91_RS06310, A7C91_RS06270, A7C91_RS06360	134	48	642	1.69683	0.452143	0.259827	17.7398
GOTERM_MF_DIRECT	GO:0003735~structural constituent of ribosome	22	5.08083	0.101968	A7C91_RS06375, A7C91_RS08305, A7C91_RS06365, A7C91_RS06345, A7C91_RS06330, A7C91_RS06355, A7C91_RS06265, A7C91_RS05565, A7C91_RS07785, A7C91_RS05560, A7C91_RS06290, A7C91_RS06340, A7C91_RS06320, A7C91_RS01600, A7C91_RS06370, A7C91_RS06285, A7C91_RS06325, A7C91_RS05765, A7C91_RS06260, A7C91_RS06310, A7C91_RS06270, A7C91_RS06360	265	61	993	1.35144	1	0.936084	73.3799
UP_KEYWORDS	RNA-binding	16	3.69515	0.106684	A7C91_RS06375, A7C91_RS08305, A7C91_RS06365, A7C91_RS06345, A7C91_RS06330, A7C91_RS06355, A7C91_RS06265, A7C91_RS06290, A7C91_RS04930, A7C91_RS06340, A7C91_RS06320, A7C91_RS06285, A7C91_RS06325, A7C91_RS06260, A7C91_RS06310, A7C91_RS06360	391	52	1867	1.46921	0.99999	0.368897	71.5449
GOTERM_MF_DIRECT	GO:0019843~rRNA binding	10	2.30947	0.160219	A7C91_RS06375, A7C91_RS06365, A7C91_RS06330, A7C91_RS06345, A7C91_RS06265, A7C91_RS06290, A7C91_RS06320, A7C91_RS06340, A7C91_RS06285, A7C91_RS06260	265	24	993	1.56132	1	0.941659	88.3377
GOTERM_BP_DIRECT	GO:0006412~translation	22	5.08083	0.372302	A7C91_RS06375, A7C91_RS08305, A7C91_RS06365, A7C91_RS06345, A7C91_RS06330, A7C91_RS06355, A7C91_RS06265, A7C91_RS05565, A7C91_RS07785, A7C91_RS05560, A7C91_RS06290, A7C91_RS06340, A7C91_RS06320, A7C91_RS01600, A7C91_RS06370, A7C91_RS06285, A7C91_RS06325, A7C91_RS05765, A7C91_RS06260, A7C91_RS06310, A7C91_RS06270, A7C91_RS06360	183	64	600	1.12705	1	0.99667	99.4196
Annotation Cluster 5	Enrichment Score: 1.2832836051468337
Category	Term	Count	%	PValue	Genes	List Total	Pop Hits	Pop Total	Fold Enrichment	Bonferroni	Benjamini	FDR
UP_KEYWORDS	Nucleotidyltransferase	12	2.77136	0.00743677	A7C91_RS07285, A7C91_RS07275, A7C91_RS08300, A7C91_RS07440, A7C91_RS07280, A7C91_RS03495, A7C91_RS06480, A7C91_RS03930, A7C91_RS03535, A7C91_RS03935, A7C91_RS07290, A7C91_RS04050	391	25	1867	2.29197	0.532981	0.0811187	7.97967
UP_KEYWORDS	DNA-directed RNA polymerase	8	1.84758	0.0144191	A7C91_RS07285, A7C91_RS07275, A7C91_RS08300, A7C91_RS07440, A7C91_RS07280, A7C91_RS06480, A7C91_RS07290, A7C91_RS05580	391	14	1867	2.72853	0.772692	0.107704	14.9396
UP_KEYWORDS	Transcription	14	3.23326	0.0468023	A7C91_RS05575, A7C91_RS09170, A7C91_RS08300, A7C91_RS06940, A7C91_RS07285, A7C91_RS07275, A7C91_RS03820, A7C91_RS07440, A7C91_RS07280, A7C91_RS04845, A7C91_RS06480, A7C91_RS07290, A7C91_RS05580, A7C91_RS08435	391	39	1867	1.71408	0.992472	0.226883	41.3749
GOTERM_MF_DIRECT	GO:0003899~DNA-directed RNA polymerase activity	7	1.61663	0.069962	A7C91_RS07285, A7C91_RS07275, A7C91_RS08300, A7C91_RS07280, A7C91_RS06480, A7C91_RS07290, A7C91_RS05580	265	12	993	2.18585	0.999998	0.925471	59.0391
GOTERM_MF_DIRECT	GO:0003677~DNA binding	22	5.08083	0.154021	A7C91_RS04590, A7C91_RS05125, A7C91_RS05790, A7C91_RS09170, A7C91_RS08300, A7C91_RS03905, A7C91_RS05860, A7C91_RS05885, A7C91_RS07550, A7C91_RS06940, A7C91_RS00890, A7C91_RS05270, A7C91_RS07285, A7C91_RS07275, A7C91_RS03820, A7C91_RS07980, A7C91_RS07280, A7C91_RS06480, A7C91_RS03930, A7C91_RS07290, A7C91_RS03935, A7C91_RS05580	265	64	993	1.28809	1	0.949911	87.2331
GOTERM_BP_DIRECT	GO:0006351~transcription, DNA-templated	12	2.77136	0.369206	A7C91_RS05575, A7C91_RS07285, A7C91_RS07275, A7C91_RS09170, A7C91_RS03820, A7C91_RS08300, A7C91_RS07280, A7C91_RS06480, A7C91_RS07290, A7C91_RS08435, A7C91_RS05580, A7C91_RS06940	183	32	600	1.22951	1	0.998421	99.3872
Annotation Cluster 6	Enrichment Score: 1.0704859172536214
Category	Term	Count	%	PValue	Genes	List Total	Pop Hits	Pop Total	Fold Enrichment	Bonferroni	Benjamini	FDR
INTERPRO	IPR006638:Elongator protein 3/MiaB/NifB	8	1.84758	0.0188707	A7C91_RS02560, A7C91_RS04350, A7C91_RS02495, A7C91_RS04090, A7C91_RS02665, A7C91_RS03285, A7C91_RS08960, A7C91_RS03855	350	13	1456	2.56	0.999999	0.999999	25.1702
SMART	SM00729:Elp3	8	1.84758	0.0216587	A7C91_RS02560, A7C91_RS04350, A7C91_RS02495, A7C91_RS04090, A7C91_RS02665, A7C91_RS03285, A7C91_RS08960, A7C91_RS03855	75	13	296	2.42872	0.731203	0.731203	19.7032
INTERPRO	IPR013785:Aldolase-type TIM barrel	14	3.23326	0.0431999	A7C91_RS02560, A7C91_RS01935, A7C91_RS04065, A7C91_RS02665, A7C91_RS05360, A7C91_RS03285, A7C91_RS05350, A7C91_RS10600, A7C91_RS05545, A7C91_RS01905, A7C91_RS02495, A7C91_RS04090, A7C91_RS07685, A7C91_RS03855	350	34	1456	1.71294	1	1	48.9376
INTERPRO	IPR007197:Radical SAM	9	2.07852	0.0612387	A7C91_RS02560, A7C91_RS04350, A7C91_RS02495, A7C91_RS04090, A7C91_RS02665, A7C91_RS03285, A7C91_RS08960, A7C91_RS03855, A7C91_RS05545	350	19	1456	1.97053	1	1	61.7797
GOTERM_MF_DIRECT	GO:0051536~iron-sulfur cluster binding	10	2.30947	0.401663	A7C91_RS02560, A7C91_RS04185, A7C91_RS04090, A7C91_RS02430, A7C91_RS03285, A7C91_RS08730, A7C91_RS08960, A7C91_RS03855, A7C91_RS04780, A7C91_RS08740	265	30	993	1.24906	1	0.993949	99.8201
GOTERM_MF_DIRECT	GO:0003824~catalytic activity	10	2.30947	0.869549	A7C91_RS01935, A7C91_RS02560, A7C91_RS00385, A7C91_RS02495, A7C91_RS04090, A7C91_RS04065, A7C91_RS03545, A7C91_RS03285, A7C91_RS08960, A7C91_RS03855	265	44	993	0.85163	1	0.999998	100
Annotation Cluster 7	Enrichment Score: 1.0157242681266037
Category	Term	Count	%	PValue	Genes	List Total	Pop Hits	Pop Total	Fold Enrichment	Bonferroni	Benjamini	FDR
UP_KEYWORDS	Iron-sulfur	11	2.54042	0.00345951	A7C91_RS09075, A7C91_RS02425, A7C91_RS05430, A7C91_RS06205, A7C91_RS02665, A7C91_RS05350, A7C91_RS08410, A7C91_RS02180, A7C91_RS02315, A7C91_RS08735, A7C91_RS05545	391	20	1867	2.62621	0.297761	0.0572119	3.78725
GOTERM_BP_DIRECT	GO:0006221~pyrimidine nucleotide biosynthetic process	8	1.84758	0.0107126	A7C91_RS04655, A7C91_RS02425, A7C91_RS01940, A7C91_RS02805, A7C91_RS06205, A7C91_RS02800, A7C91_RS02315, A7C91_RS08735	183	10	600	2.62295	0.65198	0.410068	11.2271
GOTERM_MF_DIRECT	GO:0051537~2 iron, 2 sulfur cluster binding	5	1.15473	0.0853895	A7C91_RS01915, A7C91_RS02425, A7C91_RS06205, A7C91_RS02315, A7C91_RS08735	265	7	993	2.67655	1	0.93025	66.6595
UP_KEYWORDS	2Fe-2S	4	0.923788	0.109774	A7C91_RS02425, A7C91_RS06205, A7C91_RS02315, A7C91_RS08735	391	6	1867	3.18329	0.999993	0.355501	72.6225
INTERPRO	IPR017938:Riboflavin synthase-like beta-barrel	4	0.923788	0.153059	A7C91_RS02425, A7C91_RS06205, A7C91_RS02315, A7C91_RS08735	350	6	1456	2.77333	1	1	92.0212
INTERPRO	IPR012165:Cytochrome-c3 hydrogenase, gamma subunit	4	0.923788	0.153059	A7C91_RS02425, A7C91_RS06205, A7C91_RS02315, A7C91_RS08735	350	6	1456	2.77333	1	1	92.0212
INTERPRO	IPR019480:Dihydroorotate dehydrogenase, electron transfer subunit, iron-sulphur cluster binding domain	4	0.923788	0.153059	A7C91_RS02425, A7C91_RS06205, A7C91_RS02315, A7C91_RS08735	350	6	1456	2.77333	1	1	92.0212
PIR_SUPERFAMILY	PIRSF006816:cytochrome-c3 hydrogenase, gamma subunit	4	0.923788	0.247383	A7C91_RS02425, A7C91_RS06205, A7C91_RS02315, A7C91_RS08735	71	6	236	2.21596	1	1	94.4787
GOTERM_MF_DIRECT	GO:0050660~flavin adenine dinucleotide binding	5	1.15473	0.261521	A7C91_RS02425, A7C91_RS06205, A7C91_RS02315, A7C91_RS08735, A7C91_RS08200	265	10	993	1.87358	1	0.973157	97.6025
GOTERM_MF_DIRECT	GO:0016491~oxidoreductase activity	11	2.54042	0.863955	A7C91_RS02855, A7C91_RS02970, A7C91_RS01915, A7C91_RS01930, A7C91_RS02425, A7C91_RS08060, A7C91_RS06205, A7C91_RS02430, A7C91_RS02315, A7C91_RS08735, A7C91_RS09070	265	48	993	0.858726	1	0.999998	100
Annotation Cluster 8	Enrichment Score: 0.9572988269728845
Category	Term	Count	%	PValue	Genes	List Total	Pop Hits	Pop Total	Fold Enrichment	Bonferroni	Benjamini	FDR
GOTERM_MF_DIRECT	GO:0004871~signal transducer activity	4	0.923788	0.059801	A7C91_RS01400, A7C91_RS01405, A7C91_RS01445, A7C91_RS03305	265	4	993	3.74717	0.999984	0.936674	53.1788
INTERPRO	IPR004089:Methyl-accepting chemotaxis protein (MCP) signalling domain	3	0.692841	0.144626	A7C91_RS01405, A7C91_RS01445, A7C91_RS03305	350	3	1456	4.16	1	1	90.7226
SMART	SM00283:MA	3	0.692841	0.155292	A7C91_RS01405, A7C91_RS01445, A7C91_RS03305	75	3	296	3.94667	0.99996	0.993673	81.5721
Annotation Cluster 9	Enrichment Score: 0.7847672622719876
Category	Term	Count	%	PValue	Genes	List Total	Pop Hits	Pop Total	Fold Enrichment	Bonferroni	Benjamini	FDR
UP_KEYWORDS	Glutamine amidotransferase	5	1.15473	0.0643914	A7C91_RS07775, A7C91_RS05470, A7C91_RS05430, A7C91_RS05490, A7C91_RS09555	391	8	1867	2.98434	0.998874	0.27623	52.3604
GOTERM_BP_DIRECT	GO:0006541~glutamine metabolic process	5	1.15473	0.19884	A7C91_RS07775, A7C91_RS05470, A7C91_RS05430, A7C91_RS05490, A7C91_RS09555	183	8	600	2.04918	1	0.973245	91.3819
INTERPRO	IPR017926:Glutamine amidotransferase	3	0.692841	0.345435	A7C91_RS07775, A7C91_RS05470, A7C91_RS05490	350	5	1456	2.496	1	1	99.8419
Annotation Cluster 10	Enrichment Score: 0.7245638331441175
Category	Term	Count	%	PValue	Genes	List Total	Pop Hits	Pop Total	Fold Enrichment	Bonferroni	Benjamini	FDR
INTERPRO	IPR016185:Pre-ATP-grasp domain	4	0.923788	0.0925929	A7C91_RS05445, A7C91_RS05480, A7C91_RS05460, A7C91_RS05455	350	5	1456	3.328	1	1	77.2094
INTERPRO	IPR013815:ATP-grasp fold, subdomain 1	4	0.923788	0.153059	A7C91_RS05445, A7C91_RS05480, A7C91_RS05460, A7C91_RS05455	350	6	1456	2.77333	1	1	92.0212
INTERPRO	IPR013816:ATP-grasp fold, subdomain 2	5	1.15473	0.258192	A7C91_RS05445, A7C91_RS05435, A7C91_RS05480, A7C91_RS05460, A7C91_RS05455	350	11	1456	1.89091	1	1	98.9387
INTERPRO	IPR011761:ATP-grasp fold	3	0.692841	0.345435	A7C91_RS05445, A7C91_RS05480, A7C91_RS05455	350	5	1456	2.496	1	1	99.8419
Annotation Cluster 11	Enrichment Score: 0.6851987213625489
Category	Term	Count	%	PValue	Genes	List Total	Pop Hits	Pop Total	Fold Enrichment	Bonferroni	Benjamini	FDR
UP_KEYWORDS	Glycosyltransferase	7	1.61663	0.0724186	A7C91_RS04655, A7C91_RS10575, A7C91_RS05430, A7C91_RS06815, A7C91_RS10580, A7C91_RS05360, A7C91_RS03890	391	15	1867	2.2283	0.999532	0.283505	56.7209
INTERPRO	IPR000836:Phosphoribosyltransferase domain	4	0.923788	0.222115	A7C91_RS04655, A7C91_RS02630, A7C91_RS05430, A7C91_RS06815	350	7	1456	2.37714	1	1	97.8135
GOTERM_BP_DIRECT	GO:0009116~nucleoside metabolic process	4	0.923788	0.546985	A7C91_RS04655, A7C91_RS02630, A7C91_RS05430, A7C91_RS06815	183	9	600	1.45719	1	0.999136	99.9842
Annotation Cluster 12	Enrichment Score: 0.42051559129550153
Category	Term	Count	%	PValue	Genes	List Total	Pop Hits	Pop Total	Fold Enrichment	Bonferroni	Benjamini	FDR
GOTERM_CC_DIRECT	GO:0030677~ribonuclease P complex	3	0.692841	0.191439	A7C91_RS06705, A7C91_RS03075, A7C91_RS06305	134	4	642	3.59328	0.99507	0.654407	82.1658
UP_KEYWORDS	tRNA processing	8	1.84758	0.290433	A7C91_RS06705, A7C91_RS03075, A7C91_RS03980, A7C91_RS06305, A7C91_RS05545, A7C91_RS07985, A7C91_RS07735, A7C91_RS09615	391	26	1867	1.46921	1	0.632081	97.8124
GOTERM_MF_DIRECT	GO:0004526~ribonuclease P activity	3	0.692841	0.400682	A7C91_RS06705, A7C91_RS03075, A7C91_RS06305	265	5	993	2.2483	1	0.995441	99.8164
GOTERM_BP_DIRECT	GO:0001682~tRNA 5'-leader removal	3	0.692841	0.478995	A7C91_RS06705, A7C91_RS03075, A7C91_RS06305	183	5	600	1.96721	1	0.998321	99.926
UP_KEYWORDS	Endonuclease	5	1.15473	0.739972	A7C91_RS06705, A7C91_RS03075, A7C91_RS03905, A7C91_RS06305, A7C91_RS04545	391	23	1867	1.03803	1	0.946239	100
Annotation Cluster 13	Enrichment Score: 0.15037713083026588
Category	Term	Count	%	PValue	Genes	List Total	Pop Hits	Pop Total	Fold Enrichment	Bonferroni	Benjamini	FDR
INTERPRO	IPR020846:Major facilitator superfamily domain	5	1.15473	0.501577	A7C91_RS09490, A7C91_RS05950, A7C91_RS02545, A7C91_RS07390, A7C91_RS04950	350	15	1456	1.38667	1	1	99.9975
INTERPRO	IPR011701:Major facilitator superfamily	3	0.692841	0.781819	A7C91_RS09490, A7C91_RS05950, A7C91_RS02545	350	11	1456	1.13455	1	1	100
GOTERM_BP_DIRECT	GO:0055085~transmembrane transport	5	1.15473	0.902453	A7C91_RS05865, A7C91_RS09490, A7C91_RS05950, A7C91_RS07055, A7C91_RS02545	183	20	600	0.819672	1	0.999989	100
Annotation Cluster 14	Enrichment Score: 0.1428580489696861
Category	Term	Count	%	PValue	Genes	List Total	Pop Hits	Pop Total	Fold Enrichment	Bonferroni	Benjamini	FDR
INTERPRO	IPR006073:GTP binding domain	3	0.692841	0.607331	A7C91_RS04920, A7C91_RS01540, A7C91_RS07795	350	8	1456	1.56	1	1	99.9999
INTERPRO	IPR005225:Small GTP-binding protein domain	3	0.692841	0.732927	A7C91_RS04920, A7C91_RS01540, A7C91_RS07795	350	10	1456	1.248	1	1	100
GOTERM_MF_DIRECT	GO:0005525~GTP binding	6	1.38568	0.837413	A7C91_RS04920, A7C91_RS02665, A7C91_RS06815, A7C91_RS01540, A7C91_RS00110, A7C91_RS07795	265	25	993	0.899321	1	0.999998	100
Annotation Cluster 15	Enrichment Score: 0.056615047931728175
Category	Term	Count	%	PValue	Genes	List Total	Pop Hits	Pop Total	Fold Enrichment	Bonferroni	Benjamini	FDR
SMART	SM00418:HTH_ARSR	3	0.692841	0.808212	A7C91_RS09170, A7C91_RS03820, A7C91_RS09815	75	11	296	1.07636	1	1	100
INTERPRO	IPR001845:HTH ArsR-type DNA-binding domain	3	0.692841	0.856555	A7C91_RS09170, A7C91_RS03820, A7C91_RS09815	350	13	1456	0.96	1	1	100
GOTERM_MF_DIRECT	GO:0003700~transcription factor activity, sequence-specific DNA binding	5	1.15473	0.976954	A7C91_RS09170, A7C91_RS03820, A7C91_RS05860, A7C91_RS09815, A7C91_RS08435	265	30	993	0.624528	1	1	100
Annotation Cluster 16	Enrichment Score: 0.01785395413778328
Category	Term	Count	%	PValue	Genes	List Total	Pop Hits	Pop Total	Fold Enrichment	Bonferroni	Benjamini	FDR
INTERPRO	IPR003593:AAA+ ATPase domain	8	1.84758	0.941836	A7C91_RS05870, A7C91_RS06220, A7C91_RS10035, A7C91_RS03325, A7C91_RS04495, A7C91_RS02740, A7C91_RS05270, A7C91_RS03910	350	45	1456	0.739556	1	1	100
INTERPRO	IPR017871:ABC transporter, conserved site	3	0.692841	0.962581	A7C91_RS05870, A7C91_RS10035, A7C91_RS04495	350	19	1456	0.656842	1	1	100
SMART	SM00382:AAA	8	1.84758	0.966983	A7C91_RS05870, A7C91_RS06220, A7C91_RS10035, A7C91_RS03325, A7C91_RS04495, A7C91_RS02740, A7C91_RS05270, A7C91_RS03910	75	45	296	0.70163	1	1	100
INTERPRO	IPR003439:ABC transporter-like	4	0.923788	0.967727	A7C91_RS05870, A7C91_RS10035, A7C91_RS04495, A7C91_RS02740	350	26	1456	0.64	1	1	100
Annotation Cluster 17	Enrichment Score: 1.4966478380332272E-5
Category	Term	Count	%	PValue	Genes	List Total	Pop Hits	Pop Total	Fold Enrichment	Bonferroni	Benjamini	FDR
UP_KEYWORDS	Membrane	56	12.933	0.999941	A7C91_RS05865, A7C91_RS04200, A7C91_RS09490, A7C91_RS04635, A7C91_RS03710, A7C91_RS04205, A7C91_RS07390, A7C91_RS02670, A7C91_RS04195, A7C91_RS06380, A7C91_RS03290, A7C91_RS05345, A7C91_RS04190, A7C91_RS03695, A7C91_RS03345, A7C91_RS02635, A7C91_RS02530, A7C91_RS03995, A7C91_RS04210, A7C91_RS05950, A7C91_RS04395, A7C91_RS07055, A7C91_RS04215, A7C91_RS04140, A7C91_RS03525, A7C91_RS05020, A7C91_RS0…	391	388	1867	0.689166	1	1	100
UP_KEYWORDS	Transmembrane helix	55	12.7021	0.999961	A7C91_RS05865, A7C91_RS04200, A7C91_RS09490, A7C91_RS04635, A7C91_RS03710, A7C91_RS04205, A7C91_RS07390, A7C91_RS02670, A7C91_RS04195, A7C91_RS06380, A7C91_RS03290, A7C91_RS05345, A7C91_RS04190, A7C91_RS03695, A7C91_RS03345, A7C91_RS02635, A7C91_RS02530, A7C91_RS03995, A7C91_RS04210, A7C91_RS05950, A7C91_RS04395, A7C91_RS07055, A7C91_RS04215, A7C91_RS04140, A7C91_RS03525, A7C91_RS05020, A7C91_RS0…	391	386	1867	0.680367	1	1	100
UP_KEYWORDS	Transmembrane	55	12.7021	0.999961	A7C91_RS05865, A7C91_RS04200, A7C91_RS09490, A7C91_RS04635, A7C91_RS03710, A7C91_RS04205, A7C91_RS07390, A7C91_RS02670, A7C91_RS04195, A7C91_RS06380, A7C91_RS03290, A7C91_RS05345, A7C91_RS04190, A7C91_RS03695, A7C91_RS03345, A7C91_RS02635, A7C91_RS02530, A7C91_RS03995, A7C91_RS04210, A7C91_RS05950, A7C91_RS04395, A7C91_RS07055, A7C91_RS04215, A7C91_RS04140, A7C91_RS03525, A7C91_RS05020, A7C91_RS0…	391	386	1867	0.680367	1	1	100
GOTERM_CC_DIRECT	GO:0016021~integral component of membrane	55	12.7021	1	A7C91_RS05865, A7C91_RS04200, A7C91_RS04635, A7C91_RS09490, A7C91_RS03710, A7C91_RS04205, A7C91_RS07390, A7C91_RS02670, A7C91_RS04195, A7C91_RS06380, A7C91_RS03290, A7C91_RS05345, A7C91_RS04190, A7C91_RS03695, A7C91_RS03345, A7C91_RS02635, A7C91_RS02530, A7C91_RS03995, A7C91_RS04210, A7C91_RS05950, A7C91_RS07055, A7C91_RS04395, A7C91_RS04215, A7C91_RS04140, A7C91_RS03525, A7C91_RS05020, A7C91_RS0…	134	384	642	0.686217	1	1	100

## Sheet: 01vs90
Annotation Cluster 1	Enrichment Score: 1.6530786570759297
Category	Term	Count	%	PValue	Genes	List Total	Pop Hits	Pop Total	Fold Enrichment	Bonferroni	Benjamini	FDR
INTERPRO	IPR012347:Ferritin-related	9	1.91083	0.00269225	A7C91_RS10515, A7C91_RS10540, A7C91_RS09805, A7C91_RS10545, A7C91_RS10570, A7C91_RS01185, A7C91_RS09265, A7C91_RS10445, A7C91_RS01195	329	13	1456	3.06383	0.807408	0.807408	3.91289
INTERPRO	IPR009078:Ferritin-like superfamily	9	1.91083	0.00269225	A7C91_RS10515, A7C91_RS10540, A7C91_RS09805, A7C91_RS10545, A7C91_RS10570, A7C91_RS01185, A7C91_RS09265, A7C91_RS10445, A7C91_RS01195	329	13	1456	3.06383	0.807408	0.807408	3.91289
INTERPRO	IPR019243:Domain of unknown function DUF2202	3	0.636943	0.129183	A7C91_RS09805, A7C91_RS01185, A7C91_RS01195	329	3	1456	4.42553	1	0.999999	87.101
INTERPRO	IPR003251:Rubrerythrin	4	0.849257	0.260765	A7C91_RS10515, A7C91_RS10540, A7C91_RS10545, A7C91_RS10570	329	8	1456	2.21277	1	1	98.8592
Annotation Cluster 2	Enrichment Score: 1.2901660338669159
Category	Term	Count	%	PValue	Genes	List Total	Pop Hits	Pop Total	Fold Enrichment	Bonferroni	Benjamini	FDR
GOTERM_BP_DIRECT	GO:0045454~cell redox homeostasis	6	1.27389	0.0156072	A7C91_RS10410, A7C91_RS10115, A7C91_RS06590, A7C91_RS10495, A7C91_RS10320, A7C91_RS08380	116	9	600	3.44828	0.757251	0.757251	15.7284
GOTERM_CC_DIRECT	GO:0005623~cell	6	1.27389	0.0263571	A7C91_RS10410, A7C91_RS10115, A7C91_RS06590, A7C91_RS10495, A7C91_RS08380, A7C91_RS10445	140	9	642	3.05714	0.347778	0.347778	17.2778
INTERPRO	IPR000866:Alkyl hydroperoxide reductase subunit C/ Thiol specific antioxidant	4	0.849257	0.0377886	A7C91_RS10410, A7C91_RS10115, A7C91_RS10495, A7C91_RS10320	329	4	1456	4.42553	1	0.999992	43.4668
INTERPRO	IPR012336:Thioredoxin-like fold	5	1.06157	0.0495432	A7C91_RS10410, A7C91_RS10115, A7C91_RS10495, A7C91_RS10320, A7C91_RS08380	329	7	1456	3.16109	1	0.999968	52.8732
INTERPRO	IPR013766:Thioredoxin domain	4	0.849257	0.0788281	A7C91_RS10410, A7C91_RS10115, A7C91_RS10495, A7C91_RS10320	329	5	1456	3.54043	1	0.999996	70.3497
PIR_SUPERFAMILY	PIRSF000239:peroxiredoxin, AhpC type	3	0.636943	0.118681	A7C91_RS10410, A7C91_RS10495, A7C91_RS10320	52	3	236	4.53846	0.997951	0.997951	70.2191
INTERPRO	IPR024706:Peroxiredoxin, AhpC-type	3	0.636943	0.129183	A7C91_RS10410, A7C91_RS10495, A7C91_RS10320	329	3	1456	4.42553	1	0.999999	87.101
Annotation Cluster 3	Enrichment Score: 0.7372450488896304
Category	Term	Count	%	PValue	Genes	List Total	Pop Hits	Pop Total	Fold Enrichment	Bonferroni	Benjamini	FDR
GOTERM_MF_DIRECT	GO:0009055~electron carrier activity	6	1.27389	0.101946	A7C91_RS10500, A7C91_RS08235, A7C91_RS10520, A7C91_RS03045, A7C91_RS08380, A7C91_RS09885	202	13	993	2.26885	1	0.97741	71.9246
SMART	SM00790:AFOR_N	3	0.636943	0.199845	A7C91_RS08235, A7C91_RS03045, A7C91_RS09885	64	4	296	3.46875	0.999982	0.999982	88.2066
GOTERM_MF_DIRECT	GO:0016625~oxidoreductase activity, acting on the aldehyde or oxo group of donors, iron-sulfur protein as acceptor	4	0.849257	0.207771	A7C91_RS08235, A7C91_RS08925, A7C91_RS03045, A7C91_RS09885	202	8	993	2.45792	1	0.962521	93.6167
INTERPRO	IPR013983:Aldehyde ferredoxin oxidoreductase, N-terminal	3	0.636943	0.220578	A7C91_RS08235, A7C91_RS03045, A7C91_RS09885	329	4	1456	3.31915	1	1	97.502
INTERPRO	IPR001203:Aldehyde ferredoxin oxidoreductase, C-terminal	3	0.636943	0.220578	A7C91_RS08235, A7C91_RS03045, A7C91_RS09885	329	4	1456	3.31915	1	1	97.502
Annotation Cluster 4	Enrichment Score: 0.5311788561306504
Category	Term	Count	%	PValue	Genes	List Total	Pop Hits	Pop Total	Fold Enrichment	Bonferroni	Benjamini	FDR
GOTERM_MF_DIRECT	GO:0004519~endonuclease activity	6	1.27389	0.0745852	A7C91_RS07605, A7C91_RS09985, A7C91_RS00810, A7C91_RS08825, A7C91_RS02715, A7C91_RS09990	202	12	993	2.45792	0.999982	0.995766	59.9772
UP_KEYWORDS	Nuclease	8	1.69851	0.526999	A7C91_RS07605, A7C91_RS09985, A7C91_RS00810, A7C91_RS06645, A7C91_RS08825, A7C91_RS02715, A7C91_RS09990, A7C91_RS02725	435	29	1867	1.18399	1	0.999977	99.9754
UP_KEYWORDS	Endonuclease	6	1.27389	0.648636	A7C91_RS07605, A7C91_RS09985, A7C91_RS00810, A7C91_RS08825, A7C91_RS02715, A7C91_RS09990	435	23	1867	1.11964	1	0.999836	99.9991
Annotation Cluster 5	Enrichment Score: 0.4237992893434368
Category	Term	Count	%	PValue	Genes	List Total	Pop Hits	Pop Total	Fold Enrichment	Bonferroni	Benjamini	FDR
UP_KEYWORDS	Pyridoxal phosphate	5	1.06157	0.297338	A7C91_RS05420, A7C91_RS05425, A7C91_RS10280, A7C91_RS04125, A7C91_RS02690	435	12	1867	1.78831	1	0.999853	98.0094
INTERPRO	IPR015422:Pyridoxal phosphate-dependent transferase, major region, subdomain 2	5	1.06157	0.333004	A7C91_RS02095, A7C91_RS06230, A7C91_RS10280, A7C91_RS04125, A7C91_RS02690	329	13	1456	1.70213	1	1	99.7511
UP_KEYWORDS	Aminotransferase	5	1.06157	0.356898	A7C91_RS00500, A7C91_RS02095, A7C91_RS06230, A7C91_RS10065, A7C91_RS04125	435	13	1867	1.65075	1	0.999854	99.2552
GOTERM_MF_DIRECT	GO:0008483~transaminase activity	4	0.849257	0.390666	A7C91_RS00500, A7C91_RS02095, A7C91_RS06230, A7C91_RS04125	202	11	993	1.78758	1	0.990502	99.7127
GOTERM_MF_DIRECT	GO:0030170~pyridoxal phosphate binding	4	0.849257	0.390666	A7C91_RS02095, A7C91_RS10280, A7C91_RS04125, A7C91_RS02690	202	11	993	1.78758	1	0.990502	99.7127
INTERPRO	IPR015424:Pyridoxal phosphate-dependent transferase	5	1.06157	0.447481	A7C91_RS02095, A7C91_RS06230, A7C91_RS10280, A7C91_RS04125, A7C91_RS02690	329	15	1456	1.47518	1	1	99.9847
INTERPRO	IPR015421:Pyridoxal phosphate-dependent transferase, major region, subdomain 1	5	1.06157	0.447481	A7C91_RS02095, A7C91_RS06230, A7C91_RS10280, A7C91_RS04125, A7C91_RS02690	329	15	1456	1.47518	1	1	99.9847
Annotation Cluster 6	Enrichment Score: 0.4234263915751146
Category	Term	Count	%	PValue	Genes	List Total	Pop Hits	Pop Total	Fold Enrichment	Bonferroni	Benjamini	FDR
GOTERM_MF_DIRECT	GO:0048037~cofactor binding	3	0.636943	0.350594	A7C91_RS10405, A7C91_RS03970, A7C91_RS00590	202	6	993	2.45792	1	0.987065	99.3903
SMART	SM00881:SM00881	3	0.636943	0.376427	A7C91_RS10405, A7C91_RS03970, A7C91_RS00590	64	6	296	2.3125	1	0.999553	98.9201
INTERPRO	IPR003781:CoA-binding	3	0.636943	0.406664	A7C91_RS10405, A7C91_RS03970, A7C91_RS00590	329	6	1456	2.21277	1	1	99.956
Annotation Cluster 7	Enrichment Score: 0.3616446699713011
Category	Term	Count	%	PValue	Genes	List Total	Pop Hits	Pop Total	Fold Enrichment	Bonferroni	Benjamini	FDR
GOTERM_CC_DIRECT	GO:0016021~integral component of membrane	90	19.1083	0.147324	A7C91_RS07870, A7C91_RS10390, A7C91_RS01570, A7C91_RS08890, A7C91_RS08505, A7C91_RS00825, A7C91_RS07520, A7C91_RS08500, A7C91_RS08395, A7C91_RS10350, A7C91_RS05010, A7C91_RS08495, A7C91_RS07425, A7C91_RS02195, A7C91_RS08490, A7C91_RS08545, A7C91_RS06835, A7C91_RS09585, A7C91_RS04015, A7C91_RS01585, A7C91_RS01305, A7C91_RS03370, A7C91_RS08240, A7C91_RS03265, A7C91_RS09745, A7C91_RS05685, A7C91_RS1…	140	384	642	1.07478	0.92192	0.720571	67.7542
UP_KEYWORDS	Transmembrane helix	89	18.896	0.616022	A7C91_RS07870, A7C91_RS10390, A7C91_RS01570, A7C91_RS08890, A7C91_RS08505, A7C91_RS00825, A7C91_RS07520, A7C91_RS08500, A7C91_RS08395, A7C91_RS10350, A7C91_RS05010, A7C91_RS08495, A7C91_RS07425, A7C91_RS02195, A7C91_RS08490, A7C91_RS08545, A7C91_RS06835, A7C91_RS09585, A7C91_RS04015, A7C91_RS01585, A7C91_RS01305, A7C91_RS03370, A7C91_RS08240, A7C91_RS03265, A7C91_RS09745, A7C91_RS05685, A7C91_RS1…	435	386	1867	0.989596	1	0.999976	99.9976
UP_KEYWORDS	Transmembrane	89	18.896	0.616022	A7C91_RS07870, A7C91_RS10390, A7C91_RS01570, A7C91_RS08890, A7C91_RS08505, A7C91_RS00825, A7C91_RS07520, A7C91_RS08500, A7C91_RS08395, A7C91_RS10350, A7C91_RS05010, A7C91_RS08495, A7C91_RS07425, A7C91_RS02195, A7C91_RS08490, A7C91_RS08545, A7C91_RS06835, A7C91_RS09585, A7C91_RS04015, A7C91_RS01585, A7C91_RS01305, A7C91_RS03370, A7C91_RS08240, A7C91_RS03265, A7C91_RS09745, A7C91_RS05685, A7C91_RS1…	435	386	1867	0.989596	1	0.999976	99.9976
UP_KEYWORDS	Membrane	89	18.896	0.639668	A7C91_RS07870, A7C91_RS10390, A7C91_RS01570, A7C91_RS08890, A7C91_RS08505, A7C91_RS00825, A7C91_RS07520, A7C91_RS08500, A7C91_RS08395, A7C91_RS10350, A7C91_RS05010, A7C91_RS08495, A7C91_RS07425, A7C91_RS02195, A7C91_RS08490, A7C91_RS08545, A7C91_RS06835, A7C91_RS09585, A7C91_RS04015, A7C91_RS01585, A7C91_RS01305, A7C91_RS03370, A7C91_RS08240, A7C91_RS03265, A7C91_RS09745, A7C91_RS05685, A7C91_RS1…	435	388	1867	0.984495	1	0.999907	99.9988
Annotation Cluster 8	Enrichment Score: 0.2401468226429735
Category	Term	Count	%	PValue	Genes	List Total	Pop Hits	Pop Total	Fold Enrichment	Bonferroni	Benjamini	FDR
SMART	SM00418:HTH_ARSR	4	0.849257	0.425892	A7C91_RS07565, A7C91_RS10395, A7C91_RS01805, A7C91_RS01605	64	11	296	1.68182	1	0.998884	99.5111
INTERPRO	IPR001845:HTH ArsR-type DNA-binding domain	4	0.849257	0.588837	A7C91_RS07565, A7C91_RS10395, A7C91_RS01805, A7C91_RS01605	329	13	1456	1.3617	1	1	99.9998
GOTERM_MF_DIRECT	GO:0003700~transcription factor activity, sequence-specific DNA binding	6	1.27389	0.759041	A7C91_RS07565, A7C91_RS04670, A7C91_RS10395, A7C91_RS01805, A7C91_RS04085, A7C91_RS01605	202	30	993	0.983168	1	0.999891	100
Annotation Cluster 9	Enrichment Score: 0.2028299668608362
Category	Term	Count	%	PValue	Genes	List Total	Pop Hits	Pop Total	Fold Enrichment	Bonferroni	Benjamini	FDR
GOTERM_MF_DIRECT	GO:0016887~ATPase activity	10	2.12314	0.155675	A7C91_RS09055, A7C91_RS00550, A7C91_RS09385, A7C91_RS09000, A7C91_RS04860, A7C91_RS07970, A7C91_RS03250, A7C91_RS02720, A7C91_RS09990, A7C91_RS08705	202	31	993	1.58576	1	0.949332	86.4542
INTERPRO	IPR017871:ABC transporter, conserved site	6	1.27389	0.432204	A7C91_RS00550, A7C91_RS09385, A7C91_RS09000, A7C91_RS07970, A7C91_RS03250, A7C91_RS08705	329	19	1456	1.39754	1	1	99.9771
INTERPRO	IPR003439:ABC transporter-like	7	1.4862	0.550369	A7C91_RS09055, A7C91_RS00550, A7C91_RS09385, A7C91_RS09000, A7C91_RS07970, A7C91_RS03250, A7C91_RS08705	329	26	1456	1.19149	1	1	99.9993
SMART	SM00382:AAA	10	2.12314	0.656627	A7C91_RS09055, A7C91_RS00965, A7C91_RS00550, A7C91_RS09385, A7C91_RS09000, A7C91_RS07970, A7C91_RS03250, A7C91_RS02720, A7C91_RS09990, A7C91_RS08705	64	45	296	1.02778	1	0.999972	99.9965
INTERPRO	IPR003593:AAA+ ATPase domain	10	2.12314	0.71632	A7C91_RS09055, A7C91_RS00965, A7C91_RS00550, A7C91_RS09385, A7C91_RS09000, A7C91_RS07970, A7C91_RS03250, A7C91_RS02720, A7C91_RS09990, A7C91_RS08705	329	45	1456	0.983452	1	1	100
INTERPRO	IPR027417:P-loop containing nucleoside triphosphate hydrolase	22	4.67091	0.941047	A7C91_RS07605, A7C91_RS00965, A7C91_RS09385, A7C91_RS09000, A7C91_RS07970, A7C91_RS02720, A7C91_RS09990, A7C91_RS09925, A7C91_RS06765, A7C91_RS01810, A7C91_RS09855, A7C91_RS01710, A7C91_RS09055, A7C91_RS00550, A7C91_RS09860, A7C91_RS04860, A7C91_RS03250, A7C91_RS05760, A7C91_RS00485, A7C91_RS10095, A7C91_RS08705, A7C91_RS00865	329	121	1456	0.804642	1	1	100
UP_KEYWORDS	ATP-binding	21	4.4586	0.966505	A7C91_RS09385, A7C91_RS09485, A7C91_RS07995, A7C91_RS09000, A7C91_RS07970, A7C91_RS00340, A7C91_RS02720, A7C91_RS00625, A7C91_RS09855, A7C91_RS09055, A7C91_RS00550, A7C91_RS09860, A7C91_RS08565, A7C91_RS04860, A7C91_RS03250, A7C91_RS07990, A7C91_RS03065, A7C91_RS00485, A7C91_RS10095, A7C91_RS08705, A7C91_RS00865	435	118	1867	0.763822	1	0.999999	100
UP_KEYWORDS	Nucleotide-binding	25	5.30786	0.967013	A7C91_RS09000, A7C91_RS07995, A7C91_RS07970, A7C91_RS09925, A7C91_RS00625, A7C91_RS09855, A7C91_RS00550, A7C91_RS01715, A7C91_RS04860, A7C91_RS08565, A7C91_RS03250, A7C91_RS05760, A7C91_RS07990, A7C91_RS09385, A7C91_RS09485, A7C91_RS00340, A7C91_RS02720, A7C91_RS07415, A7C91_RS09055, A7C91_RS09860, A7C91_RS03065, A7C91_RS00485, A7C91_RS10095, A7C91_RS08705, A7C91_RS00865	435	138	1867	0.777528	1	0.999998	100
GOTERM_MF_DIRECT	GO:0005524~ATP binding	26	5.52017	0.975653	A7C91_RS07605, A7C91_RS09000, A7C91_RS07995, A7C91_RS07970, A7C91_RS00625, A7C91_RS09855, A7C91_RS05010, A7C91_RS00550, A7C91_RS04860, A7C91_RS00595, A7C91_RS08565, A7C91_RS03250, A7C91_RS07990, A7C91_RS00965, A7C91_RS09385, A7C91_RS09485, A7C91_RS00340, A7C91_RS02720, A7C91_RS09990, A7C91_RS09055, A7C91_RS09860, A7C91_RS03065, A7C91_RS00485, A7C91_RS10095, A7C91_RS08705, A7C91_RS00865	202	166	993	0.769951	1	1	100
Annotation Cluster 10	Enrichment Score: 0.16275012321053847
Category	Term	Count	%	PValue	Genes	List Total	Pop Hits	Pop Total	Fold Enrichment	Bonferroni	Benjamini	FDR
INTERPRO	IPR009080:Aminoacyl-tRNA synthetase, class 1a, anticodon-binding	3	0.636943	0.406664	A7C91_RS09485, A7C91_RS08565, A7C91_RS03065	329	6	1456	2.21277	1	1	99.956
INTERPRO	IPR001412:Aminoacyl-tRNA synthetase, class I, conserved site	3	0.636943	0.491857	A7C91_RS09485, A7C91_RS08565, A7C91_RS03065	329	7	1456	1.89666	1	1	99.9956
UP_KEYWORDS	Aminoacyl-tRNA synthetase	5	1.06157	0.632118	A7C91_RS09485, A7C91_RS07995, A7C91_RS08565, A7C91_RS07990, A7C91_RS03065	435	18	1867	1.19221	1	0.999955	99.9985
UP_KEYWORDS	Protein biosynthesis	8	1.69851	0.889634	A7C91_RS07715, A7C91_RS09485, A7C91_RS07995, A7C91_RS08565, A7C91_RS05760, A7C91_RS07990, A7C91_RS09925, A7C91_RS03065	435	42	1867	0.817515	1	0.999991	100
INTERPRO	IPR014729:Rossmann-like alpha/beta/alpha sandwich fold	5	1.06157	0.943371	A7C91_RS09485, A7C91_RS09300, A7C91_RS08565, A7C91_RS00625, A7C91_RS03065	329	31	1456	0.713795	1	1	100
UP_KEYWORDS	Ligase	6	1.27389	0.994792	A7C91_RS09860, A7C91_RS09485, A7C91_RS07995, A7C91_RS08565, A7C91_RS07990, A7C91_RS03065	435	49	1867	0.525545	1	1	100
Annotation Cluster 11	Enrichment Score: 0.14233620083636364
Category	Term	Count	%	PValue	Genes	List Total	Pop Hits	Pop Total	Fold Enrichment	Bonferroni	Benjamini	FDR
GOTERM_CC_DIRECT	GO:0005622~intracellular	6	1.27389	0.298463	A7C91_RS04670, A7C91_RS03370, A7C91_RS10395, A7C91_RS04085, A7C91_RS08045, A7C91_RS03365	140	17	642	1.61849	0.996558	0.849014	91.9322
GOTERM_MF_DIRECT	GO:0003899~DNA-directed RNA polymerase activity	3	0.636943	0.73364	A7C91_RS07915, A7C91_RS06455, A7C91_RS08045	202	12	993	1.22896	1	0.999861	100
GOTERM_BP_DIRECT	GO:0006351~transcription, DNA-templated	6	1.27389	0.768506	A7C91_RS07915, A7C91_RS04670, A7C91_RS10395, A7C91_RS04085, A7C91_RS06455, A7C91_RS08045	116	32	600	0.969828	1	1	100
UP_KEYWORDS	DNA-directed RNA polymerase	3	0.636943	0.871908	A7C91_RS07915, A7C91_RS06455, A7C91_RS08045	435	14	1867	0.919704	1	0.999989	100
UP_KEYWORDS	Transcription	6	1.27389	0.967429	A7C91_RS07915, A7C91_RS04670, A7C91_RS10395, A7C91_RS04085, A7C91_RS06455, A7C91_RS08045	435	39	1867	0.660301	1	0.999997	100
UP_KEYWORDS	Transcription regulation	3	0.636943	0.98599	A7C91_RS04670, A7C91_RS10395, A7C91_RS04085	435	24	1867	0.536494	1	0.999996	100
Annotation Cluster 12	Enrichment Score: 0.09200260570347425
Category	Term	Count	%	PValue	Genes	List Total	Pop Hits	Pop Total	Fold Enrichment	Bonferroni	Benjamini	FDR
GOTERM_MF_DIRECT	GO:0003924~GTPase activity	3	0.636943	0.73364	A7C91_RS01715, A7C91_RS05760, A7C91_RS09925	202	12	993	1.22896	1	0.999861	100
UP_KEYWORDS	GTP-binding	4	0.849257	0.793866	A7C91_RS07415, A7C91_RS01715, A7C91_RS05760, A7C91_RS09925	435	17	1867	1.00987	1	0.999987	100
GOTERM_MF_DIRECT	GO:0005525~GTP binding	4	0.849257	0.909415	A7C91_RS07415, A7C91_RS01715, A7C91_RS05760, A7C91_RS09925	202	25	993	0.786535	1	0.999999	100
Annotation Cluster 13	Enrichment Score: 5.49795935433841E-5
Category	Term	Count	%	PValue	Genes	List Total	Pop Hits	Pop Total	Fold Enrichment	Bonferroni	Benjamini	FDR
UP_KEYWORDS	Ribonucleoprotein	7	1.4862	0.999633	A7C91_RS09240, A7C91_RS02330, A7C91_RS06450, A7C91_RS09920, A7C91_RS08040, A7C91_RS09275, A7C91_RS02110	435	69	1867	0.435416	1	1	100
GOTERM_MF_DIRECT	GO:0003735~structural constituent of ribosome	4	0.849257	0.999903	A7C91_RS06450, A7C91_RS09920, A7C91_RS08040, A7C91_RS09275	202	61	993	0.32235	1	1	100
GOTERM_BP_DIRECT	GO:0006412~translation	4	0.849257	0.999915	A7C91_RS06450, A7C91_RS09920, A7C91_RS08040, A7C91_RS09275	116	64	600	0.323276	1	1	100
GOTERM_CC_DIRECT	GO:0005840~ribosome	3	0.636943	0.999923	A7C91_RS06450, A7C91_RS08040, A7C91_RS09275	140	48	642	0.286607	1	1	100
UP_KEYWORDS	Ribosomal protein	4	0.849257	0.999993	A7C91_RS06450, A7C91_RS09920, A7C91_RS08040, A7C91_RS09275	435	64	1867	0.268247	1	1	100

## Sheet: 01vs50
Annotation Cluster 1	Enrichment Score: 1.385056788800544
Category	Term	Count	%	PValue	Genes	List Total	Pop Hits	Pop Total	Fold Enrichment	Bonferroni	Benjamini	FDR
GOTERM_CC_DIRECT	GO:0016021~integral component of membrane	118	22.0974	0.0117778	A7C91_RS08850, A7C91_RS03450, A7C91_RS08580, A7C91_RS09190, A7C91_RS08505, A7C91_RS00825, A7C91_RS07520, A7C91_RS08500, A7C91_RS10350, A7C91_RS07525, A7C91_RS04195, A7C91_RS02195, A7C91_RS02390, A7C91_RS09585, A7C91_RS01305, A7C91_RS00425, A7C91_RS08240, A7C91_RS08785, A7C91_RS03265, A7C91_RS06755, A7C91_RS00775, A7C91_RS09785, A7C91_RS08510, A7C91_RS01280, A7C91_RS07815, A7C91_RS09010, A7C91_RS0…	175	384	642	1.12732	0.201568	0.201568	8.49638
UP_KEYWORDS	Transmembrane helix	117	21.9101	0.0597293	A7C91_RS08850, A7C91_RS03450, A7C91_RS08580, A7C91_RS09190, A7C91_RS08505, A7C91_RS00825, A7C91_RS07520, A7C91_RS08500, A7C91_RS10350, A7C91_RS07525, A7C91_RS04195, A7C91_RS02195, A7C91_RS02390, A7C91_RS09585, A7C91_RS01305, A7C91_RS00425, A7C91_RS08240, A7C91_RS08785, A7C91_RS03265, A7C91_RS06755, A7C91_RS00775, A7C91_RS09785, A7C91_RS08510, A7C91_RS01280, A7C91_RS07815, A7C91_RS09010, A7C91_RS0…	501	386	1867	1.12955	0.99813	0.956759	49.6478
UP_KEYWORDS	Transmembrane	117	21.9101	0.0597293	A7C91_RS08850, A7C91_RS03450, A7C91_RS08580, A7C91_RS09190, A7C91_RS08505, A7C91_RS00825, A7C91_RS07520, A7C91_RS08500, A7C91_RS10350, A7C91_RS07525, A7C91_RS04195, A7C91_RS02195, A7C91_RS02390, A7C91_RS09585, A7C91_RS01305, A7C91_RS00425, A7C91_RS08240, A7C91_RS08785, A7C91_RS03265, A7C91_RS06755, A7C91_RS00775, A7C91_RS09785, A7C91_RS08510, A7C91_RS01280, A7C91_RS07815, A7C91_RS09010, A7C91_RS0…	501	386	1867	1.12955	0.99813	0.956759	49.6478
UP_KEYWORDS	Membrane	117	21.9101	0.0686018	A7C91_RS08850, A7C91_RS03450, A7C91_RS08580, A7C91_RS09190, A7C91_RS08505, A7C91_RS00825, A7C91_RS07520, A7C91_RS08500, A7C91_RS10350, A7C91_RS07525, A7C91_RS04195, A7C91_RS02195, A7C91_RS02390, A7C91_RS09585, A7C91_RS01305, A7C91_RS00425, A7C91_RS08240, A7C91_RS08785, A7C91_RS03265, A7C91_RS06755, A7C91_RS00775, A7C91_RS09785, A7C91_RS08510, A7C91_RS01280, A7C91_RS07815, A7C91_RS09010, A7C91_RS0…	501	388	1867	1.12373	0.999289	0.836712	54.695
Annotation Cluster 2	Enrichment Score: 0.7880172200875631
Category	Term	Count	%	PValue	Genes	List Total	Pop Hits	Pop Total	Fold Enrichment	Bonferroni	Benjamini	FDR
INTERPRO	IPR015424:Pyridoxal phosphate-dependent transferase	9	1.68539	0.0313863	A7C91_RS02095, A7C91_RS06230, A7C91_RS07315, A7C91_RS06910, A7C91_RS10280, A7C91_RS04125, A7C91_RS02690, A7C91_RS07320, A7C91_RS07205	405	15	1456	2.15704	1	0.999993	38.4467
INTERPRO	IPR015421:Pyridoxal phosphate-dependent transferase, major region, subdomain 1	9	1.68539	0.0313863	A7C91_RS02095, A7C91_RS06230, A7C91_RS07315, A7C91_RS06910, A7C91_RS10280, A7C91_RS04125, A7C91_RS02690, A7C91_RS07320, A7C91_RS07205	405	15	1456	2.15704	1	0.999993	38.4467
UP_KEYWORDS	Aminotransferase	7	1.31086	0.105638	A7C91_RS00500, A7C91_RS02095, A7C91_RS06230, A7C91_RS10065, A7C91_RS04125, A7C91_RS03145, A7C91_RS07205	501	13	1867	2.0066	0.999989	0.759122	71.1713
GOTERM_MF_DIRECT	GO:0008483~transaminase activity	6	1.1236	0.119557	A7C91_RS00500, A7C91_RS02095, A7C91_RS06230, A7C91_RS04125, A7C91_RS03145, A7C91_RS07205	253	11	993	2.14086	1	0.999498	79.1314
INTERPRO	IPR015422:Pyridoxal phosphate-dependent transferase, major region, subdomain 2	7	1.31086	0.121545	A7C91_RS02095, A7C91_RS06230, A7C91_RS06910, A7C91_RS10280, A7C91_RS04125, A7C91_RS02690, A7C91_RS07205	405	13	1456	1.9358	1	1	86.0823
GOTERM_MF_DIRECT	GO:0030170~pyridoxal phosphate binding	5	0.93633	0.29649	A7C91_RS02095, A7C91_RS10280, A7C91_RS04125, A7C91_RS02690, A7C91_RS07205	253	11	993	1.78405	1	0.996729	98.6802
UP_KEYWORDS	Pyridoxal phosphate	5	0.93633	0.406815	A7C91_RS05420, A7C91_RS07315, A7C91_RS10280, A7C91_RS04125, A7C91_RS02690	501	12	1867	1.55273	1	0.956435	99.7027
INTERPRO	IPR004839:Aminotransferase, class I/classII	3	0.561798	0.621388	A7C91_RS02095, A7C91_RS02690, A7C91_RS07205	405	7	1456	1.54074	1	1	100
GOTERM_BP_DIRECT	GO:0009058~biosynthetic process	4	0.749064	0.71361	A7C91_RS02095, A7C91_RS07810, A7C91_RS02690, A7C91_RS07205	160	13	600	1.15385	1	0.999996	99.9999
Annotation Cluster 3	Enrichment Score: 0.7233525221477479
Category	Term	Count	%	PValue	Genes	List Total	Pop Hits	Pop Total	Fold Enrichment	Bonferroni	Benjamini	FDR
UP_KEYWORDS	Nucleotide-binding	45	8.42697	0.097015	A7C91_RS07080, A7C91_RS03255, A7C91_RS07900, A7C91_RS03430, A7C91_RS07500, A7C91_RS09000, A7C91_RS07995, A7C91_RS08875, A7C91_RS09235, A7C91_RS00625, A7C91_RS05280, A7C91_RS05535, A7C91_RS09855, A7C91_RS02710, A7C91_RS06385, A7C91_RS00550, A7C91_RS06400, A7C91_RS01715, A7C91_RS03250, A7C91_RS03795, A7C91_RS05760, A7C91_RS07990, A7C91_RS00495, A7C91_RS06635, A7C91_RS03240, A7C91_RS10440, A7C91_RS0…	501	138	1867	1.21518	0.99997	0.823571	67.9189
UP_KEYWORDS	ATP-binding	39	7.30337	0.103948	A7C91_RS07080, A7C91_RS03255, A7C91_RS07900, A7C91_RS03430, A7C91_RS09000, A7C91_RS07995, A7C91_RS08875, A7C91_RS09235, A7C91_RS05280, A7C91_RS00625, A7C91_RS09855, A7C91_RS02710, A7C91_RS06385, A7C91_RS00550, A7C91_RS06400, A7C91_RS03250, A7C91_RS03795, A7C91_RS07990, A7C91_RS00495, A7C91_RS06635, A7C91_RS03240, A7C91_RS10440, A7C91_RS03445, A7C91_RS06630, A7C91_RS08845, A7C91_RS09485, A7C91_RS0…	501	118	1867	1.23166	0.999986	0.797966	70.5588
GOTERM_MF_DIRECT	GO:0005524~ATP binding	47	8.8015	0.252979	A7C91_RS07605, A7C91_RS03190, A7C91_RS07080, A7C91_RS03255, A7C91_RS07900, A7C91_RS03430, A7C91_RS09000, A7C91_RS07995, A7C91_RS08875, A7C91_RS09235, A7C91_RS00625, A7C91_RS05280, A7C91_RS09855, A7C91_RS05010, A7C91_RS06385, A7C91_RS00550, A7C91_RS06400, A7C91_RS00595, A7C91_RS03250, A7C91_RS03795, A7C91_RS07990, A7C91_RS00495, A7C91_RS06635, A7C91_RS03240, A7C91_RS10440, A7C91_RS03445, A7C91_RS0…	253	166	993	1.11127	1	0.996975	97.238
INTERPRO	IPR027417:P-loop containing nucleoside triphosphate hydrolase	35	6.55431	0.501013	A7C91_RS07605, A7C91_RS03190, A7C91_RS07080, A7C91_RS03255, A7C91_RS09000, A7C91_RS02770, A7C91_RS09855, A7C91_RS01810, A7C91_RS06765, A7C91_RS02710, A7C91_RS01710, A7C91_RS06385, A7C91_RS00550, A7C91_RS06400, A7C91_RS03250, A7C91_RS05760, A7C91_RS01095, A7C91_RS05795, A7C91_RS10440, A7C91_RS00965, A7C91_RS08845, A7C91_RS02925, A7C91_RS02720, A7C91_RS09990, A7C91_RS02680, A7C91_RS02685, A7C91_RS0…	405	121	1456	1.03989	1	1	99.9975
Annotation Cluster 4	Enrichment Score: 0.6593960221105388
Category	Term	Count	%	PValue	Genes	List Total	Pop Hits	Pop Total	Fold Enrichment	Bonferroni	Benjamini	FDR
GOTERM_CC_DIRECT	GO:0005623~cell	6	1.1236	0.0658088	A7C91_RS10410, A7C91_RS10115, A7C91_RS06590, A7C91_RS10495, A7C91_RS08380, A7C91_RS10445	175	9	642	2.44571	0.725666	0.476231	39.9611
GOTERM_BP_DIRECT	GO:0045454~cell redox homeostasis	5	0.93633	0.193355	A7C91_RS10410, A7C91_RS10115, A7C91_RS06590, A7C91_RS10495, A7C91_RS08380	160	9	600	2.08333	1	0.994241	91.5126
INTERPRO	IPR012336:Thioredoxin-like fold	4	0.749064	0.302239	A7C91_RS10410, A7C91_RS10115, A7C91_RS10495, A7C91_RS08380	405	7	1456	2.05432	1	1	99.5815
INTERPRO	IPR000866:Alkyl hydroperoxide reductase subunit C/ Thiol specific antioxidant	3	0.561798	0.308725	A7C91_RS10410, A7C91_RS10115, A7C91_RS10495	405	4	1456	2.6963	1	1	99.637
INTERPRO	IPR013766:Thioredoxin domain	3	0.561798	0.425067	A7C91_RS10410, A7C91_RS10115, A7C91_RS10495	405	5	1456	2.15704	1	1	99.978
Annotation Cluster 5	Enrichment Score: 0.6593751802495138
Category	Term	Count	%	PValue	Genes	List Total	Pop Hits	Pop Total	Fold Enrichment	Bonferroni	Benjamini	FDR
UP_KEYWORDS	Aminoacyl-tRNA synthetase	10	1.87266	0.0293412	A7C91_RS03445, A7C91_RS07900, A7C91_RS03430, A7C91_RS09485, A7C91_RS07995, A7C91_RS08875, A7C91_RS09235, A7C91_RS03795, A7C91_RS07990, A7C91_RS00495	501	18	1867	2.0703	0.952049	0.952049	28.235
INTERPRO	IPR004154:Anticodon-binding	4	0.749064	0.134214	A7C91_RS03445, A7C91_RS07900, A7C91_RS08875, A7C91_RS09235	405	5	1456	2.87605	1	1	88.8425
INTERPRO	IPR006195:Aminoacyl-tRNA synthetase, class II	5	0.93633	0.220056	A7C91_RS03445, A7C91_RS07900, A7C91_RS07995, A7C91_RS08875, A7C91_RS09235	405	9	1456	1.99726	1	1	97.7222
INTERPRO	IPR002314:Aminoacyl-tRNA synthetase, class II (G/ H/ P/ S), conserved domain	3	0.561798	0.308725	A7C91_RS07900, A7C91_RS08875, A7C91_RS09235	405	4	1456	2.6963	1	1	99.637
UP_KEYWORDS	Protein biosynthesis	12	2.24719	0.594193	A7C91_RS01030, A7C91_RS03445, A7C91_RS07900, A7C91_RS03430, A7C91_RS09485, A7C91_RS07995, A7C91_RS08875, A7C91_RS09235, A7C91_RS05760, A7C91_RS03795, A7C91_RS07990, A7C91_RS00495	501	42	1867	1.06473	1	0.981678	99.9957
UP_KEYWORDS	Ligase	13	2.43446	0.695732	A7C91_RS03240, A7C91_RS03445, A7C91_RS07900, A7C91_RS09860, A7C91_RS03430, A7C91_RS09485, A7C91_RS07995, A7C91_RS08875, A7C91_RS09235, A7C91_RS03795, A7C91_RS07990, A7C91_RS00495, A7C91_RS04645	501	49	1867	0.988676	1	0.990608	99.9998
Annotation Cluster 6	Enrichment Score: 0.6308919602381705
Category	Term	Count	%	PValue	Genes	List Total	Pop Hits	Pop Total	Fold Enrichment	Bonferroni	Benjamini	FDR
GOTERM_MF_DIRECT	GO:0004519~endonuclease activity	7	1.31086	0.0569997	A7C91_RS07605, A7C91_RS09985, A7C91_RS00810, A7C91_RS09830, A7C91_RS02715, A7C91_RS09990, A7C91_RS07930	253	12	993	2.28953	0.999973	0.994766	51.4329
UP_KEYWORDS	Endonuclease	8	1.49813	0.42224	A7C91_RS07605, A7C91_RS09985, A7C91_RS00810, A7C91_RS09830, A7C91_RS02715, A7C91_RS09990, A7C91_RS07930, A7C91_RS00990	501	23	1867	1.29619	1	0.947403	99.7783
UP_KEYWORDS	Nuclease	9	1.68539	0.531976	A7C91_RS07605, A7C91_RS09985, A7C91_RS00810, A7C91_RS09830, A7C91_RS02715, A7C91_RS09990, A7C91_RS07930, A7C91_RS00990, A7C91_RS02725	501	29	1867	1.15651	1	0.970403	99.9788
Annotation Cluster 7	Enrichment Score: 0.6113778559267002
Category	Term	Count	%	PValue	Genes	List Total	Pop Hits	Pop Total	Fold Enrichment	Bonferroni	Benjamini	FDR
INTERPRO	IPR019243:Domain of unknown function DUF2202	3	0.561798	0.188063	A7C91_RS09805, A7C91_RS01185, A7C91_RS01195	405	3	1456	3.59506	1	1	95.8006
INTERPRO	IPR009078:Ferritin-like superfamily	6	1.1236	0.279114	A7C91_RS10515, A7C91_RS09805, A7C91_RS10545, A7C91_RS01185, A7C91_RS10445, A7C91_RS01195	405	13	1456	1.65926	1	1	99.3127
INTERPRO	IPR012347:Ferritin-related	6	1.1236	0.279114	A7C91_RS10515, A7C91_RS09805, A7C91_RS10545, A7C91_RS01185, A7C91_RS10445, A7C91_RS01195	405	13	1456	1.65926	1	1	99.3127
Annotation Cluster 8	Enrichment Score: 0.5878351564164307
Category	Term	Count	%	PValue	Genes	List Total	Pop Hits	Pop Total	Fold Enrichment	Bonferroni	Benjamini	FDR
GOTERM_MF_DIRECT	GO:0048037~cofactor binding	4	0.749064	0.174859	A7C91_RS02185, A7C91_RS10405, A7C91_RS03970, A7C91_RS00590	253	6	993	2.6166	1	0.998973	90.6072
SMART	SM00881:SM00881	4	0.749064	0.183814	A7C91_RS02185, A7C91_RS10405, A7C91_RS03970, A7C91_RS00590	78	6	296	2.52991	0.999995	0.997742	86.9389
INTERPRO	IPR003781:CoA-binding	4	0.749064	0.214795	A7C91_RS02185, A7C91_RS10405, A7C91_RS03970, A7C91_RS00590	405	6	1456	2.39671	1	1	97.4768
INTERPRO	IPR016040:NAD(P)-binding domain	11	2.05993	0.391992	A7C91_RS02185, A7C91_RS03360, A7C91_RS10405, A7C91_RS08545, A7C91_RS06760, A7C91_RS03120, A7C91_RS03970, A7C91_RS01500, A7C91_RS04975, A7C91_RS04965, A7C91_RS00590	405	32	1456	1.2358	1	1	99.9485
INTERPRO	IPR016102:Succinyl-CoA synthetase-like	3	0.561798	0.425067	A7C91_RS02185, A7C91_RS03970, A7C91_RS00590	405	5	1456	2.15704	1	1	99.978
Annotation Cluster 9	Enrichment Score: 0.5719201568277255
Category	Term	Count	%	PValue	Genes	List Total	Pop Hits	Pop Total	Fold Enrichment	Bonferroni	Benjamini	FDR
GOTERM_MF_DIRECT	GO:0016651~oxidoreductase activity, acting on NAD(P)H	4	0.749064	0.174859	A7C91_RS04200, A7C91_RS08485, A7C91_RS08455, A7C91_RS02255	253	6	993	2.6166	1	0.998973	90.6072
GOTERM_BP_DIRECT	GO:0042773~ATP synthesis coupled electron transport	5	0.93633	0.258878	A7C91_RS04305, A7C91_RS04200, A7C91_RS08485, A7C91_RS02250, A7C91_RS02255	160	10	600	1.875	1	0.997501	96.7906
INTERPRO	IPR001133:NADH-ubiquinone oxidoreductase chain 4L/K	3	0.561798	0.425067	A7C91_RS04200, A7C91_RS08485, A7C91_RS02255	405	5	1456	2.15704	1	1	99.978
Annotation Cluster 10	Enrichment Score: 0.5477660396090994
Category	Term	Count	%	PValue	Genes	List Total	Pop Hits	Pop Total	Fold Enrichment	Bonferroni	Benjamini	FDR
UP_KEYWORDS	Lipid biosynthesis	4	0.749064	0.19828	A7C91_RS00725, A7C91_RS07555, A7C91_RS06630, A7C91_RS00815	501	6	1867	2.48436	1	0.895038	91.474
UP_KEYWORDS	Lipid metabolism	4	0.749064	0.19828	A7C91_RS00725, A7C91_RS07555, A7C91_RS06630, A7C91_RS00815	501	6	1867	2.48436	1	0.895038	91.474
UP_KEYWORDS	Phospholipid biosynthesis	3	0.561798	0.404753	A7C91_RS00725, A7C91_RS07555, A7C91_RS00815	501	5	1867	2.23593	1	0.963382	99.691
UP_KEYWORDS	Phospholipid metabolism	3	0.561798	0.404753	A7C91_RS00725, A7C91_RS07555, A7C91_RS00815	501	5	1867	2.23593	1	0.963382	99.691
Annotation Cluster 11	Enrichment Score: 0.545168693889789
Category	Term	Count	%	PValue	Genes	List Total	Pop Hits	Pop Total	Fold Enrichment	Bonferroni	Benjamini	FDR
GOTERM_MF_DIRECT	GO:0009055~electron carrier activity	6	1.1236	0.21439	A7C91_RS10500, A7C91_RS10520, A7C91_RS04780, A7C91_RS03045, A7C91_RS08380, A7C91_RS09885	253	13	993	1.81149	1	0.997909	94.8665
SMART	SM00790:AFOR_N	3	0.561798	0.27829	A7C91_RS04780, A7C91_RS03045, A7C91_RS09885	78	4	296	2.84615	1	0.99853	96.1932
INTERPRO	IPR001203:Aldehyde ferredoxin oxidoreductase, C-terminal	3	0.561798	0.308725	A7C91_RS04780, A7C91_RS03045, A7C91_RS09885	405	4	1456	2.6963	1	1	99.637
INTERPRO	IPR013983:Aldehyde ferredoxin oxidoreductase, N-terminal	3	0.561798	0.308725	A7C91_RS04780, A7C91_RS03045, A7C91_RS09885	405	4	1456	2.6963	1	1	99.637
GOTERM_MF_DIRECT	GO:0016625~oxidoreductase activity, acting on the aldehyde or oxo group of donors, iron-sulfur protein as acceptor	4	0.749064	0.330605	A7C91_RS04780, A7C91_RS08925, A7C91_RS03045, A7C91_RS09885	253	8	993	1.96245	1	0.991686	99.2841
Annotation Cluster 12	Enrichment Score: 0.4801206644829233
Category	Term	Count	%	PValue	Genes	List Total	Pop Hits	Pop Total	Fold Enrichment	Bonferroni	Benjamini	FDR
SMART	SM00864:SM00864	3	0.561798	0.166861	A7C91_RS01715, A7C91_RS07500, A7C91_RS05535	78	3	296	3.79487	0.999982	0.999982	83.9506
INTERPRO	IPR003008:Tubulin/FtsZ, GTPase domain	3	0.561798	0.188063	A7C91_RS01715, A7C91_RS07500, A7C91_RS05535	405	3	1456	3.59506	1	1	95.8006
UP_KEYWORDS	Cell division	4	0.749064	0.19828	A7C91_RS01715, A7C91_RS07500, A7C91_RS05535, A7C91_RS04645	501	6	1867	2.48436	1	0.895038	91.474
UP_KEYWORDS	Cell cycle	4	0.749064	0.19828	A7C91_RS01715, A7C91_RS07500, A7C91_RS05535, A7C91_RS04645	501	6	1867	2.48436	1	0.895038	91.474
GOTERM_MF_DIRECT	GO:0003924~GTPase activity	4	0.749064	0.622156	A7C91_RS01715, A7C91_RS07500, A7C91_RS05760, A7C91_RS05535	253	12	993	1.3083	1	0.999835	99.9994
UP_KEYWORDS	GTP-binding	5	0.93633	0.707906	A7C91_RS07415, A7C91_RS01715, A7C91_RS07500, A7C91_RS05760, A7C91_RS05535	501	17	1867	1.09604	1	0.990431	99.9999
GOTERM_MF_DIRECT	GO:0005525~GTP binding	6	1.1236	0.801801	A7C91_RS07415, A7C91_RS01715, A7C91_RS07500, A7C91_RS05760, A7C91_RS01095, A7C91_RS05535	253	25	993	0.941976	1	0.999986	100
Annotation Cluster 13	Enrichment Score: 0.4133449481073353
Category	Term	Count	%	PValue	Genes	List Total	Pop Hits	Pop Total	Fold Enrichment	Bonferroni	Benjamini	FDR
GOTERM_CC_DIRECT	GO:0005886~plasma membrane	9	1.68539	0.144369	A7C91_RS08850, A7C91_RS03450, A7C91_RS03370, A7C91_RS03360, A7C91_RS03265, A7C91_RS03260, A7C91_RS07495, A7C91_RS03365, A7C91_RS08995	175	20	642	1.65086	0.948306	0.627482	68.9168
GOTERM_BP_DIRECT	GO:0065002~intracellular protein transmembrane transport	3	0.561798	0.286972	A7C91_RS03370, A7C91_RS07495, A7C91_RS03365	160	4	600	2.8125	1	0.996967	97.9405
GOTERM_BP_DIRECT	GO:0006605~protein targeting	3	0.561798	0.286972	A7C91_RS03370, A7C91_RS07495, A7C91_RS03365	160	4	600	2.8125	1	0.996967	97.9405
GOTERM_CC_DIRECT	GO:0005622~intracellular	7	1.31086	0.300579	A7C91_RS04670, A7C91_RS03370, A7C91_RS04085, A7C91_RS00490, A7C91_RS08045, A7C91_RS07495, A7C91_RS03365	175	17	642	1.51059	0.998878	0.816976	93.1388
UP_KEYWORDS	Translocation	3	0.561798	0.404753	A7C91_RS03370, A7C91_RS07495, A7C91_RS03365	501	5	1867	2.23593	1	0.963382	99.691
UP_KEYWORDS	Protein transport	3	0.561798	0.507989	A7C91_RS03370, A7C91_RS07495, A7C91_RS03365	501	6	1867	1.86327	1	0.973142	99.963
UP_KEYWORDS	Transport	8	1.49813	0.794892	A7C91_RS03370, A7C91_RS03265, A7C91_RS06755, A7C91_RS10520, A7C91_RS03260, A7C91_RS07495, A7C91_RS02180, A7C91_RS03365	501	32	1867	0.931637	1	0.994552	100
UP_KEYWORDS	Cell membrane	4	0.749064	0.844841	A7C91_RS08850, A7C91_RS03370, A7C91_RS07495, A7C91_RS03365	501	16	1867	0.931637	1	0.996265	100
Annotation Cluster 14	Enrichment Score: 0.38438961848043923
Category	Term	Count	%	PValue	Genes	List Total	Pop Hits	Pop Total	Fold Enrichment	Bonferroni	Benjamini	FDR
GOTERM_MF_DIRECT	GO:0016887~ATPase activity	11	2.05993	0.241507	A7C91_RS07080, A7C91_RS00550, A7C91_RS10440, A7C91_RS03255, A7C91_RS09000, A7C91_RS02925, A7C91_RS03250, A7C91_RS02720, A7C91_RS09990, A7C91_RS02375, A7C91_RS08705	253	31	993	1.39271	1	0.99794	96.6682
SMART	SM00382:AAA	14	2.62172	0.377727	A7C91_RS07080, A7C91_RS10440, A7C91_RS00965, A7C91_RS03255, A7C91_RS09000, A7C91_RS02925, A7C91_RS02720, A7C91_RS09990, A7C91_RS02680, A7C91_RS02685, A7C91_RS00550, A7C91_RS03250, A7C91_RS02375, A7C91_RS08705	78	45	296	1.18063	1	0.999188	99.1383
INTERPRO	IPR017871:ABC transporter, conserved site	7	1.31086	0.438535	A7C91_RS07080, A7C91_RS00550, A7C91_RS10440, A7C91_RS03255, A7C91_RS09000, A7C91_RS03250, A7C91_RS08705	405	19	1456	1.3245	1	1	99.9847
INTERPRO	IPR003593:AAA+ ATPase domain	14	2.62172	0.488645	A7C91_RS07080, A7C91_RS10440, A7C91_RS00965, A7C91_RS03255, A7C91_RS09000, A7C91_RS02925, A7C91_RS02720, A7C91_RS09990, A7C91_RS02680, A7C91_RS02685, A7C91_RS00550, A7C91_RS03250, A7C91_RS02375, A7C91_RS08705	405	45	1456	1.11846	1	1	99.9963
INTERPRO	IPR003439:ABC transporter-like	8	1.49813	0.612275	A7C91_RS07080, A7C91_RS00550, A7C91_RS10440, A7C91_RS03255, A7C91_RS09000, A7C91_RS03250, A7C91_RS02375, A7C91_RS08705	405	26	1456	1.10617	1	1	99.9999
Annotation Cluster 15	Enrichment Score: 0.2695714580467713
Category	Term	Count	%	PValue	Genes	List Total	Pop Hits	Pop Total	Fold Enrichment	Bonferroni	Benjamini	FDR
GOTERM_MF_DIRECT	GO:0000287~magnesium ion binding	13	2.43446	0.301273	A7C91_RS06640, A7C91_RS06630, A7C91_RS07995, A7C91_RS00815, A7C91_RS08820, A7C91_RS00990, A7C91_RS03125, A7C91_RS03020, A7C91_RS04095, A7C91_RS07650, A7C91_RS07990, A7C91_RS07885, A7C91_RS10110	253	40	993	1.27559	1	0.99524	98.7865
UP_KEYWORDS	Magnesium	14	2.62172	0.636899	A7C91_RS06640, A7C91_RS06630, A7C91_RS07995, A7C91_RS00815, A7C91_RS00990, A7C91_RS08820, A7C91_RS04645, A7C91_RS03125, A7C91_RS03020, A7C91_RS04095, A7C91_RS07650, A7C91_RS07990, A7C91_RS07885, A7C91_RS10110	501	51	1867	1.02297	1	0.986507	99.9987
UP_KEYWORDS	Metal-binding	28	5.24345	0.809571	A7C91_RS08850, A7C91_RS10295, A7C91_RS06640, A7C91_RS07900, A7C91_RS08085, A7C91_RS03430, A7C91_RS07995, A7C91_RS02715, A7C91_RS00990, A7C91_RS04095, A7C91_RS07990, A7C91_RS10275, A7C91_RS06195, A7C91_RS03875, A7C91_RS02720, A7C91_RS10520, A7C91_RS01630, A7C91_RS00815, A7C91_RS02180, A7C91_RS08820, A7C91_RS04645, A7C91_RS03125, A7C91_RS07415, A7C91_RS00725, A7C91_RS03020, A7C91_RS07650, A7C91_RS0…	501	114	1867	0.915292	1	0.99494	100
Annotation Cluster 16	Enrichment Score: 0.15473849078261062
Category	Term	Count	%	PValue	Genes	List Total	Pop Hits	Pop Total	Fold Enrichment	Bonferroni	Benjamini	FDR
INTERPRO	IPR011545:DNA/RNA helicase, DEAD/DEAH box type, N-terminal	3	0.561798	0.621388	A7C91_RS07605, A7C91_RS07650, A7C91_RS00485	405	7	1456	1.54074	1	1	100
INTERPRO	IPR001650:Helicase, C-terminal	3	0.561798	0.698257	A7C91_RS07605, A7C91_RS07650, A7C91_RS00485	405	8	1456	1.34815	1	1	100
SMART	SM00487:DEXDc	3	0.561798	0.727568	A7C91_RS07605, A7C91_RS07650, A7C91_RS00485	78	9	296	1.26496	1	0.999998	99.9998
INTERPRO	IPR014001:Helicase, superfamily 1/2, ATP-binding domain	3	0.561798	0.761718	A7C91_RS07605, A7C91_RS07650, A7C91_RS00485	405	9	1456	1.19835	1	1	100
Annotation Cluster 17	Enrichment Score: 0.1478329472697859
Category	Term	Count	%	PValue	Genes	List Total	Pop Hits	Pop Total	Fold Enrichment	Bonferroni	Benjamini	FDR
GOTERM_CC_DIRECT	GO:0005622~intracellular	7	1.31086	0.300579	A7C91_RS04670, A7C91_RS03370, A7C91_RS04085, A7C91_RS00490, A7C91_RS08045, A7C91_RS07495, A7C91_RS03365	175	17	642	1.51059	0.998878	0.816976	93.1388
INTERPRO	IPR000485:AsnC-type HTH domain	4	0.749064	0.476144	A7C91_RS04670, A7C91_RS04085, A7C91_RS00490, A7C91_RS08820	405	9	1456	1.59781	1	1	99.9947
GOTERM_MF_DIRECT	GO:0043565~sequence-specific DNA binding	6	1.1236	0.601991	A7C91_RS04670, A7C91_RS04085, A7C91_RS02415, A7C91_RS06550, A7C91_RS00490, A7C91_RS08820	253	20	993	1.17747	1	0.99983	99.9988
SMART	SM00344:HTH_ASNC	3	0.561798	0.661019	A7C91_RS04670, A7C91_RS04085, A7C91_RS00490	78	8	296	1.42308	1	0.999998	99.998
INTERPRO	IPR019888:Transcription regulator AsnC-type	3	0.561798	0.698257	A7C91_RS04670, A7C91_RS04085, A7C91_RS00490	405	8	1456	1.34815	1	1	100
GOTERM_BP_DIRECT	GO:0006351~transcription, DNA-templated	8	1.49813	0.789447	A7C91_RS10295, A7C91_RS04670, A7C91_RS04085, A7C91_RS06455, A7C91_RS00490, A7C91_RS08680, A7C91_RS08045, A7C91_RS10275	160	32	600	0.9375	1	0.999998	100
INTERPRO	IPR011008:Dimeric alpha-beta barrel	3	0.561798	0.813277	A7C91_RS04670, A7C91_RS04085, A7C91_RS00490	405	10	1456	1.07852	1	1	100
INTERPRO	IPR019887:Transcription regulator AsnC-type, C-terminal	3	0.561798	0.887479	A7C91_RS04670, A7C91_RS04085, A7C91_RS00490	405	12	1456	0.898765	1	1	100
GOTERM_MF_DIRECT	GO:0003700~transcription factor activity, sequence-specific DNA binding	6	1.1236	0.913122	A7C91_RS07565, A7C91_RS04670, A7C91_RS04085, A7C91_RS00490, A7C91_RS08680, A7C91_RS01605	253	30	993	0.78498	1	1	100
UP_KEYWORDS	Transcription regulation	5	0.93633	0.919215	A7C91_RS04670, A7C91_RS04085, A7C91_RS00490, A7C91_RS08680, A7C91_RS10275	501	24	1867	0.776364	1	0.999198	100
UP_KEYWORDS	Transcription	8	1.49813	0.930565	A7C91_RS10295, A7C91_RS04670, A7C91_RS04085, A7C91_RS06455, A7C91_RS00490, A7C91_RS08680, A7C91_RS08045, A7C91_RS10275	501	39	1867	0.76442	1	0.999359	100
UP_KEYWORDS	DNA-binding	8	1.49813	0.950774	A7C91_RS04670, A7C91_RS04085, A7C91_RS07650, A7C91_RS10305, A7C91_RS00490, A7C91_RS08680, A7C91_RS03920, A7C91_RS00865	501	41	1867	0.727131	1	0.999691	100
Annotation Cluster 18	Enrichment Score: 0.053568243924186854
Category	Term	Count	%	PValue	Genes	List Total	Pop Hits	Pop Total	Fold Enrichment	Bonferroni	Benjamini	FDR
SMART	SM00418:HTH_ARSR	3	0.561798	0.828207	A7C91_RS07565, A7C91_RS08680, A7C91_RS01605	78	11	296	1.03497	1	1	100
GOTERM_MF_DIRECT	GO:0003700~transcription factor activity, sequence-specific DNA binding	6	1.1236	0.913122	A7C91_RS07565, A7C91_RS04670, A7C91_RS04085, A7C91_RS00490, A7C91_RS08680, A7C91_RS01605	253	30	993	0.78498	1	1	100
INTERPRO	IPR001845:HTH ArsR-type DNA-binding domain	3	0.561798	0.913331	A7C91_RS07565, A7C91_RS08680, A7C91_RS01605	405	13	1456	0.82963	1	1	100
Annotation Cluster 19	Enrichment Score: 0.002056163915795511
Category	Term	Count	%	PValue	Genes	List Total	Pop Hits	Pop Total	Fold Enrichment	Bonferroni	Benjamini	FDR
GOTERM_MF_DIRECT	GO:0019843~rRNA binding	3	0.561798	0.992393	A7C91_RS06440, A7C91_RS08155, A7C91_RS07260	253	24	993	0.490613	1	1	100
UP_KEYWORDS	RNA-binding	8	1.49813	0.993999	A7C91_RS03430, A7C91_RS02115, A7C91_RS03020, A7C91_RS06440, A7C91_RS08055, A7C91_RS08155, A7C91_RS00625, A7C91_RS07260	501	52	1867	0.573315	1	0.999993	100
UP_KEYWORDS	rRNA-binding	3	0.561798	0.999453	A7C91_RS06440, A7C91_RS08155, A7C91_RS07260	501	32	1867	0.349364	1	1	100
Annotation Cluster 20	Enrichment Score: 1.0557683032778713E-6
Category	Term	Count	%	PValue	Genes	List Total	Pop Hits	Pop Total	Fold Enrichment	Bonferroni	Benjamini	FDR
UP_KEYWORDS	Ribonucleoprotein	6	1.1236	0.999994	A7C91_RS09240, A7C91_RS06440, A7C91_RS07260, A7C91_RS08040, A7C91_RS09275, A7C91_RS02110	501	69	1867	0.324048	1	1	100
GOTERM_CC_DIRECT	GO:0005840~ribosome	3	0.561798	0.999997	A7C91_RS06440, A7C91_RS08040, A7C91_RS09275	175	48	642	0.229286	1	1	100
GOTERM_MF_DIRECT	GO:0003735~structural constituent of ribosome	4	0.749064	0.999998	A7C91_RS06440, A7C91_RS07260, A7C91_RS08040, A7C91_RS09275	253	61	993	0.257371	1	1	100
UP_KEYWORDS	Ribosomal protein	4	0.749064	1	A7C91_RS06440, A7C91_RS07260, A7C91_RS08040, A7C91_RS09275	501	64	1867	0.232909	1	1	100
GOTERM_BP_DIRECT	GO:0006412~translation	4	0.749064	1	A7C91_RS06440, A7C91_RS07260, A7C91_RS08040, A7C91_RS09275	160	64	600	0.234375	1	1	100

## Sheet: 50vs01
Annotation Cluster 1	Enrichment Score: 2.2180500155765017
Category	Term	Count	%	PValue	Genes	List Total	Pop Hits	Pop Total	Fold Enrichment	Bonferroni	Benjamini	FDR
GOTERM_CC_DIRECT	GO:0005840~ribosome	22	4.18251	0.000113988	A7C91_RS05660, A7C91_RS06345, A7C91_RS06330, A7C91_RS06355, A7C91_RS01010, A7C91_RS05565, A7C91_RS08655, A7C91_RS06695, A7C91_RS00350, A7C91_RS00360, A7C91_RS07785, A7C91_RS08640, A7C91_RS06340, A7C91_RS07470, A7C91_RS01600, A7C91_RS06325, A7C91_RS06295, A7C91_RS05765, A7C91_RS07185, A7C91_RS06510, A7C91_RS06310, A7C91_RS06360	132	48	642	2.22917	0.00295946	0.00295946	0.0934405
UP_KEYWORDS	Ribosomal protein	28	5.32319	0.000393067	A7C91_RS06365, A7C91_RS06345, A7C91_RS08655, A7C91_RS00350, A7C91_RS06340, A7C91_RS06320, A7C91_RS06285, A7C91_RS06325, A7C91_RS05765, A7C91_RS07185, A7C91_RS06360, A7C91_RS06375, A7C91_RS05660, A7C91_RS06330, A7C91_RS06355, A7C91_RS01010, A7C91_RS05565, A7C91_RS06695, A7C91_RS00360, A7C91_RS07785, A7C91_RS08640, A7C91_RS06290, A7C91_RS07470, A7C91_RS01600, A7C91_RS06370, A7C91_RS06295, A7C91_RS0…	430	64	1867	1.89956	0.0408169	0.0408169	0.440177
UP_KEYWORDS	Ribonucleoprotein	28	5.32319	0.00159118	A7C91_RS06365, A7C91_RS06345, A7C91_RS08655, A7C91_RS00350, A7C91_RS06340, A7C91_RS06320, A7C91_RS06285, A7C91_RS06325, A7C91_RS05765, A7C91_RS07185, A7C91_RS06360, A7C91_RS06375, A7C91_RS05660, A7C91_RS06330, A7C91_RS06355, A7C91_RS01010, A7C91_RS05565, A7C91_RS06695, A7C91_RS00360, A7C91_RS07785, A7C91_RS08640, A7C91_RS06290, A7C91_RS07470, A7C91_RS01600, A7C91_RS06370, A7C91_RS06295, A7C91_RS0…	430	69	1867	1.76191	0.155322	0.0809364	1.77102
GOTERM_MF_DIRECT	GO:0003735~structural constituent of ribosome	27	5.13308	0.0044414	A7C91_RS06365, A7C91_RS06345, A7C91_RS08655, A7C91_RS00350, A7C91_RS06340, A7C91_RS06320, A7C91_RS06285, A7C91_RS06325, A7C91_RS05765, A7C91_RS07185, A7C91_RS06360, A7C91_RS06375, A7C91_RS06330, A7C91_RS06355, A7C91_RS01010, A7C91_RS05565, A7C91_RS06695, A7C91_RS00360, A7C91_RS07785, A7C91_RS08640, A7C91_RS06290, A7C91_RS07470, A7C91_RS01600, A7C91_RS06370, A7C91_RS06295, A7C91_RS06510, A7C91_RS0…	268	61	993	1.64002	0.541124	0.541124	5.31084
UP_KEYWORDS	rRNA-binding	14	2.6616	0.0186564	A7C91_RS06375, A7C91_RS00360, A7C91_RS06365, A7C91_RS06330, A7C91_RS06345, A7C91_RS06355, A7C91_RS06290, A7C91_RS06320, A7C91_RS06340, A7C91_RS06285, A7C91_RS07185, A7C91_RS00350, A7C91_RS06310, A7C91_RS06360	430	32	1867	1.89956	0.864158	0.392902	19.0486
GOTERM_BP_DIRECT	GO:0006412~translation	26	4.94297	0.0265899	A7C91_RS06365, A7C91_RS06345, A7C91_RS08655, A7C91_RS00350, A7C91_RS06340, A7C91_RS06320, A7C91_RS06285, A7C91_RS06325, A7C91_RS05765, A7C91_RS07185, A7C91_RS06360, A7C91_RS06375, A7C91_RS06330, A7C91_RS06355, A7C91_RS01010, A7C91_RS05565, A7C91_RS06695, A7C91_RS00360, A7C91_RS07785, A7C91_RS08640, A7C91_RS06290, A7C91_RS01600, A7C91_RS06370, A7C91_RS06510, A7C91_RS06295, A7C91_RS06310	168	64	600	1.45089	0.94254	0.94254	26.096
UP_KEYWORDS	RNA-binding	18	3.42205	0.0678691	A7C91_RS06375, A7C91_RS06365, A7C91_RS06345, A7C91_RS06330, A7C91_RS06355, A7C91_RS00350, A7C91_RS00360, A7C91_RS00210, A7C91_RS09270, A7C91_RS06290, A7C91_RS04930, A7C91_RS06340, A7C91_RS06320, A7C91_RS06285, A7C91_RS06325, A7C91_RS07185, A7C91_RS06310, A7C91_RS06360	430	52	1867	1.50295	0.999418	0.462499	54.5536
GOTERM_MF_DIRECT	GO:0019843~rRNA binding	10	1.90114	0.168973	A7C91_RS06375, A7C91_RS00360, A7C91_RS06365, A7C91_RS06330, A7C91_RS06345, A7C91_RS06290, A7C91_RS06320, A7C91_RS06340, A7C91_RS06285, A7C91_RS00350	268	24	993	1.54384	1	0.995477	89.66
Annotation Cluster 2	Enrichment Score: 1.2426140830312078
Category	Term	Count	%	PValue	Genes	List Total	Pop Hits	Pop Total	Fold Enrichment	Bonferroni	Benjamini	FDR
UP_KEYWORDS	ATP synthesis	5	0.95057	0.0277002	A7C91_RS03315, A7C91_RS03325, A7C91_RS03340, A7C91_RS03320, A7C91_RS03335	430	6	1867	3.61822	0.949088	0.391207	27.0365
UP_KEYWORDS	Hydrogen ion transport	5	0.95057	0.0277002	A7C91_RS03315, A7C91_RS03325, A7C91_RS03340, A7C91_RS03320, A7C91_RS03335	430	6	1867	3.61822	0.949088	0.391207	27.0365
UP_KEYWORDS	Transport	13	2.47148	0.0445222	A7C91_RS04375, A7C91_RS04510, A7C91_RS04505, A7C91_RS02580, A7C91_RS00575, A7C91_RS06380, A7C91_RS03315, A7C91_RS03325, A7C91_RS04495, A7C91_RS04930, A7C91_RS03340, A7C91_RS03320, A7C91_RS03335	430	32	1867	1.76388	0.991995	0.453081	40.0133
GOTERM_MF_DIRECT	GO:0046933~proton-transporting ATP synthase activity, rotational mechanism	5	0.95057	0.0479322	A7C91_RS03315, A7C91_RS03325, A7C91_RS03340, A7C91_RS03320, A7C91_RS03335	268	6	993	3.08769	0.999815	0.943033	45.2381
GOTERM_BP_DIRECT	GO:0042777~plasma membrane ATP synthesis coupled proton transport	5	0.95057	0.0536763	A7C91_RS03315, A7C91_RS03325, A7C91_RS03340, A7C91_RS03320, A7C91_RS03335	168	6	600	2.97619	0.997115	0.946284	46.1555
UP_KEYWORDS	Ion transport	6	1.14068	0.0562168	A7C91_RS00575, A7C91_RS03315, A7C91_RS03325, A7C91_RS03340, A7C91_RS03320, A7C91_RS03335	430	10	1867	2.60512	0.99783	0.427389	47.7555
GOTERM_CC_DIRECT	GO:0033178~proton-transporting two-sector ATPase complex, catalytic domain	3	0.570342	0.107466	A7C91_RS03325, A7C91_RS03340, A7C91_RS03320	132	3	642	4.86364	0.947972	0.626681	60.6375
GOTERM_BP_DIRECT	GO:0015991~ATP hydrolysis coupled proton transport	4	0.760456	0.215772	A7C91_RS03325, A7C91_RS03340, A7C91_RS03345, A7C91_RS03320	168	6	600	2.38095	1	0.974791	93.4606
Annotation Cluster 3	Enrichment Score: 0.900106288528
Category	Term	Count	%	PValue	Genes	List Total	Pop Hits	Pop Total	Fold Enrichment	Bonferroni	Benjamini	FDR
INTERPRO	IPR006073:GTP binding domain	6	1.14068	0.026009	A7C91_RS04920, A7C91_RS02035, A7C91_RS03760, A7C91_RS01540, A7C91_RS05785, A7C91_RS07795	362	8	1456	3.01657	1	0.999967	33.1942
INTERPRO	IPR005225:Small GTP-binding protein domain	5	0.95057	0.218717	A7C91_RS04920, A7C91_RS02035, A7C91_RS01540, A7C91_RS05785, A7C91_RS07795	362	10	1456	2.01105	1	1	97.7131
GOTERM_MF_DIRECT	GO:0005525~GTP binding	9	1.71103	0.35049	A7C91_RS04920, A7C91_RS07030, A7C91_RS02035, A7C91_RS02665, A7C91_RS03760, A7C91_RS01540, A7C91_RS05785, A7C91_RS00110, A7C91_RS07795	268	25	993	1.33388	1	0.998957	99.496
Annotation Cluster 4	Enrichment Score: 0.8116381749663025
Category	Term	Count	%	PValue	Genes	List Total	Pop Hits	Pop Total	Fold Enrichment	Bonferroni	Benjamini	FDR
GOTERM_BP_DIRECT	GO:0010498~proteasomal protein catabolic process	4	0.760456	0.0675917	A7C91_RS02540, A7C91_RS06770, A7C91_RS06075, A7C91_RS02745	168	4	600	3.57143	0.9994	0.91565	54.4016
UP_KEYWORDS	Threonine protease	3	0.570342	0.133979	A7C91_RS06770, A7C91_RS06075, A7C91_RS02745	430	3	1867	4.34186	1	0.663487	80.093
UP_KEYWORDS	Proteasome	4	0.760456	0.138453	A7C91_RS02540, A7C91_RS06770, A7C91_RS06075, A7C91_RS02745	430	6	1867	2.89457	1	0.651151	81.2171
INTERPRO	IPR001353:Proteasome, subunit alpha/beta	3	0.570342	0.153744	A7C91_RS06770, A7C91_RS06075, A7C91_RS02745	362	3	1456	4.0221	1	1	92.2324
GOTERM_MF_DIRECT	GO:0004298~threonine-type endopeptidase activity	3	0.570342	0.177739	A7C91_RS06770, A7C91_RS06075, A7C91_RS02745	268	3	993	3.70522	1	0.992497	90.9205
UP_KEYWORDS	Protease	7	1.3308	0.393874	A7C91_RS08610, A7C91_RS06770, A7C91_RS06075, A7C91_RS02485, A7C91_RS02745, A7C91_RS03650, A7C91_RS01995	430	22	1867	1.3815	1	0.83959	99.6368
Annotation Cluster 5	Enrichment Score: 0.7892155640819107
Category	Term	Count	%	PValue	Genes	List Total	Pop Hits	Pop Total	Fold Enrichment	Bonferroni	Benjamini	FDR
GOTERM_MF_DIRECT	GO:0000287~magnesium ion binding	16	3.04183	0.0891718	A7C91_RS04655, A7C91_RS05105, A7C91_RS05460, A7C91_RS08835, A7C91_RS10010, A7C91_RS07550, A7C91_RS02630, A7C91_RS05445, A7C91_RS04920, A7C91_RS05430, A7C91_RS07740, A7C91_RS05475, A7C91_RS00110, A7C91_RS05785, A7C91_RS08105, A7C91_RS05455	268	40	993	1.48209	1	0.961957	68.1792
UP_KEYWORDS	Magnesium	17	3.23194	0.103467	A7C91_RS04655, A7C91_RS07030, A7C91_RS05105, A7C91_RS08835, A7C91_RS10010, A7C91_RS07550, A7C91_RS05445, A7C91_RS02630, A7C91_RS04920, A7C91_RS05430, A7C91_RS07585, A7C91_RS07740, A7C91_RS05475, A7C91_RS00110, A7C91_RS05785, A7C91_RS08105, A7C91_RS05455	430	51	1867	1.44729	0.999991	0.589576	70.6408
UP_KEYWORDS	Metal-binding	28	5.32319	0.464861	A7C91_RS06160, A7C91_RS05105, A7C91_RS09290, A7C91_RS00350, A7C91_RS07505, A7C91_RS05445, A7C91_RS02630, A7C91_RS10585, A7C91_RS04920, A7C91_RS07585, A7C91_RS06205, A7C91_RS07185, A7C91_RS07030, A7C91_RS02805, A7C91_RS02665, A7C91_RS01900, A7C91_RS10010, A7C91_RS07550, A7C91_RS00565, A7C91_RS05430, A7C91_RS08410, A7C91_RS07740, A7C91_RS00110, A7C91_RS05475, A7C91_RS05785, A7C91_RS08105, A7C91_RS0…	430	114	1867	1.06642	1	0.825191	99.9102
Annotation Cluster 6	Enrichment Score: 0.7555137684209368
Category	Term	Count	%	PValue	Genes	List Total	Pop Hits	Pop Total	Fold Enrichment	Bonferroni	Benjamini	FDR
INTERPRO	IPR006638:Elongator protein 3/MiaB/NifB	8	1.52091	0.0227084	A7C91_RS02560, A7C91_RS04350, A7C91_RS02495, A7C91_RS04090, A7C91_RS02665, A7C91_RS03285, A7C91_RS08960, A7C91_RS03855	362	13	1456	2.47514	1	1	29.6438
SMART	SM00729:Elp3	8	1.52091	0.0407471	A7C91_RS02560, A7C91_RS04350, A7C91_RS02495, A7C91_RS04090, A7C91_RS02665, A7C91_RS03285, A7C91_RS08960, A7C91_RS03855	84	13	296	2.1685	0.949975	0.949975	35.1446
INTERPRO	IPR007197:Radical SAM	8	1.52091	0.167874	A7C91_RS02560, A7C91_RS04350, A7C91_RS02495, A7C91_RS04090, A7C91_RS02665, A7C91_RS03285, A7C91_RS08960, A7C91_RS03855	362	19	1456	1.69352	1	1	93.9972
INTERPRO	IPR013785:Aldolase-type TIM barrel	11	2.09125	0.32431	A7C91_RS01905, A7C91_RS01935, A7C91_RS02560, A7C91_RS02495, A7C91_RS04090, A7C91_RS04065, A7C91_RS02665, A7C91_RS03285, A7C91_RS07685, A7C91_RS03855, A7C91_RS10600	362	34	1456	1.30127	1	1	99.7523
GOTERM_MF_DIRECT	GO:0051536~iron-sulfur cluster binding	8	1.52091	0.737586	A7C91_RS02310, A7C91_RS02560, A7C91_RS04090, A7C91_RS02430, A7C91_RS03285, A7C91_RS08960, A7C91_RS03855, A7C91_RS06980	268	30	993	0.98806	1	0.999942	100
GOTERM_MF_DIRECT	GO:0003824~catalytic activity	11	2.09125	0.788637	A7C91_RS01935, A7C91_RS02900, A7C91_RS02560, A7C91_RS02495, A7C91_RS04090, A7C91_RS04065, A7C91_RS03545, A7C91_RS03285, A7C91_RS08960, A7C91_RS03855, A7C91_RS08115	268	44	993	0.926306	1	0.999981	100
Annotation Cluster 7	Enrichment Score: 0.6368815646276635
Category	Term	Count	%	PValue	Genes	List Total	Pop Hits	Pop Total	Fold Enrichment	Bonferroni	Benjamini	FDR
GOTERM_MF_DIRECT	GO:0003899~DNA-directed RNA polymerase activity	7	1.3308	0.0734817	A7C91_RS07285, A7C91_RS07275, A7C91_RS07280, A7C91_RS06490, A7C91_RS07290, A7C91_RS06510, A7C91_RS05580	268	12	993	2.16138	0.999998	0.96453	60.7675
UP_KEYWORDS	Nucleotidyltransferase	9	1.71103	0.196747	A7C91_RS07285, A7C91_RS07275, A7C91_RS07030, A7C91_RS07280, A7C91_RS06490, A7C91_RS03535, A7C91_RS03935, A7C91_RS07290, A7C91_RS00930	430	25	1867	1.56307	1	0.744891	91.4425
UP_KEYWORDS	DNA-directed RNA polymerase	6	1.14068	0.201026	A7C91_RS07285, A7C91_RS07275, A7C91_RS07280, A7C91_RS06490, A7C91_RS07290, A7C91_RS05580	430	14	1867	1.8608	1	0.733298	91.9403
UP_KEYWORDS	Transcription	11	2.09125	0.405619	A7C91_RS07285, A7C91_RS07275, A7C91_RS03820, A7C91_RS09605, A7C91_RS04845, A7C91_RS07280, A7C91_RS06490, A7C91_RS07290, A7C91_RS05580, A7C91_RS06940, A7C91_RS02165	430	39	1867	1.22463	1	0.831171	99.7084
GOTERM_BP_DIRECT	GO:0006351~transcription, DNA-templated	10	1.90114	0.554798	A7C91_RS07285, A7C91_RS07275, A7C91_RS03820, A7C91_RS09605, A7C91_RS07280, A7C91_RS06490, A7C91_RS07290, A7C91_RS06510, A7C91_RS05580, A7C91_RS06940	168	32	600	1.11607	1	0.999589	99.9886
Annotation Cluster 8	Enrichment Score: 0.5491466413033266
Category	Term	Count	%	PValue	Genes	List Total	Pop Hits	Pop Total	Fold Enrichment	Bonferroni	Benjamini	FDR
UP_KEYWORDS	Histidine biosynthesis	4	0.760456	0.202504	A7C91_RS10585, A7C91_RS10580, A7C91_RS10600, A7C91_RS10595	430	7	1867	2.48106	1	0.717024	92.106
UP_KEYWORDS	Amino-acid biosynthesis	5	0.95057	0.232242	A7C91_RS10585, A7C91_RS00230, A7C91_RS10580, A7C91_RS10600, A7C91_RS10595	430	11	1867	1.97357	1	0.753573	94.8466
GOTERM_BP_DIRECT	GO:0000105~histidine biosynthetic process	4	0.760456	0.478834	A7C91_RS10585, A7C91_RS10580, A7C91_RS10600, A7C91_RS10595	168	9	600	1.5873	1	0.999	99.9333
Annotation Cluster 9	Enrichment Score: 0.40779788252185956
Category	Term	Count	%	PValue	Genes	List Total	Pop Hits	Pop Total	Fold Enrichment	Bonferroni	Benjamini	FDR
INTERPRO	IPR011701:Major facilitator superfamily	5	0.95057	0.280546	A7C91_RS09490, A7C91_RS05950, A7C91_RS02565, A7C91_RS02545, A7C91_RS02580	362	11	1456	1.82823	1	1	99.3526
INTERPRO	IPR020846:Major facilitator superfamily domain	6	1.14068	0.306126	A7C91_RS09490, A7C91_RS05950, A7C91_RS02565, A7C91_RS02545, A7C91_RS02580, A7C91_RS04950	362	15	1456	1.60884	1	1	99.628
GOTERM_BP_DIRECT	GO:0055085~transmembrane transport	6	1.14068	0.696149	A7C91_RS05865, A7C91_RS09490, A7C91_RS05950, A7C91_RS02565, A7C91_RS02545, A7C91_RS02580	168	20	600	1.07143	1	0.999973	99.9998
Annotation Cluster 10	Enrichment Score: 0.39046509722487216
Category	Term	Count	%	PValue	Genes	List Total	Pop Hits	Pop Total	Fold Enrichment	Bonferroni	Benjamini	FDR
UP_KEYWORDS	tRNA processing	8	1.52091	0.387744	A7C91_RS06705, A7C91_RS00360, A7C91_RS09880, A7C91_RS04455, A7C91_RS09270, A7C91_RS06305, A7C91_RS00930, A7C91_RS07735	430	26	1867	1.33596	1	0.843905	99.5934
GOTERM_MF_DIRECT	GO:0004526~ribonuclease P activity	3	0.570342	0.407048	A7C91_RS06705, A7C91_RS00360, A7C91_RS06305	268	5	993	2.22313	1	0.99951	99.8351
GOTERM_BP_DIRECT	GO:0001682~tRNA 5'-leader removal	3	0.570342	0.426987	A7C91_RS06705, A7C91_RS00360, A7C91_RS06305	168	5	600	2.14286	1	0.998582	99.8066
Annotation Cluster 11	Enrichment Score: 0.35794053699064954
Category	Term	Count	%	PValue	Genes	List Total	Pop Hits	Pop Total	Fold Enrichment	Bonferroni	Benjamini	FDR
UP_KEYWORDS	Nucleotide-binding	34	6.46388	0.427866	A7C91_RS08835, A7C91_RS03535, A7C91_RS03550, A7C91_RS00930, A7C91_RS05445, A7C91_RS02630, A7C91_RS04920, A7C91_RS00695, A7C91_RS02650, A7C91_RS03325, A7C91_RS10580, A7C91_RS05870, A7C91_RS05470, A7C91_RS02540, A7C91_RS07030, A7C91_RS09105, A7C91_RS01940, A7C91_RS02665, A7C91_RS00460, A7C91_RS01900, A7C91_RS10010, A7C91_RS09780, A7C91_RS05435, A7C91_RS00540, A7C91_RS08780, A7C91_RS04495, A7C91_RS0…	430	138	1867	1.06973	1	0.824626	99.8099
GOTERM_MF_DIRECT	GO:0005524~ATP binding	47	8.93536	0.430324	A7C91_RS01685, A7C91_RS02550, A7C91_RS05460, A7C91_RS04150, A7C91_RS08835, A7C91_RS03535, A7C91_RS03550, A7C91_RS00930, A7C91_RS02630, A7C91_RS01330, A7C91_RS05445, A7C91_RS00695, A7C91_RS02650, A7C91_RS03325, A7C91_RS10580, A7C91_RS03340, A7C91_RS03320, A7C91_RS04585, A7C91_RS05870, A7C91_RS05470, A7C91_RS02540, A7C91_RS09105, A7C91_RS01940, A7C91_RS05295, A7C91_RS00460, A7C91_RS06150, A7C91_RS0…	268	166	993	1.04907	1	0.998591	99.899
UP_KEYWORDS	ATP-binding	29	5.51331	0.458221	A7C91_RS05870, A7C91_RS05470, A7C91_RS02540, A7C91_RS09105, A7C91_RS01940, A7C91_RS00460, A7C91_RS01900, A7C91_RS08835, A7C91_RS03535, A7C91_RS10010, A7C91_RS03550, A7C91_RS00930, A7C91_RS02630, A7C91_RS05445, A7C91_RS09780, A7C91_RS05435, A7C91_RS00540, A7C91_RS00695, A7C91_RS02650, A7C91_RS03325, A7C91_RS10580, A7C91_RS04495, A7C91_RS08780, A7C91_RS02355, A7C91_RS02350, A7C91_RS05475, A7C91_RS0…	430	118	1867	1.06707	1	0.835467	99.8969
Annotation Cluster 12	Enrichment Score: 0.34824209716885496
Category	Term	Count	%	PValue	Genes	List Total	Pop Hits	Pop Total	Fold Enrichment	Bonferroni	Benjamini	FDR
INTERPRO	IPR016185:Pre-ATP-grasp domain	3	0.570342	0.362835	A7C91_RS05445, A7C91_RS05460, A7C91_RS05455	362	5	1456	2.41326	1	1	99.8991
INTERPRO	IPR013815:ATP-grasp fold, subdomain 1	3	0.570342	0.461365	A7C91_RS05445, A7C91_RS05460, A7C91_RS05455	362	6	1456	2.01105	1	1	99.9923
INTERPRO	IPR013816:ATP-grasp fold, subdomain 2	4	0.760456	0.538915	A7C91_RS05445, A7C91_RS05435, A7C91_RS05460, A7C91_RS05455	362	11	1456	1.46258	1	1	99.9993
Annotation Cluster 13	Enrichment Score: 0.3227535636235195
Category	Term	Count	%	PValue	Genes	List Total	Pop Hits	Pop Total	Fold Enrichment	Bonferroni	Benjamini	FDR
INTERPRO	IPR001387:Helix-turn-helix	4	0.760456	0.393531	A7C91_RS02795, A7C91_RS09605, A7C91_RS06150, A7C91_RS08790	362	9	1456	1.7876	1	1	99.9526
INTERPRO	IPR010982:Lambda repressor-like, DNA-binding domain	4	0.760456	0.393531	A7C91_RS02795, A7C91_RS09605, A7C91_RS06150, A7C91_RS08790	362	9	1456	1.7876	1	1	99.9526
SMART	SM00530:HTH_XRE	4	0.760456	0.398134	A7C91_RS02795, A7C91_RS09605, A7C91_RS06150, A7C91_RS08790	84	8	296	1.7619	1	1	99.4932
GOTERM_MF_DIRECT	GO:0043565~sequence-specific DNA binding	5	0.95057	0.82985	A7C91_RS02795, A7C91_RS09605, A7C91_RS04845, A7C91_RS06150, A7C91_RS08790	268	20	993	0.926306	1	0.99999	100
Annotation Cluster 14	Enrichment Score: 0.2790202320609833
Category	Term	Count	%	PValue	Genes	List Total	Pop Hits	Pop Total	Fold Enrichment	Bonferroni	Benjamini	FDR
UP_KEYWORDS	4Fe-4S	4	0.760456	0.480924	A7C91_RS00565, A7C91_RS05430, A7C91_RS02665, A7C91_RS08410	430	11	1867	1.57886	1	0.831728	99.9362
GOTERM_MF_DIRECT	GO:0051539~4 iron, 4 sulfur cluster binding	6	1.14068	0.498624	A7C91_RS00565, A7C91_RS04350, A7C91_RS02495, A7C91_RS05430, A7C91_RS02665, A7C91_RS08410	268	17	993	1.30773	1	0.999475	99.9789
UP_KEYWORDS	Iron-sulfur	6	1.14068	0.50091	A7C91_RS00565, A7C91_RS05430, A7C91_RS06205, A7C91_RS02665, A7C91_RS08410, A7C91_RS02315	430	20	1867	1.30256	1	0.841447	99.959
UP_KEYWORDS	Iron	6	1.14068	0.63725	A7C91_RS00565, A7C91_RS05430, A7C91_RS06205, A7C91_RS02665, A7C91_RS08410, A7C91_RS02315	430	23	1867	1.13266	1	0.908245	99.9989
Annotation Cluster 15	Enrichment Score: 0.20041345853421527
Category	Term	Count	%	PValue	Genes	List Total	Pop Hits	Pop Total	Fold Enrichment	Bonferroni	Benjamini	FDR
GOTERM_CC_DIRECT	GO:0031514~motile cilium	3	0.570342	0.577405	A7C91_RS01325, A7C91_RS01340, A7C91_RS01335	132	9	642	1.62121	1	0.976066	99.9144
UP_KEYWORDS	Cilium	3	0.570342	0.649066	A7C91_RS01325, A7C91_RS01340, A7C91_RS01335	430	9	1867	1.44729	1	0.910455	99.9992
UP_KEYWORDS	Cell projection	3	0.570342	0.649066	A7C91_RS01325, A7C91_RS01340, A7C91_RS01335	430	9	1867	1.44729	1	0.910455	99.9992
UP_KEYWORDS	Flagellum	3	0.570342	0.649066	A7C91_RS01325, A7C91_RS01340, A7C91_RS01335	430	9	1867	1.44729	1	0.910455	99.9992
Annotation Cluster 16	Enrichment Score: 0.19839413580034226
Category	Term	Count	%	PValue	Genes	List Total	Pop Hits	Pop Total	Fold Enrichment	Bonferroni	Benjamini	FDR
INTERPRO	IPR011545:DNA/RNA helicase, DEAD/DEAH box type, N-terminal	3	0.570342	0.550326	A7C91_RS09105, A7C91_RS00695, A7C91_RS02350	362	7	1456	1.72376	1	1	99.9995
UP_KEYWORDS	Helicase	3	0.570342	0.580983	A7C91_RS09105, A7C91_RS00695, A7C91_RS02350	430	8	1867	1.6282	1	0.876995	99.9942
GOTERM_MF_DIRECT	GO:0004386~helicase activity	3	0.570342	0.601603	A7C91_RS09105, A7C91_RS00695, A7C91_RS02350	268	7	993	1.58795	1	0.999792	99.9987
INTERPRO	IPR001650:Helicase, C-terminal	3	0.570342	0.628401	A7C91_RS09105, A7C91_RS00695, A7C91_RS02350	362	8	1456	1.50829	1	1	100
SMART	SM00490:HELICc	3	0.570342	0.630214	A7C91_RS09105, A7C91_RS00695, A7C91_RS02350	84	7	296	1.5102	1	1	99.9968
INTERPRO	IPR014001:Helicase, superfamily 1/2, ATP-binding domain	3	0.570342	0.695506	A7C91_RS09105, A7C91_RS00695, A7C91_RS02350	362	9	1456	1.3407	1	1	100
SMART	SM00487:DEXDc	3	0.570342	0.77112	A7C91_RS09105, A7C91_RS00695, A7C91_RS02350	84	9	296	1.1746	1	1	100
Annotation Cluster 17	Enrichment Score: 0.13576893461201178
Category	Term	Count	%	PValue	Genes	List Total	Pop Hits	Pop Total	Fold Enrichment	Bonferroni	Benjamini	FDR
UP_KEYWORDS	Initiation factor	4	0.760456	0.544791	A7C91_RS00365, A7C91_RS09205, A7C91_RS02100, A7C91_RS06145	430	12	1867	1.44729	1	0.869278	99.9854
GOTERM_MF_DIRECT	GO:0003743~translation initiation factor activity	4	0.760456	0.723172	A7C91_RS00365, A7C91_RS09205, A7C91_RS02100, A7C91_RS06145	268	13	993	1.14007	1	0.999943	100
UP_KEYWORDS	Protein biosynthesis	5	0.95057	0.993622	A7C91_RS05230, A7C91_RS00365, A7C91_RS09205, A7C91_RS02100, A7C91_RS06145	430	42	1867	0.516888	1	0.999967	100
Annotation Cluster 18	Enrichment Score: 0.06312795907869077
Category	Term	Count	%	PValue	Genes	List Total	Pop Hits	Pop Total	Fold Enrichment	Bonferroni	Benjamini	FDR
GOTERM_MF_DIRECT	GO:0003700~transcription factor activity, sequence-specific DNA binding	7	1.3308	0.85987	A7C91_RS00200, A7C91_RS03820, A7C91_RS09605, A7C91_RS05860, A7C91_RS06780, A7C91_RS09815, A7C91_RS02165	268	30	993	0.864552	1	0.999993	100
SMART	SM00418:HTH_ARSR	3	0.570342	0.863299	A7C91_RS03820, A7C91_RS06780, A7C91_RS09815	84	11	296	0.961039	1	1	100
INTERPRO	IPR001845:HTH ArsR-type DNA-binding domain	3	0.570342	0.871008	A7C91_RS03820, A7C91_RS06780, A7C91_RS09815	362	13	1456	0.928177	1	1	100
Annotation Cluster 19	Enrichment Score: 0.02551860136201533
Category	Term	Count	%	PValue	Genes	List Total	Pop Hits	Pop Total	Fold Enrichment	Bonferroni	Benjamini	FDR
INTERPRO	IPR017871:ABC transporter, conserved site	4	0.760456	0.88644	A7C91_RS05870, A7C91_RS09780, A7C91_RS00460, A7C91_RS04495	362	19	1456	0.846758	1	1	100
INTERPRO	IPR003593:AAA+ ATPase domain	9	1.71103	0.904136	A7C91_RS05870, A7C91_RS09780, A7C91_RS02540, A7C91_RS09105, A7C91_RS03325, A7C91_RS00460, A7C91_RS04495, A7C91_RS05270, A7C91_RS03910	362	45	1456	0.80442	1	1	100
SMART	SM00382:AAA	9	1.71103	0.971511	A7C91_RS05870, A7C91_RS09780, A7C91_RS02540, A7C91_RS09105, A7C91_RS03325, A7C91_RS00460, A7C91_RS04495, A7C91_RS05270, A7C91_RS03910	84	45	296	0.704762	1	1	100
INTERPRO	IPR003439:ABC transporter-like	4	0.760456	0.973768	A7C91_RS05870, A7C91_RS09780, A7C91_RS00460, A7C91_RS04495	362	26	1456	0.618785	1	1	100
GOTERM_MF_DIRECT	GO:0016887~ATPase activity	5	0.95057	0.983152	A7C91_RS05870, A7C91_RS09780, A7C91_RS02540, A7C91_RS00460, A7C91_RS03700	268	31	993	0.597617	1	1	100
Annotation Cluster 20	Enrichment Score: 1.1523303876529252E-8
Category	Term	Count	%	PValue	Genes	List Total	Pop Hits	Pop Total	Fold Enrichment	Bonferroni	Benjamini	FDR
UP_KEYWORDS	Membrane	53	10.076	1	A7C91_RS05865, A7C91_RS09115, A7C91_RS04635, A7C91_RS09490, A7C91_RS02910, A7C91_RS03710, A7C91_RS04650, A7C91_RS08795, A7C91_RS06960, A7C91_RS00600, A7C91_RS02670, A7C91_RS02300, A7C91_RS08610, A7C91_RS06380, A7C91_RS05345, A7C91_RS10215, A7C91_RS02360, A7C91_RS04725, A7C91_RS03345, A7C91_RS09250, A7C91_RS04940, A7C91_RS06955, A7C91_RS07005, A7C91_RS08100, A7C91_RS04375, A7C91_RS01325, A7C91_RS0…	430	388	1867	0.593089	1	1	100
UP_KEYWORDS	Transmembrane helix	52	9.88593	1	A7C91_RS05865, A7C91_RS09115, A7C91_RS09490, A7C91_RS04635, A7C91_RS02910, A7C91_RS03710, A7C91_RS04650, A7C91_RS08795, A7C91_RS06960, A7C91_RS00600, A7C91_RS02670, A7C91_RS02300, A7C91_RS08610, A7C91_RS06380, A7C91_RS05345, A7C91_RS10215, A7C91_RS02360, A7C91_RS04725, A7C91_RS03345, A7C91_RS09250, A7C91_RS04940, A7C91_RS06955, A7C91_RS07005, A7C91_RS08100, A7C91_RS04375, A7C91_RS01325, A7C91_RS0…	430	386	1867	0.584914	1	1	100
UP_KEYWORDS	Transmembrane	52	9.88593	1	A7C91_RS05865, A7C91_RS09115, A7C91_RS09490, A7C91_RS04635, A7C91_RS02910, A7C91_RS03710, A7C91_RS04650, A7C91_RS08795, A7C91_RS06960, A7C91_RS00600, A7C91_RS02670, A7C91_RS02300, A7C91_RS08610, A7C91_RS06380, A7C91_RS05345, A7C91_RS10215, A7C91_RS02360, A7C91_RS04725, A7C91_RS03345, A7C91_RS09250, A7C91_RS04940, A7C91_RS06955, A7C91_RS07005, A7C91_RS08100, A7C91_RS04375, A7C91_RS01325, A7C91_RS0…	430	386	1867	0.584914	1	1	100
GOTERM_CC_DIRECT	GO:0016021~integral component of membrane	51	9.69582	1	A7C91_RS05865, A7C91_RS09115, A7C91_RS09490, A7C91_RS04635, A7C91_RS02910, A7C91_RS03710, A7C91_RS04650, A7C91_RS08795, A7C91_RS06960, A7C91_RS00600, A7C91_RS02670, A7C91_RS02300, A7C91_RS08610, A7C91_RS06380, A7C91_RS05345, A7C91_RS10215, A7C91_RS02360, A7C91_RS04725, A7C91_RS03345, A7C91_RS09250, A7C91_RS04940, A7C91_RS06955, A7C91_RS07005, A7C91_RS08100, A7C91_RS04375, A7C91_RS01325, A7C91_RS0…	132	384	642	0.645952	1	1	100

## Sheet: 01vs90&01vs50
Annotation Cluster 1	Enrichment Score: 1.234096324482723
Category	Term	Count	%	PValue	Genes	List Total	Pop Hits	Pop Total	Fold Enrichment	Bonferroni	Benjamini	FDR
GOTERM_CC_DIRECT	GO:0005623~cell	6	1.78042	0.00713959	A7C91_RS10410, A7C91_RS10115, A7C91_RS06590, A7C91_RS10495, A7C91_RS08380, A7C91_RS10445	104	9	642	4.11538	0.088941	0.088941	4.63305
GOTERM_BP_DIRECT	GO:0045454~cell redox homeostasis	5	1.48368	0.0315709	A7C91_RS10410, A7C91_RS10115, A7C91_RS06590, A7C91_RS10495, A7C91_RS08380	90	9	600	3.7037	0.909825	0.909825	28.5864
INTERPRO	IPR012336:Thioredoxin-like fold	4	1.18694	0.103504	A7C91_RS10410, A7C91_RS10115, A7C91_RS10495, A7C91_RS08380	252	7	1456	3.30159	1	0.999979	79.192
INTERPRO	IPR000866:Alkyl hydroperoxide reductase subunit C/ Thiol specific antioxidant	3	0.890208	0.139739	A7C91_RS10410, A7C91_RS10115, A7C91_RS10495	252	4	1456	4.33333	1	0.999996	88.4977
INTERPRO	IPR013766:Thioredoxin domain	3	0.890208	0.20715	A7C91_RS10410, A7C91_RS10115, A7C91_RS10495	252	5	1456	3.46667	1	0.999997	96.4388
Annotation Cluster 2	Enrichment Score: 1.1963532200267637
Category	Term	Count	%	PValue	Genes	List Total	Pop Hits	Pop Total	Fold Enrichment	Bonferroni	Benjamini	FDR
INTERPRO	IPR009078:Ferritin-like superfamily	6	1.78042	0.0572057	A7C91_RS10515, A7C91_RS09805, A7C91_RS10545, A7C91_RS01185, A7C91_RS10445, A7C91_RS01195	252	13	1456	2.66667	1	1	57.1028
INTERPRO	IPR012347:Ferritin-related	6	1.78042	0.0572057	A7C91_RS10515, A7C91_RS09805, A7C91_RS10545, A7C91_RS01185, A7C91_RS10445, A7C91_RS01195	252	13	1456	2.66667	1	1	57.1028
INTERPRO	IPR019243:Domain of unknown function DUF2202	3	0.890208	0.0787158	A7C91_RS09805, A7C91_RS01185, A7C91_RS01195	252	3	1456	5.77778	1	0.999958	69.2095
Annotation Cluster 3	Enrichment Score: 0.6616124971239222
Category	Term	Count	%	PValue	Genes	List Total	Pop Hits	Pop Total	Fold Enrichment	Bonferroni	Benjamini	FDR
GOTERM_BP_DIRECT	GO:0055114~oxidation-reduction process	5	1.48368	0.0653017	A7C91_RS04285, A7C91_RS06190, A7C91_RS10520, A7C91_RS08470, A7C91_RS04335	90	11	600	3.0303	0.993685	0.920534	50.7739
INTERPRO	IPR006137:NADH:ubiquinone oxidoreductase-like, 20kDa subunit	3	0.890208	0.346334	A7C91_RS04285, A7C91_RS06190, A7C91_RS04335	252	7	1456	2.47619	1	1	99.7776
GOTERM_MF_DIRECT	GO:0051536~iron-sulfur cluster binding	6	1.78042	0.457871	A7C91_RS04285, A7C91_RS07450, A7C91_RS06190, A7C91_RS03045, A7C91_RS04335, A7C91_RS09885	147	30	993	1.35102	1	0.99943	99.9132
Annotation Cluster 4	Enrichment Score: 0.6543058908895569
Category	Term	Count	%	PValue	Genes	List Total	Pop Hits	Pop Total	Fold Enrichment	Bonferroni	Benjamini	FDR
UP_KEYWORDS	Aminotransferase	5	1.48368	0.1641	A7C91_RS00500, A7C91_RS02095, A7C91_RS06230, A7C91_RS10065, A7C91_RS04125	317	13	1867	2.26523	1	0.994473	85.5897
INTERPRO	IPR015422:Pyridoxal phosphate-dependent transferase, major region, subdomain 2	5	1.48368	0.172202	A7C91_RS02095, A7C91_RS06230, A7C91_RS10280, A7C91_RS04125, A7C91_RS02690	252	13	1456	2.22222	1	0.999991	93.3815
GOTERM_MF_DIRECT	GO:0008483~transaminase activity	4	1.18694	0.211417	A7C91_RS00500, A7C91_RS02095, A7C91_RS06230, A7C91_RS04125	147	11	993	2.4564	1	0.996959	93.5087
GOTERM_MF_DIRECT	GO:0030170~pyridoxal phosphate binding	4	1.18694	0.211417	A7C91_RS02095, A7C91_RS10280, A7C91_RS04125, A7C91_RS02690	147	11	993	2.4564	1	0.996959	93.5087
INTERPRO	IPR015424:Pyridoxal phosphate-dependent transferase	5	1.48368	0.250538	A7C91_RS02095, A7C91_RS06230, A7C91_RS10280, A7C91_RS04125, A7C91_RS02690	252	15	1456	1.92593	1	0.999999	98.4135
INTERPRO	IPR015421:Pyridoxal phosphate-dependent transferase, major region, subdomain 1	5	1.48368	0.250538	A7C91_RS02095, A7C91_RS06230, A7C91_RS10280, A7C91_RS04125, A7C91_RS02690	252	15	1456	1.92593	1	0.999999	98.4135
UP_KEYWORDS	Pyridoxal phosphate	4	1.18694	0.331652	A7C91_RS05420, A7C91_RS10280, A7C91_RS04125, A7C91_RS02690	317	12	1867	1.9632	1	0.999844	98.7156
Annotation Cluster 5	Enrichment Score: 0.6272000595761703
Category	Term	Count	%	PValue	Genes	List Total	Pop Hits	Pop Total	Fold Enrichment	Bonferroni	Benjamini	FDR
GOTERM_MF_DIRECT	GO:0048037~cofactor binding	3	0.890208	0.216244	A7C91_RS10405, A7C91_RS03970, A7C91_RS00590	147	6	993	3.37755	1	0.992948	93.9517
SMART	SM00881:SM00881	3	0.890208	0.219304	A7C91_RS10405, A7C91_RS03970, A7C91_RS00590	45	6	296	3.28889	0.999895	0.999895	89.1713
INTERPRO	IPR003781:CoA-binding	3	0.890208	0.276954	A7C91_RS10405, A7C91_RS03970, A7C91_RS00590	252	6	1456	2.88889	1	0.999999	99.0526
Annotation Cluster 6	Enrichment Score: 0.5229598335764469
Category	Term	Count	%	PValue	Genes	List Total	Pop Hits	Pop Total	Fold Enrichment	Bonferroni	Benjamini	FDR
GOTERM_MF_DIRECT	GO:0004519~endonuclease activity	5	1.48368	0.0856454	A7C91_RS07605, A7C91_RS09985, A7C91_RS00810, A7C91_RS02715, A7C91_RS09990	147	12	993	2.81463	0.999982	0.995754	64.3313
UP_KEYWORDS	Nuclease	6	1.78042	0.559604	A7C91_RS07605, A7C91_RS09985, A7C91_RS00810, A7C91_RS02715, A7C91_RS09990, A7C91_RS02725	317	29	1867	1.21854	1	0.999639	99.9858
UP_KEYWORDS	Endonuclease	5	1.48368	0.563035	A7C91_RS07605, A7C91_RS09985, A7C91_RS00810, A7C91_RS02715, A7C91_RS09990	317	23	1867	1.28035	1	0.999255	99.987
Annotation Cluster 7	Enrichment Score: 0.442968480657596
Category	Term	Count	%	PValue	Genes	List Total	Pop Hits	Pop Total	Fold Enrichment	Bonferroni	Benjamini	FDR
GOTERM_CC_DIRECT	GO:0016021~integral component of membrane	68	20.178	0.141416	A7C91_RS10390, A7C91_RS08505, A7C91_RS00825, A7C91_RS07520, A7C91_RS08500, A7C91_RS10350, A7C91_RS05010, A7C91_RS08495, A7C91_RS07425, A7C91_RS02195, A7C91_RS08490, A7C91_RS08545, A7C91_RS06835, A7C91_RS09585, A7C91_RS04015, A7C91_RS01305, A7C91_RS03370, A7C91_RS08240, A7C91_RS03265, A7C91_RS05685, A7C91_RS00775, A7C91_RS09785, A7C91_RS08510, A7C91_RS01280, A7C91_RS09010, A7C91_RS08600, A7C91_RS0…	104	384	642	1.09315	0.862224	0.628818	63.5582
UP_KEYWORDS	Transmembrane	67	19.8813	0.485891	A7C91_RS10390, A7C91_RS08505, A7C91_RS00825, A7C91_RS07520, A7C91_RS08500, A7C91_RS10350, A7C91_RS05010, A7C91_RS08495, A7C91_RS07425, A7C91_RS02195, A7C91_RS08490, A7C91_RS08545, A7C91_RS06835, A7C91_RS09585, A7C91_RS04015, A7C91_RS01305, A7C91_RS03370, A7C91_RS08240, A7C91_RS03265, A7C91_RS05685, A7C91_RS00775, A7C91_RS09785, A7C91_RS08510, A7C91_RS01280, A7C91_RS09010, A7C91_RS08600, A7C91_RS0…	317	386	1867	1.02229	1	0.999744	99.9246
UP_KEYWORDS	Transmembrane helix	67	19.8813	0.485891	A7C91_RS10390, A7C91_RS08505, A7C91_RS00825, A7C91_RS07520, A7C91_RS08500, A7C91_RS10350, A7C91_RS05010, A7C91_RS08495, A7C91_RS07425, A7C91_RS02195, A7C91_RS08490, A7C91_RS08545, A7C91_RS06835, A7C91_RS09585, A7C91_RS04015, A7C91_RS01305, A7C91_RS03370, A7C91_RS08240, A7C91_RS03265, A7C91_RS05685, A7C91_RS00775, A7C91_RS09785, A7C91_RS08510, A7C91_RS01280, A7C91_RS09010, A7C91_RS08600, A7C91_RS0…	317	386	1867	1.02229	1	0.999744	99.9246
UP_KEYWORDS	Membrane	67	19.8813	0.506464	A7C91_RS10390, A7C91_RS08505, A7C91_RS00825, A7C91_RS07520, A7C91_RS08500, A7C91_RS10350, A7C91_RS05010, A7C91_RS08495, A7C91_RS07425, A7C91_RS02195, A7C91_RS08490, A7C91_RS08545, A7C91_RS06835, A7C91_RS09585, A7C91_RS04015, A7C91_RS01305, A7C91_RS03370, A7C91_RS08240, A7C91_RS03265, A7C91_RS05685, A7C91_RS00775, A7C91_RS09785, A7C91_RS08510, A7C91_RS01280, A7C91_RS09010, A7C91_RS08600, A7C91_RS0…	317	388	1867	1.01702	1	0.999538	99.9515
Annotation Cluster 8	Enrichment Score: 0.30250864217811696
Category	Term	Count	%	PValue	Genes	List Total	Pop Hits	Pop Total	Fold Enrichment	Bonferroni	Benjamini	FDR
UP_KEYWORDS	rRNA processing	3	0.890208	0.135372	A7C91_RS02115, A7C91_RS08055, A7C91_RS08155	317	4	1867	4.41719	0.999997	0.999997	79.2375
UP_KEYWORDS	Methyltransferase	5	1.48368	0.917628	A7C91_RS01555, A7C91_RS02115, A7C91_RS10280, A7C91_RS08055, A7C91_RS08155	317	39	1867	0.755076	1	0.999994	100
UP_KEYWORDS	RNA-binding	4	1.18694	0.996048	A7C91_RS02115, A7C91_RS08055, A7C91_RS08155, A7C91_RS00625	317	52	1867	0.453045	1	1	100
Annotation Cluster 9	Enrichment Score: 0.24330409028035782
Category	Term	Count	%	PValue	Genes	List Total	Pop Hits	Pop Total	Fold Enrichment	Bonferroni	Benjamini	FDR
SMART	SM00849:SM00849	3	0.890208	0.396954	A7C91_RS10500, A7C91_RS09415, A7C91_RS02190	45	9	296	2.19259	1	0.999914	98.9341
INTERPRO	IPR001279:Beta-lactamase-like	3	0.890208	0.639713	A7C91_RS10500, A7C91_RS09415, A7C91_RS02190	252	12	1456	1.44444	1	1	100
GOTERM_MF_DIRECT	GO:0016787~hydrolase activity	7	2.07715	0.733436	A7C91_RS00965, A7C91_RS10500, A7C91_RS09415, A7C91_RS02190, A7C91_RS01630, A7C91_RS07695, A7C91_RS04370	147	48	993	0.985119	1	0.99999	100
Annotation Cluster 10	Enrichment Score: 0.20457131884036037
Category	Term	Count	%	PValue	Genes	List Total	Pop Hits	Pop Total	Fold Enrichment	Bonferroni	Benjamini	FDR
GOTERM_CC_DIRECT	GO:0005622~intracellular	5	1.48368	0.284425	A7C91_RS04670, A7C91_RS03370, A7C91_RS04085, A7C91_RS08045, A7C91_RS03365	104	17	642	1.81561	0.987102	0.765484	89.0924
GOTERM_BP_DIRECT	GO:0006351~transcription, DNA-templated	4	1.18694	0.879929	A7C91_RS04670, A7C91_RS04085, A7C91_RS06455, A7C91_RS08045	90	32	600	0.833333	1	1	100
UP_KEYWORDS	Transcription	4	1.18694	0.972458	A7C91_RS04670, A7C91_RS04085, A7C91_RS06455, A7C91_RS08045	317	39	1867	0.604061	1	1	100
Annotation Cluster 11	Enrichment Score: 0.0985728910189605
Category	Term	Count	%	PValue	Genes	List Total	Pop Hits	Pop Total	Fold Enrichment	Bonferroni	Benjamini	FDR
GOTERM_MF_DIRECT	GO:0016887~ATPase activity	6	1.78042	0.488506	A7C91_RS00550, A7C91_RS09000, A7C91_RS03250, A7C91_RS02720, A7C91_RS09990, A7C91_RS08705	147	31	993	1.30744	1	0.998904	99.9556
INTERPRO	IPR017871:ABC transporter, conserved site	4	1.18694	0.661731	A7C91_RS00550, A7C91_RS09000, A7C91_RS03250, A7C91_RS08705	252	19	1456	1.21637	1	1	100
SMART	SM00382:AAA	7	2.07715	0.695891	A7C91_RS00965, A7C91_RS00550, A7C91_RS09000, A7C91_RS03250, A7C91_RS02720, A7C91_RS09990, A7C91_RS08705	45	45	296	1.02321	1	1	99.9977
INTERPRO	IPR003593:AAA+ ATPase domain	7	2.07715	0.815458	A7C91_RS00965, A7C91_RS00550, A7C91_RS09000, A7C91_RS03250, A7C91_RS02720, A7C91_RS09990, A7C91_RS08705	252	45	1456	0.898765	1	1	100
INTERPRO	IPR003439:ABC transporter-like	4	1.18694	0.852558	A7C91_RS00550, A7C91_RS09000, A7C91_RS03250, A7C91_RS08705	252	26	1456	0.888889	1	1	100
INTERPRO	IPR027417:P-loop containing nucleoside triphosphate hydrolase	17	5.04451	0.914562	A7C91_RS07605, A7C91_RS00965, A7C91_RS09000, A7C91_RS02720, A7C91_RS09990, A7C91_RS06765, A7C91_RS01810, A7C91_RS09855, A7C91_RS01710, A7C91_RS00550, A7C91_RS09860, A7C91_RS03250, A7C91_RS05760, A7C91_RS00485, A7C91_RS10095, A7C91_RS08705, A7C91_RS00865	252	121	1456	0.811754	1	1	100
GOTERM_MF_DIRECT	GO:0005524~ATP binding	19	5.63798	0.955251	A7C91_RS07605, A7C91_RS00965, A7C91_RS09485, A7C91_RS07995, A7C91_RS09000, A7C91_RS02720, A7C91_RS09990, A7C91_RS00625, A7C91_RS09855, A7C91_RS05010, A7C91_RS00550, A7C91_RS09860, A7C91_RS00595, A7C91_RS03250, A7C91_RS07990, A7C91_RS00485, A7C91_RS10095, A7C91_RS08705, A7C91_RS00865	147	166	993	0.773174	1	1	100
UP_KEYWORDS	Nucleotide-binding	17	5.04451	0.972548	A7C91_RS09485, A7C91_RS07995, A7C91_RS09000, A7C91_RS02720, A7C91_RS00625, A7C91_RS09855, A7C91_RS07415, A7C91_RS00550, A7C91_RS09860, A7C91_RS01715, A7C91_RS03250, A7C91_RS07990, A7C91_RS05760, A7C91_RS00485, A7C91_RS10095, A7C91_RS08705, A7C91_RS00865	317	138	1867	0.725529	1	0.999999	100
UP_KEYWORDS	ATP-binding	14	4.1543	0.97585	A7C91_RS07995, A7C91_RS09000, A7C91_RS09485, A7C91_RS02720, A7C91_RS00625, A7C91_RS09855, A7C91_RS00550, A7C91_RS09860, A7C91_RS03250, A7C91_RS07990, A7C91_RS00485, A7C91_RS10095, A7C91_RS08705, A7C91_RS00865	317	118	1867	0.698765	1	0.999999	100
Annotation Cluster 12	Enrichment Score: 0.0295198913086282
Category	Term	Count	%	PValue	Genes	List Total	Pop Hits	Pop Total	Fold Enrichment	Bonferroni	Benjamini	FDR
UP_KEYWORDS	Aminoacyl-tRNA synthetase	3	0.890208	0.835584	A7C91_RS09485, A7C91_RS07995, A7C91_RS07990	317	18	1867	0.981598	1	0.999972	100
UP_KEYWORDS	Protein biosynthesis	4	1.18694	0.982156	A7C91_RS09485, A7C91_RS07995, A7C91_RS05760, A7C91_RS07990	317	42	1867	0.560913	1	1	100
UP_KEYWORDS	Ligase	4	1.18694	0.993734	A7C91_RS09860, A7C91_RS09485, A7C91_RS07995, A7C91_RS07990	317	49	1867	0.480783	1	1	100
Annotation Cluster 13	Enrichment Score: 0.024883738311937305
Category	Term	Count	%	PValue	Genes	List Total	Pop Hits	Pop Total	Fold Enrichment	Bonferroni	Benjamini	FDR
GOTERM_MF_DIRECT	GO:0000287~magnesium ion binding	5	1.48368	0.864214	A7C91_RS06640, A7C91_RS07995, A7C91_RS07990, A7C91_RS00815, A7C91_RS03125	147	40	993	0.844388	1	0.999999	100
UP_KEYWORDS	Magnesium	5	1.48368	0.982366	A7C91_RS06640, A7C91_RS07995, A7C91_RS07990, A7C91_RS00815, A7C91_RS03125	317	51	1867	0.577411	1	0.999999	100
UP_KEYWORDS	Metal-binding	12	3.56083	0.991869	A7C91_RS07415, A7C91_RS06640, A7C91_RS07995, A7C91_RS02715, A7C91_RS02720, A7C91_RS10520, A7C91_RS01630, A7C91_RS07990, A7C91_RS00815, A7C91_RS10095, A7C91_RS03125, A7C91_RS06195	317	114	1867	0.619957	1	1	100

## Sheet: 50vs01&50vs90
Annotation Cluster 1	Enrichment Score: 0.5105938926571711
Category	Term	Count	%	PValue	Genes	List Total	Pop Hits	Pop Total	Fold Enrichment	Bonferroni	Benjamini	FDR
GOTERM_CC_DIRECT	GO:0005840~ribosome	4	3.30579	0.127108	A7C91_RS08640, A7C91_RS01010, A7C91_RS06695, A7C91_RS00350	18	48	642	2.97222	0.493239	0.493239	44.6351
GOTERM_BP_DIRECT	GO:0006412~translation	4	3.30579	0.208563	A7C91_RS08640, A7C91_RS01010, A7C91_RS06695, A7C91_RS00350	16	64	600	2.34375	0.96217	0.96217	79.5848
GOTERM_MF_DIRECT	GO:0003735~structural constituent of ribosome	4	3.30579	0.400113	A7C91_RS08640, A7C91_RS01010, A7C91_RS06695, A7C91_RS00350	38	61	993	1.71355	1	1	99.0677
UP_KEYWORDS	Ribosomal protein	4	3.30579	0.488563	A7C91_RS08640, A7C91_RS01010, A7C91_RS06695, A7C91_RS00350	77	64	1867	1.51542	1	0.99642	99.7982
UP_KEYWORDS	Ribonucleoprotein	4	3.30579	0.540156	A7C91_RS08640, A7C91_RS01010, A7C91_RS06695, A7C91_RS00350	77	69	1867	1.40561	1	0.990545	99.9246
Annotation Cluster 2	Enrichment Score: 0.5039859739092205
Category	Term	Count	%	PValue	Genes	List Total	Pop Hits	Pop Total	Fold Enrichment	Bonferroni	Benjamini	FDR
UP_KEYWORDS	S-adenosyl-L-methionine	3	2.47934	0.164675	A7C91_RS09880, A7C91_RS04455, A7C91_RS09270	77	18	1867	4.04113	0.999478	0.999478	81.0864
UP_KEYWORDS	tRNA processing	3	2.47934	0.286149	A7C91_RS09880, A7C91_RS04455, A7C91_RS09270	77	26	1867	2.7977	0.999999	0.999157	95.5828
UP_KEYWORDS	Transferase	8	6.61157	0.652864	A7C91_RS09880, A7C91_RS09665, A7C91_RS09480, A7C91_RS00925, A7C91_RS04455, A7C91_RS09270, A7C91_RS02065, A7C91_RS00945	77	187	1867	1.03729	1	0.992828	99.9944
Annotation Cluster 3	Enrichment Score: 0.05911866503695796
Category	Term	Count	%	PValue	Genes	List Total	Pop Hits	Pop Total	Fold Enrichment	Bonferroni	Benjamini	FDR
GOTERM_CC_DIRECT	GO:0016021~integral component of membrane	11	9.09091	0.635954	A7C91_RS07005, A7C91_RS08610, A7C91_RS02565, A7C91_RS00345, A7C91_RS00720, A7C91_RS08795, A7C91_RS09685, A7C91_RS09955, A7C91_RS00480, A7C91_RS06960, A7C91_RS09250	18	384	642	1.0217	0.993606	0.920037	98.7656
UP_KEYWORDS	Transmembrane	11	9.09091	0.969338	A7C91_RS07005, A7C91_RS08610, A7C91_RS02565, A7C91_RS00345, A7C91_RS00720, A7C91_RS08795, A7C91_RS09685, A7C91_RS09955, A7C91_RS00480, A7C91_RS06960, A7C91_RS09250	77	386	1867	0.69097	1	0.999995	100
UP_KEYWORDS	Transmembrane helix	11	9.09091	0.969338	A7C91_RS07005, A7C91_RS08610, A7C91_RS02565, A7C91_RS00345, A7C91_RS00720, A7C91_RS08795, A7C91_RS09685, A7C91_RS09955, A7C91_RS00480, A7C91_RS06960, A7C91_RS09250	77	386	1867	0.69097	1	0.999995	100
UP_KEYWORDS	Membrane	11	9.09091	0.970844	A7C91_RS07005, A7C91_RS08610, A7C91_RS02565, A7C91_RS00345, A7C91_RS00720, A7C91_RS08795, A7C91_RS09685, A7C91_RS09955, A7C91_RS00480, A7C91_RS06960, A7C91_RS09250	77	388	1867	0.687408	1	0.999989	100

## Sheet: 90vs01&90vs50
Annotation Cluster 1	Enrichment Score: 1.3171585956873144
Category	Term	Count	%	PValue	Genes	List Total	Pop Hits	Pop Total	Fold Enrichment	Bonferroni	Benjamini	FDR
UP_KEYWORDS	Purine biosynthesis	6	5.08475	0.00189638	A7C91_RS05480, A7C91_RS05470, A7C91_RS05440, A7C91_RS05490, A7C91_RS05485, A7C91_RS05455	114	16	1867	6.14145	0.11775	0.0607184	1.92206
UP_KEYWORDS	Ligase	8	6.77966	0.0255168	A7C91_RS06170, A7C91_RS05480, A7C91_RS07775, A7C91_RS05470, A7C91_RS05440, A7C91_RS05490, A7C91_RS05485, A7C91_RS05455	114	49	1867	2.67383	0.818404	0.347205	23.2242
GOTERM_BP_DIRECT	GO:0006189~'de novo' IMP biosynthetic process	4	3.38983	0.0885164	A7C91_RS05480, A7C91_RS05470, A7C91_RS05440, A7C91_RS05455	56	12	600	3.57143	0.985925	0.985925	58.3559
UP_KEYWORDS	ATP-binding	12	10.1695	0.0951078	A7C91_RS05870, A7C91_RS06170, A7C91_RS05480, A7C91_RS07775, A7C91_RS05470, A7C91_RS05440, A7C91_RS05490, A7C91_RS03535, A7C91_RS03550, A7C91_RS08105, A7C91_RS05485, A7C91_RS05455	114	118	1867	1.66548	0.998634	0.450989	64.0061
UP_KEYWORDS	Nucleotide-binding	13	11.0169	0.123736	A7C91_RS05870, A7C91_RS05480, A7C91_RS06170, A7C91_RS05470, A7C91_RS07775, A7C91_RS05440, A7C91_RS06815, A7C91_RS05490, A7C91_RS03535, A7C91_RS03550, A7C91_RS05485, A7C91_RS08105, A7C91_RS05455	114	138	1867	1.54278	0.999836	0.488599	74.0895
GOTERM_MF_DIRECT	GO:0005524~ATP binding	17	14.4068	0.248062	A7C91_RS05870, A7C91_RS06170, A7C91_RS05480, A7C91_RS05470, A7C91_RS06150, A7C91_RS05460, A7C91_RS02740, A7C91_RS03535, A7C91_RS03550, A7C91_RS07775, A7C91_RS05440, A7C91_RS06215, A7C91_RS00900, A7C91_RS05490, A7C91_RS08105, A7C91_RS05485, A7C91_RS05455	81	166	993	1.25547	1	0.974411	95.502
Annotation Cluster 2	Enrichment Score: 1.211890668211995
Category	Term	Count	%	PValue	Genes	List Total	Pop Hits	Pop Total	Fold Enrichment	Bonferroni	Benjamini	FDR
UP_KEYWORDS	Ligase	8	6.77966	0.0255168	A7C91_RS06170, A7C91_RS05480, A7C91_RS07775, A7C91_RS05470, A7C91_RS05440, A7C91_RS05490, A7C91_RS05485, A7C91_RS05455	114	49	1867	2.67383	0.818404	0.347205	23.2242
INTERPRO	IPR017926:Glutamine amidotransferase	3	2.54237	0.0430516	A7C91_RS07775, A7C91_RS05470, A7C91_RS05490	104	5	1456	8.4	0.999991	0.999991	43.8181
UP_KEYWORDS	Glutamine amidotransferase	3	2.54237	0.0800204	A7C91_RS07775, A7C91_RS05470, A7C91_RS05490	114	8	1867	6.14145	0.995932	0.457533	57.376
GOTERM_BP_DIRECT	GO:0006541~glutamine metabolic process	3	2.54237	0.161592	A7C91_RS07775, A7C91_RS05470, A7C91_RS05490	56	8	600	4.01786	0.999699	0.932963	81.0978
Annotation Cluster 3	Enrichment Score: 1.1139493930716764
Category	Term	Count	%	PValue	Genes	List Total	Pop Hits	Pop Total	Fold Enrichment	Bonferroni	Benjamini	FDR
UP_KEYWORDS	Nucleotidyltransferase	6	5.08475	0.0148833	A7C91_RS07285, A7C91_RS07275, A7C91_RS07280, A7C91_RS03930, A7C91_RS03535, A7C91_RS04050	114	25	1867	3.93053	0.628306	0.281001	14.2142
UP_KEYWORDS	DNA-directed RNA polymerase	4	3.38983	0.0481721	A7C91_RS07285, A7C91_RS07275, A7C91_RS07280, A7C91_RS05580	114	14	1867	4.6792	0.961553	0.372178	39.6367
GOTERM_MF_DIRECT	GO:0003677~DNA binding	10	8.47458	0.0636928	A7C91_RS04590, A7C91_RS07285, A7C91_RS05125, A7C91_RS05790, A7C91_RS07275, A7C91_RS09170, A7C91_RS07280, A7C91_RS03930, A7C91_RS05580, A7C91_RS00890	81	64	993	1.91551	0.997323	0.997323	51.1272
GOTERM_MF_DIRECT	GO:0003899~DNA-directed RNA polymerase activity	4	3.38983	0.0651877	A7C91_RS07285, A7C91_RS07275, A7C91_RS07280, A7C91_RS05580	81	12	993	4.08642	0.997682	0.95185	51.9694
UP_KEYWORDS	Transcription	5	4.23729	0.207212	A7C91_RS07285, A7C91_RS07275, A7C91_RS09170, A7C91_RS07280, A7C91_RS05580	114	39	1867	2.09964	1	0.616272	90.6901
GOTERM_BP_DIRECT	GO:0006351~transcription, DNA-templated	5	4.23729	0.335844	A7C91_RS07285, A7C91_RS07275, A7C91_RS09170, A7C91_RS07280, A7C91_RS05580	56	32	600	1.67411	1	0.956608	97.9101
Annotation Cluster 4	Enrichment Score: 1.0859900228350843
Category	Term	Count	%	PValue	Genes	List Total	Pop Hits	Pop Total	Fold Enrichment	Bonferroni	Benjamini	FDR
INTERPRO	IPR016185:Pre-ATP-grasp domain	3	2.54237	0.0430516	A7C91_RS05480, A7C91_RS05460, A7C91_RS05455	104	5	1456	8.4	0.999991	0.999991	43.8181
INTERPRO	IPR013815:ATP-grasp fold, subdomain 1	3	2.54237	0.0616375	A7C91_RS05480, A7C91_RS05460, A7C91_RS05455	104	6	1456	7	1	0.999775	56.5497
GOTERM_MF_DIRECT	GO:0000287~magnesium ion binding	7	5.9322	0.094933	A7C91_RS04655, A7C91_RS05480, A7C91_RS05460, A7C91_RS06815, A7C91_RS07885, A7C91_RS08105, A7C91_RS05455	81	40	993	2.14537	0.999874	0.949833	66.2137
INTERPRO	IPR013816:ATP-grasp fold, subdomain 2	3	2.54237	0.179799	A7C91_RS05480, A7C91_RS05460, A7C91_RS05455	104	11	1456	3.81818	1	1	92.55
Annotation Cluster 5	Enrichment Score: 0.8317420345115445
Category	Term	Count	%	PValue	Genes	List Total	Pop Hits	Pop Total	Fold Enrichment	Bonferroni	Benjamini	FDR
UP_KEYWORDS	Iron	5	4.23729	0.0461162	A7C91_RS06205, A7C91_RS03980, A7C91_RS02180, A7C91_RS08735, A7C91_RS05545	114	23	1867	3.56026	0.95567	0.405091	38.2903
UP_KEYWORDS	Iron-sulfur	4	3.38983	0.116242	A7C91_RS06205, A7C91_RS02180, A7C91_RS08735, A7C91_RS05545	114	20	1867	3.27544	0.999713	0.493204	71.7323
UP_KEYWORDS	Metal-binding	11	9.32203	0.146174	A7C91_RS05480, A7C91_RS07775, A7C91_RS06205, A7C91_RS03980, A7C91_RS02180, A7C91_RS07885, A7C91_RS08105, A7C91_RS05455, A7C91_RS08735, A7C91_RS05545, A7C91_RS04545	114	114	1867	1.58026	0.99997	0.52526	80.1256
GOTERM_MF_DIRECT	GO:0046872~metal ion binding	6	5.08475	0.601097	A7C91_RS07775, A7C91_RS08060, A7C91_RS03980, A7C91_RS02180, A7C91_RS05545, A7C91_RS04545	81	64	993	1.14931	1	0.999458	99.9955
Annotation Cluster 6	Enrichment Score: 0.09841000223450946
Category	Term	Count	%	PValue	Genes	List Total	Pop Hits	Pop Total	Fold Enrichment	Bonferroni	Benjamini	FDR
GOTERM_CC_DIRECT	GO:0016021~integral component of membrane	20	16.9492	0.510776	A7C91_RS05865, A7C91_RS04225, A7C91_RS04200, A7C91_RS04210, A7C91_RS04635, A7C91_RS04375, A7C91_RS04230, A7C91_RS05875, A7C91_RS04220, A7C91_RS04215, A7C91_RS04205, A7C91_RS00600, A7C91_RS07390, A7C91_RS04195, A7C91_RS04170, A7C91_RS05020, A7C91_RS05895, A7C91_RS04190, A7C91_RS01445, A7C91_RS02530	32	384	642	1.04492	0.993293	0.918101	97.4921
UP_KEYWORDS	Transmembrane helix	19	16.1017	0.923479	A7C91_RS05865, A7C91_RS04225, A7C91_RS04200, A7C91_RS04210, A7C91_RS04635, A7C91_RS04375, A7C91_RS04230, A7C91_RS05875, A7C91_RS04220, A7C91_RS04215, A7C91_RS04205, A7C91_RS00600, A7C91_RS07390, A7C91_RS04195, A7C91_RS04170, A7C91_RS05020, A7C91_RS05895, A7C91_RS04190, A7C91_RS02530	114	386	1867	0.806131	1	0.999373	100
UP_KEYWORDS	Transmembrane	19	16.1017	0.923479	A7C91_RS05865, A7C91_RS04225, A7C91_RS04200, A7C91_RS04210, A7C91_RS04635, A7C91_RS04375, A7C91_RS04230, A7C91_RS05875, A7C91_RS04220, A7C91_RS04215, A7C91_RS04205, A7C91_RS00600, A7C91_RS07390, A7C91_RS04195, A7C91_RS04170, A7C91_RS05020, A7C91_RS05895, A7C91_RS04190, A7C91_RS02530	114	386	1867	0.806131	1	0.999373	100
UP_KEYWORDS	Membrane	19	16.1017	0.927419	A7C91_RS05865, A7C91_RS04225, A7C91_RS04200, A7C91_RS04210, A7C91_RS04635, A7C91_RS04375, A7C91_RS04230, A7C91_RS05875, A7C91_RS04220, A7C91_RS04215, A7C91_RS04205, A7C91_RS00600, A7C91_RS07390, A7C91_RS04195, A7C91_RS04170, A7C91_RS05020, A7C91_RS05895, A7C91_RS04190, A7C91_RS02530	114	388	1867	0.801976	1	0.999263	100

## Sheet: 01vs50&90vs50
Annotation Cluster 1	Enrichment Score: 2.107679931689046
Category	Term	Count	%	PValue	Genes	List Total	Pop Hits	Pop Total	Fold Enrichment	Bonferroni	Benjamini	FDR
GOTERM_CC_DIRECT	GO:0016021~integral component of membrane	32	30.1887	0.00628564	A7C91_RS05515, A7C91_RS04200, A7C91_RS02275, A7C91_RS03450, A7C91_RS02240, A7C91_RS06785, A7C91_RS04220, A7C91_RS09190, A7C91_RS05530, A7C91_RS04195, A7C91_RS07425, A7C91_RS02510, A7C91_RS09585, A7C91_RS09005, A7C91_RS05075, A7C91_RS02270, A7C91_RS02250, A7C91_RS04210, A7C91_RS02255, A7C91_RS02265, A7C91_RS05665, A7C91_RS02370, A7C91_RS04215, A7C91_RS06755, A7C91_RS05520, A7C91_RS09010, A7C91_RS0…	40	384	642	1.3375	0.0371262	0.0371262	2.97264
UP_KEYWORDS	Transmembrane	32	30.1887	0.00817156	A7C91_RS05515, A7C91_RS04200, A7C91_RS02275, A7C91_RS03450, A7C91_RS02240, A7C91_RS06785, A7C91_RS04220, A7C91_RS09190, A7C91_RS05530, A7C91_RS04195, A7C91_RS07425, A7C91_RS02510, A7C91_RS09585, A7C91_RS09005, A7C91_RS05075, A7C91_RS02270, A7C91_RS02250, A7C91_RS04210, A7C91_RS02255, A7C91_RS02265, A7C91_RS05665, A7C91_RS02370, A7C91_RS04215, A7C91_RS06755, A7C91_RS05520, A7C91_RS09010, A7C91_RS0…	101	386	1867	1.53245	0.357942	0.357942	7.72362
UP_KEYWORDS	Transmembrane helix	32	30.1887	0.00817156	A7C91_RS05515, A7C91_RS04200, A7C91_RS02275, A7C91_RS03450, A7C91_RS02240, A7C91_RS06785, A7C91_RS04220, A7C91_RS09190, A7C91_RS05530, A7C91_RS04195, A7C91_RS07425, A7C91_RS02510, A7C91_RS09585, A7C91_RS09005, A7C91_RS05075, A7C91_RS02270, A7C91_RS02250, A7C91_RS04210, A7C91_RS02255, A7C91_RS02265, A7C91_RS05665, A7C91_RS02370, A7C91_RS04215, A7C91_RS06755, A7C91_RS05520, A7C91_RS09010, A7C91_RS0…	101	386	1867	1.53245	0.357942	0.357942	7.72362
UP_KEYWORDS	Membrane	32	30.1887	0.00883731	A7C91_RS05515, A7C91_RS04200, A7C91_RS02275, A7C91_RS03450, A7C91_RS02240, A7C91_RS06785, A7C91_RS04220, A7C91_RS09190, A7C91_RS05530, A7C91_RS04195, A7C91_RS07425, A7C91_RS02510, A7C91_RS09585, A7C91_RS09005, A7C91_RS05075, A7C91_RS02270, A7C91_RS02250, A7C91_RS04210, A7C91_RS02255, A7C91_RS02265, A7C91_RS05665, A7C91_RS02370, A7C91_RS04215, A7C91_RS06755, A7C91_RS05520, A7C91_RS09010, A7C91_RS0…	101	388	1867	1.52455	0.380806	0.213111	8.32862
Annotation Cluster 2	Enrichment Score: 0.6279861243854873
Category	Term	Count	%	PValue	Genes	List Total	Pop Hits	Pop Total	Fold Enrichment	Bonferroni	Benjamini	FDR
UP_KEYWORDS	ATP-binding	11	10.3774	0.0948042	A7C91_RS06385, A7C91_RS03445, A7C91_RS03255, A7C91_RS08845, A7C91_RS03430, A7C91_RS09000, A7C91_RS08875, A7C91_RS07650, A7C91_RS02680, A7C91_RS02685, A7C91_RS04645	101	118	1867	1.72319	0.995386	0.73937	62.31
UP_KEYWORDS	Nucleotide-binding	12	11.3208	0.114207	A7C91_RS06385, A7C91_RS03445, A7C91_RS03255, A7C91_RS08845, A7C91_RS03430, A7C91_RS09000, A7C91_RS08875, A7C91_RS07650, A7C91_RS02680, A7C91_RS02685, A7C91_RS05535, A7C91_RS04645	101	138	1867	1.6074	0.998568	0.730108	69.5183
INTERPRO	IPR027417:P-loop containing nucleoside triphosphate hydrolase	10	9.43396	0.246633	A7C91_RS06385, A7C91_RS03255, A7C91_RS08845, A7C91_RS05355, A7C91_RS09000, A7C91_RS00900, A7C91_RS07650, A7C91_RS02680, A7C91_RS02685, A7C91_RS05795	84	121	1456	1.43251	1	1	97.2145
GOTERM_MF_DIRECT	GO:0005524~ATP binding	13	12.2642	0.270391	A7C91_RS03445, A7C91_RS03255, A7C91_RS08845, A7C91_RS03430, A7C91_RS09000, A7C91_RS04640, A7C91_RS08875, A7C91_RS02680, A7C91_RS02685, A7C91_RS04645, A7C91_RS06385, A7C91_RS00900, A7C91_RS07650	60	166	993	1.29608	1	0.999027	96.0173
INTERPRO	IPR003593:AAA+ ATPase domain	4	3.77358	0.479085	A7C91_RS03255, A7C91_RS09000, A7C91_RS02680, A7C91_RS02685	84	45	1456	1.54074	1	1	99.9738
SMART	SM00382:AAA	4	3.77358	0.493296	A7C91_RS03255, A7C91_RS09000, A7C91_RS02680, A7C91_RS02685	18	45	296	1.46173	0.999999	0.999999	99.4339
Annotation Cluster 3	Enrichment Score: 0.24631017264963243
Category	Term	Count	%	PValue	Genes	List Total	Pop Hits	Pop Total	Fold Enrichment	Bonferroni	Benjamini	FDR
UP_KEYWORDS	Aminoacyl-tRNA synthetase	3	2.83019	0.250411	A7C91_RS03445, A7C91_RS03430, A7C91_RS08875	101	18	1867	3.08086	1	0.925285	94.0612
UP_KEYWORDS	Ligase	4	3.77358	0.493953	A7C91_RS03445, A7C91_RS03430, A7C91_RS08875, A7C91_RS04645	101	49	1867	1.50899	1	0.964694	99.8735
UP_KEYWORDS	Protein biosynthesis	3	2.83019	0.668805	A7C91_RS03445, A7C91_RS03430, A7C91_RS08875	101	42	1867	1.32037	1	0.98128	99.998
UP_KEYWORDS	Cytoplasm	6	5.66038	0.77211	A7C91_RS06385, A7C91_RS03445, A7C91_RS03430, A7C91_RS08875, A7C91_RS05535, A7C91_RS10275	101	118	1867	0.939923	1	0.993203	99.9999
GOTERM_CC_DIRECT	GO:0005737~cytoplasm	6	5.66038	0.918613	A7C91_RS06385, A7C91_RS03445, A7C91_RS03430, A7C91_RS08875, A7C91_RS05535, A7C91_RS10275	40	128	642	0.752344	1	0.999461	99.9994

[truncated: 2 more sheets: 50vs01&90vs01, 50vs90&01vs90]
